# Supplementary material for: Common functional alterations identified in blood transcriptome of autoimmune cholestatic liver and inflammatory bowel diseases
Source: Sci Rep. 2019 May 10;9:7190. doi: 10.1038/s41598-019-43699-1 (PMC6510750; doi:10.1038/s41598-019-43699-1)
Supplement: Supplementary file 2 — Table S1 [file 41598_2019_43699_MOESM2_ESM.xlsx]

## Sheet: Table S1
Table S1. List of Taqman assays Ids and primer pairs sequences used in qPCR reaction
Gene name	Taqman Assay ID (Thermo)
ALPL	Hs01029144_m1
DYSF	Hs01002513_m1
MMP25	Hs01554789_m1
OPLAH	Hs00417215_m1
PFKFB3	Hs00998698_m1
TLR5	Hs01920773_s1
RPLP0	Hs99999902_m1 (reference gene)
UBC	Hs01871556_s1 (reference gene)
CLC	Hs01055743_m1
PRSS33	Hs00960785_g1
RAP1GAP	Hs00182299_m1
RNF182	Hs01895045_s1
RPS28	Hs02597258_g1
SLC26A8	Hs00369519_m1
Gene name	Primer pairs used in Sybr Green chemistry qPCR
	FWD 5'-3'	REV 5'-3'
MME	ATGTGCACAGTCCAGGCAAT	GAATTCTTGCGGCAGTGAAA
FOXO3	GGCTGAAGGATCACTGAGGA	TGTCCACTTGCTGAGAGCAG
ABCG1	ACCATCCCCACGTACCTACA	GATGGAGAGGATGACCCCTT
EMR1	CCCAGTCCCAGACCTCAAG	TCAACTGTGGCTCCATAGCAT
IFI27	GCCTCTGGCTCTGCCGTAGTT	ATGGAGGACGAGGCGATTCC
PLCB2	TCAATTACATCCAGCCCACC	GCCTTGGAGAGCAGGTCATA
RARA	CGACCAGATCACCCTCCTC	GAAGGTCATGGTGTCCTGCT
STAT1	CGGCTGAATTTCGGCACCT	CAGTAACGATGAGAGGACCCT
C15orf39	AGGCTTCGAAGCCCTCCTA	CTGAGAGACGCTGGAGGATG
SORL	CTTCACTCCACAACAAGACGG	CTGTCCGGGATCATCTTCAC
LYN	GTCTCCGAGTCACTCATGTGC	CTTCTGGAGCCGTCCACTTA
PLEKHG3	TCCAACCAGTACTGAGAAGCG	GCCCTTCCACAGCAGAAAAT
ATG2	TCTTCCAAGAGCACCTCAGC	TGACTCCATTGACTCCAGCA
DEFA1	ACCTGGGACAGAGGACTGCT	CCACCAGGAGAATGGCAG
DBI	ACAAACAAGCAACTGTGGGC	CTTTCAGCTCATTCCAGGCA
HSPE1	ATGGCAGGACAAGCGTTTAGA	CCGATCCAACAGCGACTACT
BOLA2	GAACTCAGCGCCGAATACCTC	CGGTTTCCCCTCGAACTTG
