# Supplementary material for: Common functional alterations identified in blood transcriptome of autoimmune cholestatic liver and inflammatory bowel diseases
Source: Sci Rep. 2019 May 10;9:7190. doi: 10.1038/s41598-019-43699-1 (PMC6510750; doi:10.1038/s41598-019-43699-1)
Supplement: Supplementary file 3 — Table S2 [file 41598_2019_43699_MOESM3_ESM.xlsx]

## Sheet: CD-Ctrl
Table S2. Probes differentiating specified conditions. P.adj - adjusted p-value; FC - fold change;
PROBE_ID	SYMBOL	Entrez id	p-value	p.adj	FC
ILMN_3307863	TAOK3	51347	2.76043e-21	2.86146e-17	0.74312
ILMN_1653828	CHFR	55743	2.05136e-19	1.06322e-15	1.32699
ILMN_2104784	FKBP3	2287	2.00421e-17	6.9252e-14	0.759409
ILMN_1737170	FLII	2314	2.78481e-17	7.21682e-14	1.33036
ILMN_1711048	ZBTB17	7709	5.95065e-17	1.23369e-13	1.25379
ILMN_1811392	HMHA1	23526	7.42437e-17	1.28268e-13	1.5594
ILMN_1755737	TRABD	80305	1.26332e-16	1.8708e-13	1.32302
ILMN_1663035	SREBF1	6720	1.66924e-16	2.16291e-13	1.39095
ILMN_1770824	ARHGAP4	393	2.365e-16	2.44479e-13	1.48798
ILMN_1676515	IMPDH1	3614	2.37738e-16	2.44479e-13	1.5937
ILMN_1693650	FES	2242	2.59432e-16	2.44479e-13	1.71367
ILMN_1803277	MVP	9961	4.22763e-16	3.65197e-13	1.38369
ILMN_3251728	MTMR10	54893	1.07674e-15	8.5817e-13	1.39416
ILMN_2375319	RASGRP2	10235	1.15902e-15	8.5817e-13	1.44884
ILMN_1793959	ADPGK	83440	1.37351e-15	9.49189e-13	1.22936
ILMN_2277419	SLC38A10	124565	1.88516e-15	1.22135e-12	1.25133
ILMN_1764415	ZNF585A	199704	2.38425e-15	1.45383e-12	0.771206
ILMN_1717334	VAV1	7409	2.71846e-15	1.56553e-12	1.54568
ILMN_1721729	PPARBP	5469	2.98589e-15	1.62904e-12	0.799075
ILMN_3237632	NCLN	56926	3.41248e-15	1.71205e-12	1.32133
ILMN_2117716	SFRS17A	8227	3.46837e-15	1.71205e-12	1.37663
ILMN_2043728	ZNF341	84905	6.70478e-15	3.15917e-12	1.27548
ILMN_1711729	LOC442454	442454	7.24127e-15	3.26361e-12	0.663744
ILMN_1653165	AAMP	14	9.43572e-15	4.07544e-12	0.815154
ILMN_1734696	FRG1	2483	1.17883e-14	4.88791e-12	0.726186
ILMN_1751330	RBCK1	10616	1.33871e-14	5.33734e-12	1.30362
ILMN_1701655	SLC24A6	80024	1.40617e-14	5.39418e-12	1.34837
ILMN_1753498	COASY	80347	1.45704e-14	5.39418e-12	1.21133
ILMN_1715173	RPS6KA1	6195	1.92846e-14	6.89326e-12	1.35609
ILMN_1725787	RFX1	5989	2.12646e-14	7.23315e-12	1.3505
ILMN_1703288	C19orf6	91304	2.16311e-14	7.23315e-12	1.52004
ILMN_1697827	ATP2A3	489	2.25141e-14	7.29316e-12	1.48359
ILMN_1728426	INPPL1	3636	2.61603e-14	8.21749e-12	1.39498
ILMN_1759453	UQCRB	7381	2.69574e-14	8.21882e-12	0.698808
ILMN_1694466	ZBED1	9189	2.88752e-14	8.552e-12	1.2954
ILMN_2211950	SRP14P1	390284	3.37873e-14	9.72886e-12	0.75771
ILMN_1690085	STK11IP	114790	4.79354e-14	1.34297e-11	1.24781
ILMN_1779034	NADSYN1	55191	6.10169e-14	1.66448e-11	1.27056
ILMN_1727617	XRN2	22803	7.02681e-14	1.86769e-11	1.38207
ILMN_1772686	FGD3	89846	8.14735e-14	2.11138e-11	1.43054
ILMN_1782292	LAMP1	3916	8.71355e-14	2.20304e-11	1.24592
ILMN_1769787	SELO	83642	1.03295e-13	2.51212e-11	1.24341
ILMN_2180827	MEPCE	56257	1.06372e-13	2.51212e-11	1.38701
ILMN_1716922	DHX16	8449	1.06631e-13	2.51212e-11	1.26864
ILMN_1753547	STAT5A	6776	1.1325e-13	2.60877e-11	1.37572
ILMN_1666512	SKIV2L	6499	1.21238e-13	2.73208e-11	1.33132
ILMN_1757914	C19orf56	51398	1.42197e-13	3.10976e-11	0.734477
ILMN_1712705	RAB40C	57799	1.43998e-13	3.10976e-11	1.28493
ILMN_1722872	MYH9	4627	1.57725e-13	3.28727e-11	1.40112
ILMN_3245659	ERI1	90459	1.5856e-13	3.28727e-11	1.28093
ILMN_1775823	POFUT2	23275	1.88589e-13	3.83316e-11	1.271
ILMN_1736597	TKT	7086	2.03282e-13	4.05235e-11	1.5322
ILMN_1808299	IQSEC1	9922	2.1765e-13	4.25691e-11	1.37296
ILMN_1688011	UPF1	5976	2.38413e-13	4.57664e-11	1.31822
ILMN_1771149	MRPL19	9801	2.50583e-13	4.72281e-11	0.771639
ILMN_1725300	MLL3	58508	2.59749e-13	4.80813e-11	1.27206
ILMN_1716913	TRAPPC1	58485	3.02842e-13	5.50747e-11	0.743911
ILMN_1724789	CD59	966	3.39874e-13	6.07437e-11	1.26108
ILMN_1695962	SLC12A9	56996	3.524e-13	6.19148e-11	1.62323
ILMN_1721136	H6PD	9563	4.0988e-13	7.08136e-11	1.28841
ILMN_1690307	TPRKB	51002	4.33598e-13	7.30868e-11	0.77175
ILMN_1665909	LASP1	3927	4.37139e-13	7.30868e-11	1.3676
ILMN_1784540	KBTBD2	25948	4.54221e-13	7.47374e-11	1.24737
ILMN_1706075	SF3B1	23451	5.08098e-13	8.22959e-11	1.36706
ILMN_1681888	PRKAR2A	5576	5.36614e-13	8.46846e-11	1.22632
ILMN_1794522	EIF5A	1984	5.39184e-13	8.46846e-11	0.605971
ILMN_1766222	LARP4B	23185	6.36989e-13	9.85527e-11	1.22257
ILMN_1754811	FBXO38	81545	7.49257e-13	1.14218e-10	1.28983
ILMN_1703132	LYRM2	57226	8.33426e-13	1.25207e-10	0.747276
ILMN_1735827	NISCH	11188	9.02153e-13	1.33596e-10	1.32949
ILMN_1718712	C20orf177	63939	9.2231e-13	1.34012e-10	1.33401
ILMN_1658504	CHKA	1119	9.30819e-13	1.34012e-10	1.1858
ILMN_1727078	C17orf37	84299	9.66794e-13	1.37285e-10	0.857613
ILMN_1722056	ATP7B	540	1.10973e-12	1.55452e-10	1.17603
ILMN_3271092	KLRAQ1	129285	1.30716e-12	1.80667e-10	1.20039
ILMN_1776777	ADAR	103	1.42122e-12	1.93846e-10	1.34892
ILMN_1700584	IER2	9592	1.64201e-12	2.21054e-10	1.22442
ILMN_1658160	FAM156A	29057	1.78549e-12	2.37286e-10	1.27289
ILMN_1672547	MYO9B	4650	1.9569e-12	2.56011e-10	1.36385
ILMN_2399503	UBN1	29855	1.99249e-12	2.56011e-10	1.45044
ILMN_2162328	PTS	5805	2.00047e-12	2.56011e-10	0.815414
ILMN_1735679	DHX38	9785	2.08438e-12	2.63496e-10	1.3404
ILMN_1727142	IKBKB	3551	2.17898e-12	2.72136e-10	1.19952
ILMN_1738921	ACAA1	30	2.54439e-12	3.1399e-10	1.31779
ILMN_1718619	TRIM11	81559	2.64912e-12	3.23067e-10	1.22569
ILMN_1772359	LAPTM5	7805	2.69805e-12	3.24321e-10	1.29289
ILMN_1675709	ARFGAP1	55738	2.72197e-12	3.24321e-10	1.33569
ILMN_1716704	NLRC5	84166	2.77759e-12	3.27187e-10	1.28731
ILMN_1663486	TLK2	11011	3.03583e-12	3.53589e-10	1.16144
ILMN_2154671	COX6B1	1340	3.09789e-12	3.56808e-10	0.709379
ILMN_1663145	NOMO3	408050	3.4299e-12	3.90707e-10	1.22826
ILMN_1751803	LSM10	84967	3.80328e-12	4.28531e-10	0.770428
ILMN_3244110	FAM156B	727866	3.98257e-12	4.43907e-10	1.29234
ILMN_2405233	FAM133B	257415	4.36147e-12	4.80968e-10	0.752019
ILMN_2362902	RASSF5	83593	4.53046e-12	4.94344e-10	1.286
ILMN_2186858	C14orf131	55778	4.64757e-12	5.0184e-10	1.25275
ILMN_1813775	GAK	2580	4.72812e-12	5.05275e-10	1.28452
ILMN_2290808	RPL21	6144	5.15216e-12	5.44973e-10	0.716009
ILMN_1674506	MED23	9439	5.34007e-12	5.59143e-10	1.22036
ILMN_1690625	SLC9A8	23315	5.52578e-12	5.69349e-10	1.61013
ILMN_1772991	CHPF2	54480	5.54739e-12	5.69349e-10	1.25508
ILMN_1678268	VPS8	23355	5.75245e-12	5.84607e-10	1.33042
ILMN_3307926	ADRBK1	156	5.93383e-12	5.97185e-10	1.34368
ILMN_1694111	PNKP	11284	5.99402e-12	5.97442e-10	1.18327
ILMN_1751886	REC8	9985	6.37753e-12	6.29614e-10	1.35534
ILMN_1687533	SEMA4D	10507	6.63536e-12	6.48888e-10	1.32671
ILMN_1692785	KLHL21	9903	6.96158e-12	6.74427e-10	1.41162
ILMN_1693630	C16orf7	9605	9.07499e-12	8.71031e-10	1.71098
ILMN_1768814	KLHL6	89857	9.18695e-12	8.73687e-10	1.22788
ILMN_1786893	RBM5	10181	9.48397e-12	8.93735e-10	1.32519
ILMN_1690653	CDK2AP2	10263	9.68463e-12	9.04423e-10	0.703472
ILMN_1652185	IL4R	3566	1.02087e-11	9.44855e-10	1.75538
ILMN_3244457	EHBP1L1	254102	1.0722e-11	9.83574e-10	1.37541
ILMN_2275098	DTX2	113878	1.08725e-11	9.87121e-10	1.26777
ILMN_1768930	U2AF2	11338	1.09511e-11	9.87121e-10	0.75601
ILMN_1663916	ARHGAP9	64333	1.26251e-11	1.12324e-09	1.42336
ILMN_2056687	C17orf56	146705	1.27581e-11	1.12324e-09	1.22927
ILMN_2232936	UQCRH	7388	1.27863e-11	1.12324e-09	0.73957
ILMN_1701269	ATP5C1	509	1.3005e-11	1.13286e-09	0.786962
ILMN_2327090	MAEA	10296	1.36033e-11	1.1751e-09	1.32678
ILMN_1756086	INTS3	65123	1.43846e-11	1.23232e-09	1.33012
ILMN_1669433	KIAA0913	23053	1.48557e-11	1.25224e-09	1.35889
ILMN_2053178	ACTG1	71	1.48587e-11	1.25224e-09	1.18524
ILMN_2082130	C1orf123	54987	1.54504e-11	1.2916e-09	0.79397
ILMN_1681239	MYO1F	4542	1.61103e-11	1.33599e-09	1.46649
ILMN_1704091	DGAT1	8694	1.67301e-11	1.36843e-09	1.24009
ILMN_1773369	MRPL48	51642	1.67655e-11	1.36843e-09	0.757559
ILMN_1708375	IRF1	3659	1.74839e-11	1.41593e-09	1.3597
ILMN_1755235	XPO6	23214	1.76488e-11	1.4182e-09	1.57336
ILMN_3244963	WDR42A	50717	1.86362e-11	1.48602e-09	1.24049
ILMN_3269719	ARAP1	116985	1.92238e-11	1.52118e-09	1.38278
ILMN_1758906	GNA13	10672	2.09527e-11	1.64542e-09	1.33369
ILMN_1656184	PI4KAP1	728233	2.11245e-11	1.64644e-09	1.21744
ILMN_1664294	LEPRE1	64175	2.2814e-11	1.75425e-09	1.20432
ILMN_1785356	DENND5A	23258	2.28462e-11	1.75425e-09	1.40568
ILMN_1713037	PFKL	5211	2.47458e-11	1.88614e-09	1.28283
ILMN_2119535	RIPK1	8737	2.50713e-11	1.897e-09	1.26614
ILMN_1746704	TRIM8	81603	2.8792e-11	2.16274e-09	1.33633
ILMN_1696956	ARID3B	10620	2.99078e-11	2.23039e-09	1.27617
ILMN_1776021	EIF4H	7458	3.34302e-11	2.47527e-09	1.22398
ILMN_1669555	FAM48A	55578	3.44023e-11	2.52918e-09	1.24185
ILMN_1713402	FAM160A2	84067	3.6684e-11	2.67793e-09	1.40666
ILMN_1899760		153577	3.73908e-11	2.71044e-09	1.17965
ILMN_1780756	RBM23	55147	3.85994e-11	2.77862e-09	1.2243
ILMN_1795893	TMEM167B	56900	3.9267e-11	2.78834e-09	1.20398
ILMN_1789642	DNAJC5	80331	3.92724e-11	2.78834e-09	1.2878
ILMN_3231638	FAM160B1	57700	4.0231e-11	2.81784e-09	1.30757
ILMN_1805344	DDX5	1655	4.02316e-11	2.81784e-09	1.35137
ILMN_2383611	PTPRE	5791	4.19601e-11	2.91918e-09	1.39537
ILMN_1659524	C6orf66	29078	4.40545e-11	3.04446e-09	0.832527
ILMN_1799819	MARS	4141	4.56651e-11	3.13486e-09	1.23509
ILMN_1746396	CTNNB1	1499	4.80055e-11	3.27385e-09	1.23592
ILMN_1664644	ATG16L2	89849	5.03659e-11	3.41238e-09	1.59188
ILMN_2360784	RRBP1	6238	5.18933e-11	3.49012e-09	1.36689
ILMN_1766275	PIK3CD	5293	5.24045e-11	3.49012e-09	1.29743
ILMN_1753719	GTF2A2	2958	5.25235e-11	3.49012e-09	0.791946
ILMN_1681067	PIK3R5	23533	5.29674e-11	3.4972e-09	1.21973
ILMN_3237966	FBXL11	22992	5.36603e-11	3.51565e-09	1.2088
ILMN_1792910	MNT	4335	5.39706e-11	3.51565e-09	1.27137
ILMN_1724066	PLCB2	5330	5.42643e-11	3.51565e-09	1.51204
ILMN_1691188	UIMC1	51720	5.47995e-11	3.52827e-09	1.37233
ILMN_1751258	NDUFA4	4697	5.58031e-11	3.57071e-09	0.745605
ILMN_1718808	AKAP10	11216	5.76241e-11	3.64242e-09	1.21537
ILMN_1694731	CLCN7	1186	5.76266e-11	3.64242e-09	1.385
ILMN_1726901	KLC1	3831	5.81258e-11	3.65171e-09	1.19807
ILMN_1770515	UBE2V2	7336	6.40428e-11	3.9992e-09	0.827041
ILMN_1752895	STX8	9482	6.82333e-11	4.23537e-09	0.745325
ILMN_1744212	INPP5D	3635	7.00339e-11	4.32126e-09	1.3275
ILMN_1687884	ZNF2	7549	7.09747e-11	4.35339e-09	0.814986
ILMN_1770388	VPS39	23339	8.33879e-11	5.0847e-09	1.21364
ILMN_1796537	FYB	2533	8.50569e-11	5.15614e-09	1.27499
ILMN_1813423	NAT15	79903	8.56284e-11	5.1606e-09	1.18406
ILMN_2129015	AFF1	4299	8.71861e-11	5.19752e-09	1.36623
ILMN_1739497	GTF2H5	404672	8.72437e-11	5.19752e-09	0.748198
ILMN_1728724	IL17RA	23765	9.16213e-11	5.42712e-09	1.44114
ILMN_2184049	COX7B	1349	9.43116e-11	5.55474e-09	0.725296
ILMN_1737964	HIATL1	84641	9.72642e-11	5.69627e-09	1.42082
ILMN_1783636	COX6A1	1337	1.00001e-10	5.82367e-09	0.775556
ILMN_1724315	LMTK2	22853	1.02485e-10	5.93494e-09	1.23453
ILMN_2103362	ARHGAP27	201176	1.0494e-10	6.04339e-09	1.37264
ILMN_1659206	RARA	5914	1.13753e-10	6.5147e-09	1.37872
ILMN_2070052	LOC613037	613037	1.14671e-10	6.53122e-09	1.53654
ILMN_1801105	PRKCD	5580	1.16542e-10	6.5909e-09	1.39117
ILMN_1767433	TBC1D5	9779	1.16991e-10	6.5909e-09	1.1749
ILMN_1660629	NBEAL2	23218	1.18271e-10	6.62702e-09	1.54506
ILMN_1724407	TACC3	10460	1.27441e-10	7.09459e-09	1.26706
ILMN_1668469	KIAA0922	23240	1.27985e-10	7.09459e-09	1.21802
ILMN_1788283	COTL1	23406	1.29236e-10	7.12583e-09	1.29284
ILMN_2145250	NACAP1	83955	1.34897e-10	7.39866e-09	0.734559
ILMN_1761131	PECI	10455	1.41213e-10	7.67888e-09	0.747401
ILMN_2278636	CUTL1	1523	1.41488e-10	7.67888e-09	1.38276
ILMN_1672504	PDXK	8566	1.42923e-10	7.69537e-09	1.367
ILMN_2407589	CTDP1	9150	1.43277e-10	7.69537e-09	1.21284
ILMN_1657395	HMGCR	3156	1.49983e-10	8.01404e-09	1.26991
ILMN_2254635	ITGAX	3687	1.51048e-10	8.02956e-09	1.63904
ILMN_1711994	TCIRG1	10312	1.56749e-10	8.25044e-09	1.39141
ILMN_2045994	SEPW1	6415	1.56795e-10	8.25044e-09	0.782439
ILMN_1728471	ARFGEF1	10565	1.58884e-10	8.31812e-09	1.21793
ILMN_1736002	COPS5	10987	1.64764e-10	8.58262e-09	0.867499
ILMN_1687303	ACAD10	80724	1.68128e-10	8.71407e-09	1.19604
ILMN_2384241	TGFBR2	7048	1.71571e-10	8.81456e-09	1.2777
ILMN_1812571	RAB35	11021	1.71768e-10	8.81456e-09	1.21172
ILMN_1710434	TBC1D10C	374403	1.73985e-10	8.88439e-09	1.28678
ILMN_1715569	CCDC53	51019	1.75367e-10	8.91105e-09	0.788077
ILMN_2180352	DIP2B	57609	1.77695e-10	8.98528e-09	1.24222
ILMN_2151441	FAM103A1	83640	1.84118e-10	9.26491e-09	0.791094
ILMN_1716276	CCL4L2	388372	1.89538e-10	9.49154e-09	0.584081
ILMN_1678504	RHOT1	55288	1.92302e-10	9.58369e-09	1.23664
ILMN_1721022	SHC1	6464	1.93827e-10	9.61345e-09	1.20245
ILMN_1715994	HGS	9146	1.96094e-10	9.67289e-09	1.26973
ILMN_1700507	CLASP1	23332	1.97859e-10	9.67289e-09	1.17856
ILMN_1761069	UVRAG	7405	1.98716e-10	9.67289e-09	1.18706
ILMN_2210837	CDC26	246184	1.98758e-10	9.67289e-09	0.809404
ILMN_2059549	SYK	6850	2.01224e-10	9.73525e-09	1.33523
ILMN_1767337	SFXN5	94097	2.01918e-10	9.73525e-09	1.32477
ILMN_1687998	LPGAT1	9926	2.17233e-10	1.03461e-08	1.33368
ILMN_1712687	PAK2	5062	2.17455e-10	1.03461e-08	1.23914
ILMN_1663113	TTLL12	23170	2.17581e-10	1.03461e-08	1.26477
ILMN_1677138	POLR2J3	548644	2.37106e-10	1.1223e-08	0.758506
ILMN_1722276	PAFAH1B1	5048	2.39039e-10	1.12455e-08	1.326
ILMN_2110829	LOC441743	729480	2.39751e-10	1.12455e-08	0.533738
ILMN_3236367	IFFO2	126917	2.58748e-10	1.20484e-08	0.687235
ILMN_1724194	NPEPL1	79716	2.59193e-10	1.20484e-08	1.42931
ILMN_1743205	ABCA7	10347	2.61195e-10	1.20873e-08	1.48695
ILMN_1763409	LRRC8D	55144	2.78395e-10	1.2826e-08	1.19576
ILMN_2099783	ATP6V1F	9296	2.83639e-10	1.30097e-08	0.752241
ILMN_2108709	ANKRD11	29123	2.85603e-10	1.30421e-08	1.27325
ILMN_3244286	TANC2	26115	2.89424e-10	1.31586e-08	1.23508
ILMN_1801043	GSN	2934	2.91177e-10	1.31805e-08	1.35022
ILMN_1800659	PGM1	5236	2.96174e-10	1.33484e-08	1.24173
ILMN_1681340	C1orf41	51668	3.03541e-10	1.35767e-08	0.733152
ILMN_1693317	TTC15	51112	3.03858e-10	1.35767e-08	1.17414
ILMN_1798980	CAPZB	832	3.09014e-10	1.37478e-08	0.779179
ILMN_1763605	DIDO1	11083	3.21989e-10	1.42638e-08	1.3226
ILMN_1655077	PRDM1	639	3.41595e-10	1.50514e-08	0.721908
ILMN_1807972	MICAL1	64780	3.42671e-10	1.50514e-08	1.40225
ILMN_1703412	LATS2	26524	3.49293e-10	1.52775e-08	1.20903
ILMN_1737157	GRAMD1A	57655	3.60873e-10	1.57177e-08	1.41516
ILMN_2415748	WSB1	26118	3.71517e-10	1.61136e-08	1.29082
ILMN_1814074	PHKA2	5256	3.73411e-10	1.61283e-08	1.3752
ILMN_1771651	MON1B	22879	3.76665e-10	1.61542e-08	1.24252
ILMN_3246595	AQP12B	653437	3.78531e-10	1.61542e-08	0.705652
ILMN_1796240	KIAA1012	22878	3.78686e-10	1.61542e-08	1.16593
ILMN_1752273	KIAA1143	57456	3.82056e-10	1.62311e-08	0.831506
ILMN_3240685	INO80D	54891	3.96293e-10	1.67672e-08	1.25396
ILMN_1721106	C14orf159	80017	4.00819e-10	1.68898e-08	1.29116
ILMN_1717594	DKFZp761E198	91056	4.09043e-10	1.71666e-08	1.43153
ILMN_1730568	ZDHHC7	55625	4.11741e-10	1.72101e-08	1.22986
ILMN_1731619	DAD1	1603	4.16176e-10	1.73256e-08	0.785585
ILMN_1677843	RAB24	53917	4.25793e-10	1.76551e-08	1.40912
ILMN_1753426	KIAA0556	23247	4.27925e-10	1.76728e-08	1.26991
ILMN_2317463	INTS1	26173	4.35815e-10	1.79272e-08	1.2667
ILMN_1813489	RAF1	5894	4.58436e-10	1.87832e-08	1.3588
ILMN_1784218	DDX23	9416	4.64475e-10	1.89557e-08	1.2385
ILMN_1779886	TBC1D14	57533	4.74609e-10	1.92933e-08	1.38221
ILMN_2401978	STAT3	6774	4.81627e-10	1.94293e-08	1.30186
ILMN_2082314	TOM1	10043	4.81702e-10	1.94293e-08	1.2777
ILMN_1713482	CWC15	51503	4.86535e-10	1.95482e-08	0.813482
ILMN_1807873	SNX6	58533	4.91154e-10	1.96575e-08	1.19851
ILMN_1703477	ARHGEF2	9181	4.96764e-10	1.97326e-08	1.21389
ILMN_2400922	OPRL1	4987	4.96836e-10	1.97326e-08	1.38211
ILMN_1662741	EDG4	9170	5.3859e-10	2.13093e-08	1.5831
ILMN_1723689	RANBP3	8498	5.45825e-10	2.15134e-08	1.22132
ILMN_1693802	TBC1D3C	414060	5.70201e-10	2.2389e-08	1.21228
ILMN_1727073	MEA1	4201	5.88063e-10	2.29974e-08	0.828299
ILMN_1776154	COG3	83548	5.90921e-10	2.29974e-08	1.2616
ILMN_1777906	RPRC1	55700	5.92351e-10	2.29974e-08	1.2792
ILMN_2207393	CNOT3	4849	5.98534e-10	2.31508e-08	1.21616
ILMN_1701940	FAM73B	84895	6.13463e-10	2.35617e-08	1.15964
ILMN_1660364	PSCD4	27128	6.13705e-10	2.35617e-08	1.46504
ILMN_1758831	RNF31	55072	6.46435e-10	2.47267e-08	1.23404
ILMN_1746578	SLC23A2	9962	6.76144e-10	2.56928e-08	1.19432
ILMN_3187328	IP6K1	9807	6.77132e-10	2.56928e-08	1.33494
ILMN_1785113	MUT	4594	6.79127e-10	2.56928e-08	1.18203
ILMN_2179837	BANF1	8815	7.19551e-10	2.71231e-08	0.707847
ILMN_1712257	PPP2R3B	28227	7.41839e-10	2.78149e-08	1.14776
ILMN_2100209	CCL4L1	9560	7.43269e-10	2.78149e-08	0.630315
ILMN_2393169	THOC5	8563	7.53249e-10	2.8087e-08	1.28974
ILMN_2209180	P15RS	55197	7.73722e-10	2.87469e-08	1.1914
ILMN_2154115	PSD4	23550	7.76545e-10	2.87488e-08	1.32669
ILMN_1671374	C19orf53	28974	7.83552e-10	2.8905e-08	0.737511
ILMN_2356284	PFDN5	5204	7.935e-10	2.91682e-08	0.747057
ILMN_2232177	ACTN1	87	8.30212e-10	3.04098e-08	1.39488
ILMN_1664833	MRPL50	54534	8.49938e-10	3.10227e-08	0.768138
ILMN_1697200	MON2	23041	9.91845e-10	3.60753e-08	1.15476
ILMN_2199389	VIPR1	7433	1.00431e-09	3.64009e-08	1.30095
ILMN_1813572	IL16	3603	1.02064e-09	3.68638e-08	1.24708
ILMN_1671237	GNGT2	2793	1.02427e-09	3.68667e-08	0.778271
ILMN_1778723	AMICA1	120425	1.04666e-09	3.75422e-08	1.37101
ILMN_1770673	AKNA	80709	1.05401e-09	3.76755e-08	1.26621
ILMN_1771987	SLC44A2	57153	1.05785e-09	3.76826e-08	1.28647
ILMN_1672878	ABR	29	1.06422e-09	3.77786e-08	1.28378
ILMN_1717207	MMP25	64386	1.06783e-09	3.77786e-08	1.98242
ILMN_1693227	ZC3H7A	29066	1.07639e-09	3.7952e-08	1.17942
ILMN_1653205	C8orf59	401466	1.10941e-09	3.89034e-08	0.692775
ILMN_1747355	CCL3L1	6349	1.11088e-09	3.89034e-08	0.809885
ILMN_1671158	MRPL13	28998	1.15888e-09	4.04477e-08	0.791788
ILMN_1787026	SEC61G	23480	1.19546e-09	4.15844e-08	0.703079
ILMN_1809931	NDRG1	10397	1.23218e-09	4.27185e-08	1.29987
ILMN_1685781	C14orf142	84520	1.23885e-09	4.28065e-08	0.813081
ILMN_2402805	TRPC4AP	26133	1.25417e-09	4.31918e-08	1.30555
ILMN_1791217	FAM40A	85369	1.26743e-09	4.33723e-08	1.17239
ILMN_3297130	LOC729402	729402	1.27051e-09	4.33723e-08	0.575622
ILMN_1769031	FRAP1	2475	1.27196e-09	4.33723e-08	1.2557
ILMN_1713301	DGCR2	9993	1.28256e-09	4.35903e-08	1.24917
ILMN_1694084	PSCD1	9267	1.29075e-09	4.37252e-08	1.39013
ILMN_1654560	TLR6	10333	1.4076e-09	4.75074e-08	1.47365
ILMN_1651692	STK10	6793	1.41157e-09	4.75074e-08	1.19605
ILMN_1750409	RAB9A	9367	1.42925e-09	4.78599e-08	0.848946
ILMN_1721026	SAMHD1	25939	1.43127e-09	4.78599e-08	1.22079
ILMN_1803856	DKFZP586I1420	222161	1.48902e-09	4.95461e-08	1.27512
ILMN_2368617	FKRP	79147	1.4959e-09	4.95461e-08	1.17834
ILMN_1692962	CTDSP2	10106	1.49604e-09	4.95461e-08	1.3091
ILMN_1767509	DEF8	54849	1.5023e-09	4.9595e-08	1.371
ILMN_1711166	WDR8	49856	1.52464e-09	5.01728e-08	1.13875
ILMN_1777982	USF1	7391	1.53802e-09	5.0439e-08	1.30681
ILMN_1706539	KDM3B	51780	1.54246e-09	5.0439e-08	1.24662
ILMN_1795089	RASAL3	64926	1.5953e-09	5.20027e-08	1.34654
ILMN_1813669	ANKS1A	23294	1.60576e-09	5.21798e-08	1.2717
ILMN_1781360	MPHOSPH6	10200	1.61263e-09	5.22391e-08	0.82263
ILMN_2411282	QSOX1	5768	1.62036e-09	5.23262e-08	1.39081
ILMN_1742432	COBRA1	25920	1.70047e-09	5.47426e-08	1.22517
ILMN_1755727	KDM5B	10765	1.79067e-09	5.74677e-08	1.21694
ILMN_2206344	NDST2	8509	1.81758e-09	5.81513e-08	1.19976
ILMN_2388142	CD99L2	83692	1.8431e-09	5.87864e-08	1.29256
ILMN_1808395	ACAP1	9744	1.85805e-09	5.90813e-08	1.28912
ILMN_1799725	DOCK2	1794	1.91796e-09	6.07998e-08	1.25928
ILMN_1780036	WDR1	9948	1.98854e-09	6.28451e-08	1.25928
ILMN_1772692	DICER1	23405	2.02904e-09	6.39301e-08	1.37033
ILMN_2367671	LIMK2	3985	2.09334e-09	6.56833e-08	1.57332
ILMN_1706521	CSNK1G2	1455	2.09735e-09	6.56833e-08	1.21957
ILMN_1737805	TPCN1	53373	2.10993e-09	6.58782e-08	1.13973
ILMN_1749838	MZF1	7593	2.11828e-09	6.59403e-08	1.25879
ILMN_3235113	TOMM6	100188893	2.14073e-09	6.64169e-08	0.76659
ILMN_1654370	TESK2	10420	2.1502e-09	6.64169e-08	1.2349
ILMN_1677041	CHUK	1147	2.15281e-09	6.64169e-08	1.19046
ILMN_2143148	TM2D1	83941	2.28746e-09	7.03614e-08	0.833164
ILMN_2094776	CCNL1	57018	2.59244e-09	7.95066e-08	1.29086
ILMN_1760779	ENSA	2029	2.60081e-09	7.9528e-08	0.749606
ILMN_1726589	CD248	57124	2.61037e-09	7.95855e-08	1.54889
ILMN_1763467	LY6G5C	80741	2.65353e-09	8.06642e-08	0.792735
ILMN_1718136	UQCRHL	440567	2.68516e-09	8.13871e-08	0.755031
ILMN_1722059	SAFB	6294	2.84371e-09	8.59414e-08	1.26758
ILMN_1727284	CD4	920	2.93025e-09	8.82995e-08	0.689499
ILMN_1761242	COMMD1	150684	2.94573e-09	8.85086e-08	0.781379
ILMN_2355971	HSD17B10	3028	2.99445e-09	8.97124e-08	0.830448
ILMN_2313730	RHOC	389	3.06361e-09	9.15197e-08	0.743379
ILMN_1751079	TAP1	6890	3.10923e-09	9.26158e-08	1.47196
ILMN_2109708	ECGF1	1890	3.17006e-09	9.41573e-08	1.43126
ILMN_1797933	MRPL17	63875	3.21201e-09	9.51304e-08	0.780077
ILMN_1718271	MTIF3	219402	3.26794e-09	9.65113e-08	0.841943
ILMN_1786347	TNPO1	3842	3.28448e-09	9.67241e-08	1.2927
ILMN_1661485	RBM34	23029	3.3028e-09	9.69882e-08	0.784735
ILMN_1731546	RPL26	6154	3.38866e-09	9.92284e-08	0.729313
ILMN_1736048	ELL	8178	3.48842e-09	1.01862e-07	1.30063
ILMN_1660810	TTC17	55761	3.65095e-09	1.06308e-07	1.22155
ILMN_2052163	YIPF1	54432	3.70063e-09	1.07453e-07	1.24432
ILMN_1717337	MARCH7	64844	3.72518e-09	1.07864e-07	1.24944
ILMN_1711766	SKP1A	6500	3.80609e-09	1.09899e-07	0.853188
ILMN_1681467	RAB11FIP4	84440	3.837e-09	1.10484e-07	1.25254
ILMN_2305544	DBI	1622	3.97901e-09	1.14256e-07	0.751311
ILMN_1657697	SAR1A	56681	4.08315e-09	1.16922e-07	0.810259
ILMN_1697218	MED22	6837	4.14865e-09	1.18471e-07	1.248
ILMN_1759818	SORL1	6653	4.21017e-09	1.19897e-07	1.53896
ILMN_1811574	MAPK8IP3	23162	4.25148e-09	1.20742e-07	1.33644
ILMN_2317730	ELMO2	63916	4.30735e-09	1.21994e-07	1.25221
ILMN_1691570	METTL5	29081	4.34452e-09	1.22712e-07	0.763061
ILMN_1691717	RHBDF2	79651	4.38428e-09	1.23499e-07	1.315
ILMN_3243859	NDUFB9	4715	4.46171e-09	1.25339e-07	0.722523
ILMN_1774077	GBP2	2634	4.60037e-09	1.28885e-07	1.38487
ILMN_1812557	CDK5RAP3	80279	4.65814e-09	1.30152e-07	1.29044
ILMN_1772208	CCDC88B	283234	4.77423e-09	1.32901e-07	1.29895
ILMN_1711823	C17orf70	80233	4.7856e-09	1.32901e-07	1.28234
ILMN_1695356	RNF166	115992	4.79502e-09	1.32901e-07	1.20075
ILMN_2126344	SEC16A	9919	4.83516e-09	1.334e-07	1.27038
ILMN_1765858	CAB39	51719	4.83873e-09	1.334e-07	1.29284
ILMN_1750429	MKNK1	8569	4.8884e-09	1.34411e-07	1.62849
ILMN_3237679	PTAR1	375743	5.01568e-09	1.37547e-07	1.22111
ILMN_1723625	MAP4K2	5871	5.06436e-09	1.38515e-07	1.21824
ILMN_2262044	PARP10	84875	5.08781e-09	1.3879e-07	1.38016
ILMN_2375651	SCNM1	79005	5.21468e-09	1.41878e-07	0.787549
ILMN_3251303	NR2C2	7182	5.24063e-09	1.4221e-07	1.19837
ILMN_1675462	LSM6	11157	5.31273e-09	1.43791e-07	0.717401
ILMN_2055781	KLRF1	51348	5.36313e-09	1.44777e-07	0.524998
ILMN_1797298	ARMC7	79637	5.41098e-09	1.45689e-07	1.20954
ILMN_1703720	SF3B14	51639	5.61838e-09	1.50881e-07	0.801598
ILMN_1794364	CTSW	1521	5.67545e-09	1.51923e-07	0.59586
ILMN_1692742	DENND3	22898	5.68648e-09	1.51923e-07	1.53819
ILMN_1742001	CD160	11126	5.94683e-09	1.5847e-07	0.530761
ILMN_2378100	FBXL5	26234	6.04147e-09	1.60579e-07	1.41654
ILMN_1747556	CDK9	1025	6.07339e-09	1.61015e-07	1.18855
ILMN_1765326	DGKD	8527	6.12128e-09	1.6187e-07	1.24236
ILMN_1713990	TRIP6	7205	6.16757e-09	1.62679e-07	1.19876
ILMN_1794707	ATHL1	80162	6.22786e-09	1.63853e-07	1.60532
ILMN_2096405	WDR37	22884	6.33565e-09	1.65656e-07	1.20663
ILMN_3238369	JHDM1D	80853	6.34347e-09	1.65656e-07	1.20762
ILMN_1768176	CXorf26	51260	6.34432e-09	1.65656e-07	0.765115
ILMN_2148944	ADCY4	196883	6.37183e-09	1.65956e-07	1.38888
ILMN_1703246	SBF1	6305	6.41767e-09	1.66731e-07	1.30988
ILMN_1702396	PACSIN2	11252	6.54941e-09	1.69728e-07	1.35492
ILMN_1730612	DBNDD2	55861	6.57796e-09	1.70043e-07	0.776762
ILMN_1785336	PMM2	5373	6.70422e-09	1.72876e-07	1.23121
ILMN_1692352	IRAK4	51135	6.76141e-09	1.73918e-07	1.22472
ILMN_1750401	C17orf62	79415	6.93582e-09	1.77797e-07	1.29094
ILMN_1723768	NLRX1	79671	6.94652e-09	1.77797e-07	1.32696
ILMN_1718990	NFRKB	4798	6.9903e-09	1.78476e-07	1.1291
ILMN_1745946	CCDC5	115106	7.20923e-09	1.83614e-07	0.843919
ILMN_1790807	XPC	7508	7.34178e-09	1.86474e-07	1.23125
ILMN_1655608	KLHL18	23276	7.35748e-09	1.86474e-07	1.19921
ILMN_1779706	TP53BP2	7159	7.46197e-09	1.8866e-07	1.25642
ILMN_1800733	MANBA	4126	7.55021e-09	1.90427e-07	1.25982
ILMN_1790202	C1orf35	79169	7.63836e-09	1.92183e-07	0.868997
ILMN_1750658	HAX1	10456	7.68608e-09	1.92915e-07	0.837198
ILMN_1783120	SLMAP	7871	7.70507e-09	1.92925e-07	1.18206
ILMN_1775074	TUBGCP2	10844	7.74784e-09	1.93528e-07	1.20841
ILMN_1706531	ABCC5	10057	7.77359e-09	1.93704e-07	1.37043
ILMN_1714965	NFKB1	4790	7.80066e-09	1.93913e-07	1.23171
ILMN_1731287	ARFGAP3	26286	8.16047e-09	2.02372e-07	1.30307
ILMN_1779324	GZMA	3001	8.33761e-09	2.06271e-07	0.606999
ILMN_2289924	TRAK1	22906	8.36051e-09	2.06345e-07	1.16914
ILMN_2366388	PRDX1	5052	8.57605e-09	2.11162e-07	0.80365
ILMN_1729161	NOTCH1	4851	8.70169e-09	2.13748e-07	1.40604
ILMN_1827736		5165	8.92236e-09	2.18651e-07	1.22576
ILMN_1693311	TMBIM6	7009	9.0437e-09	2.21101e-07	1.2817
ILMN_1751816	MCTS1	28985	9.11167e-09	2.22239e-07	0.719366
ILMN_1766505	COMMD10	51397	9.35554e-09	2.27651e-07	0.845059
ILMN_1744835	MRPL21	219927	9.37984e-09	2.27708e-07	0.786379
ILMN_1684591	ZNF434	54925	9.41489e-09	2.28025e-07	1.28096
ILMN_1760360	RNF160	26046	9.48677e-09	2.29231e-07	1.17996
ILMN_3247462	GLRX3	10539	9.56898e-09	2.30679e-07	0.828302
ILMN_1716816	TMEM87A	25963	9.63229e-09	2.31667e-07	1.15317
ILMN_1687824	SEPHS2	22928	9.68696e-09	2.32442e-07	1.16007
ILMN_1657632	ZMYM6	9204	9.81278e-09	2.34918e-07	0.754514
ILMN_1784661	TMEM2	23670	9.93645e-09	2.3733e-07	1.24962
ILMN_2388155	CASP3	836	1.00865e-08	2.4036e-07	1.21676
ILMN_2226324	BRP44L	51660	1.01193e-08	2.40588e-07	0.822017
ILMN_1751956	MGST3	4259	1.03374e-08	2.45174e-07	0.727118
ILMN_1716105	NLRP12	91662	1.04142e-08	2.45174e-07	1.44733
ILMN_1775508	CYLD	1540	1.04147e-08	2.45174e-07	1.26398
ILMN_2061950	RABGAP1	23637	1.04304e-08	2.45174e-07	1.20449
ILMN_3236551	WDFY4	57705	1.04304e-08	2.45174e-07	1.19623
ILMN_2195821	C5orf41	153222	1.06687e-08	2.50207e-07	1.29128
ILMN_1794386	IL2RG	3561	1.07341e-08	2.51173e-07	0.799446
ILMN_1800638	CUGBP2	10659	1.10447e-08	2.5786e-07	1.30315
ILMN_1784352	CCM2	83605	1.12037e-08	2.60982e-07	1.18591
ILMN_1754529	SPG7	6687	1.1234e-08	2.61102e-07	1.29122
ILMN_1781097	UBXN4	23190	1.13266e-08	2.62666e-07	1.18318
ILMN_1733050	SEC31B	25956	1.14219e-08	2.64285e-07	1.18323
ILMN_1791332	ATP5O	539	1.14813e-08	2.65068e-07	0.776206
ILMN_1732985	PHF20L1	51105	1.16211e-08	2.67304e-07	1.29685
ILMN_1801710	APBB1IP	54518	1.16297e-08	2.67304e-07	1.30561
ILMN_2103761	TLE4	7091	1.19402e-08	2.73833e-07	1.22475
ILMN_2393450	C14orf173	64423	1.20224e-08	2.75109e-07	1.39499
ILMN_2334693	NARF	26502	1.24508e-08	2.84285e-07	1.38938
ILMN_1669310	RHOT2	89941	1.28538e-08	2.9284e-07	1.20296
ILMN_2219512	NPHP4	261734	1.29248e-08	2.93812e-07	1.14147
ILMN_1728163	CTDSP1	58190	1.30418e-08	2.95823e-07	1.20427
ILMN_1815859	ERCC2	2068	1.31015e-08	2.96529e-07	1.14552
ILMN_1677200	CYFIP2	26999	1.31411e-08	2.96778e-07	1.42724
ILMN_2143250	FAR1	84188	1.32583e-08	2.98773e-07	1.2418
ILMN_1742541	ZNF518A	9849	1.36742e-08	3.07477e-07	1.16668
ILMN_1768181	TOR3A	64222	1.38798e-08	3.11424e-07	1.30556
ILMN_1772644	EML3	256364	1.41184e-08	3.16093e-07	1.23974
ILMN_2230672	MRPL18	29074	1.42693e-08	3.18615e-07	0.775162
ILMN_1691578	GTF3C6	112495	1.42925e-08	3.18615e-07	0.832893
ILMN_2131880	DPY30	84661	1.45149e-08	3.22879e-07	0.806875
ILMN_1736242	PLEKHG4	25894	1.45568e-08	3.23117e-07	1.19957
ILMN_1686805	CRK	1398	1.47443e-08	3.2658e-07	1.25189
ILMN_2155480	RAB43	339122	1.47999e-08	3.27113e-07	1.22541
ILMN_3245057	ASAP1	50807	1.48605e-08	3.27753e-07	1.3921
ILMN_1710427	VPS37B	79720	1.49845e-08	3.29787e-07	1.18866
ILMN_1793729	C15orf39	56905	1.5217e-08	3.34193e-07	1.33297
ILMN_1668586	KCND1	3750	1.53385e-08	3.36118e-07	1.15264
ILMN_1658416	MRPS18C	51023	1.53695e-08	3.36118e-07	0.768126
ILMN_1728540	FUNDC1	139341	1.56332e-08	3.41166e-07	0.84382
ILMN_1697153	ZDHHC17	23390	1.59195e-08	3.46684e-07	1.22798
ILMN_1714108	TP53INP1	94241	1.60112e-08	3.47801e-07	1.34295
ILMN_1658830	C10orf26	54838	1.60379e-08	3.47801e-07	1.18335
ILMN_1683980	PLEKHM2	23207	1.62369e-08	3.51382e-07	1.30923
ILMN_1701434	RAP1B	5908	1.6492e-08	3.55801e-07	0.844352
ILMN_1795428	WDR59	79726	1.65098e-08	3.55801e-07	1.27646
ILMN_1701724	C7orf20	51608	1.71664e-08	3.69185e-07	1.14557
ILMN_1677484	SNAPC4	6621	1.74355e-08	3.74195e-07	1.18945
ILMN_1788160	KIF5B	3799	1.75167e-08	3.75161e-07	1.21988
ILMN_1720858	C6orf115	58527	1.75946e-08	3.76052e-07	0.754195
ILMN_1800164	PPFIA1	8500	1.77646e-08	3.78905e-07	1.22915
ILMN_2125747	LOC606724	606724	1.79954e-08	3.8304e-07	1.22848
ILMN_1787718	SLC27A1	376497	1.81579e-08	3.85706e-07	1.29979
ILMN_1669703	TNK2	10188	1.86028e-08	3.94348e-07	1.28058
ILMN_1714401	SNX27	81609	1.86445e-08	3.94426e-07	1.31063
ILMN_1733103	LOC285908	285908	1.87741e-08	3.95859e-07	1.24279
ILMN_2086095	ID2	3398	1.87886e-08	3.95859e-07	0.713952
ILMN_1737015	RPL39	6170	1.91725e-08	4.03129e-07	0.777623
ILMN_3237665	COX7A2L	9167	1.98285e-08	4.16077e-07	0.846959
ILMN_2234758	SRP14	6727	1.98909e-08	4.16544e-07	0.805695
ILMN_1797594	NFAT5	10725	1.9989e-08	4.17753e-07	1.26381
ILMN_1671885	MLF2	8079	2.04551e-08	4.26635e-07	0.782422
ILMN_2395932	UNC45A	55898	2.06051e-08	4.28901e-07	1.18862
ILMN_2167616	NACA	4666	2.0776e-08	4.30999e-07	0.874542
ILMN_2316236	HOPX	84525	2.07891e-08	4.30999e-07	0.601022
ILMN_1745623	EFCAB4A	283229	2.10095e-08	4.347e-07	1.23145
ILMN_2148819	TUBA1A	7846	2.14967e-08	4.43895e-07	1.24915
ILMN_1722218	MBOAT7	79143	2.16312e-08	4.45746e-07	1.41258
ILMN_1813625	TRIM25	7706	2.16724e-08	4.45746e-07	1.53656
ILMN_1731714	CREB5	9586	2.17808e-08	4.46295e-07	1.63384
ILMN_1789781	PIM3	415116	2.17852e-08	4.46295e-07	1.17289
ILMN_1746012	MBD6	114785	2.28493e-08	4.6717e-07	1.38545
ILMN_1680353	NSF	4905	2.31989e-08	4.73384e-07	1.1899
ILMN_1685052	DNAH1	25981	2.33226e-08	4.74497e-07	1.20366
ILMN_1688953	ARHGAP19	84986	2.33449e-08	4.74497e-07	1.25042
ILMN_1669905	DCP2	167227	2.36215e-08	4.79178e-07	1.23042
ILMN_1757827	ECOP	81552	2.42378e-08	4.9072e-07	1.17469
ILMN_1660533	RPN1	6184	2.46261e-08	4.97611e-07	1.18084
ILMN_1774083	TRIAP1	51499	2.51069e-08	5.06338e-07	0.854711
ILMN_1729281	SPHK2	56848	2.53577e-08	5.10403e-07	1.18091
ILMN_1711368	TRAPPC9	83696	2.55296e-08	5.12867e-07	1.23266
ILMN_1765091	ANKHD1	54882	2.55817e-08	5.1292e-07	1.1575
ILMN_1664068	ERGIC1	57222	2.56915e-08	5.14127e-07	1.42436
ILMN_1701293	COX7A2	1347	2.57816e-08	5.14338e-07	0.758715
ILMN_1682930	SIPA1	6494	2.58013e-08	5.14338e-07	1.21927
ILMN_1652928	ORAI2	80228	2.58964e-08	5.14562e-07	1.20702
ILMN_2131381	PDE3B	5140	2.59256e-08	5.14562e-07	1.25848
ILMN_1664012	CANT1	124583	2.59653e-08	5.14562e-07	1.20619
ILMN_1653712	UAP1L1	91373	2.60111e-08	5.14562e-07	1.16668
ILMN_2205211	LOC134997	134997	2.61608e-08	5.16539e-07	0.737435
ILMN_1768197	ROD1	9991	2.62889e-08	5.18081e-07	1.23081
ILMN_1776464	PARP4	143	2.70791e-08	5.32642e-07	1.17113
ILMN_1802708	BTN3A1	11119	2.73254e-08	5.36468e-07	1.30418
ILMN_2347068	MKNK2	2872	2.75367e-08	5.39595e-07	1.27172
ILMN_1657892	TLR8	51311	2.77129e-08	5.41421e-07	1.42634
ILMN_1725862	USP3	9960	2.77344e-08	5.41421e-07	1.19464
ILMN_1733115	RALGAPB	57148	2.80328e-08	5.46219e-07	1.13097
ILMN_1747968	RBM33	155435	2.81287e-08	5.47059e-07	1.32014
ILMN_1779171	SGSM2	9905	2.84157e-08	5.51605e-07	1.26523
ILMN_1811102	LRSAM1	90678	2.89451e-08	5.60772e-07	1.19903
ILMN_1676842	BTAF1	9044	2.90392e-08	5.60772e-07	1.19298
ILMN_1800889	FIG4	9896	2.90502e-08	5.60772e-07	1.1306
ILMN_1761068	MGC52000	375260	2.98667e-08	5.75461e-07	1.25321
ILMN_3245476	PHRF1	57661	3.00338e-08	5.76549e-07	1.26931
ILMN_1676955	TYK2	7297	3.00344e-08	5.76549e-07	1.26244
ILMN_2371280	CSF3R	1441	3.0198e-08	5.78618e-07	1.421
ILMN_1678362	INO80	54617	3.08586e-08	5.89422e-07	1.27721
ILMN_1689908	ANKRD13A	88455	3.08997e-08	5.89422e-07	1.2063
ILMN_1767651	TECPR1	25851	3.09324e-08	5.89422e-07	1.32166
ILMN_1767365	PAK1	5058	3.18103e-08	6.04478e-07	1.26757
ILMN_1656399	TCEAL8	90843	3.18392e-08	6.04478e-07	0.800934
ILMN_1672807	CA5B	11238	3.19972e-08	6.06368e-07	0.690588
ILMN_1690802	TRMT112	51504	3.20572e-08	6.06396e-07	0.733356
ILMN_1664010	ELF1	1997	3.3681e-08	6.3595e-07	1.2274
ILMN_2201966	N4BP1	9683	3.38428e-08	6.37845e-07	1.27983
ILMN_1719695	NFKBIZ	64332	3.57389e-08	6.72358e-07	1.36818
ILMN_1806010	CUL9	23113	3.58862e-08	6.73907e-07	1.22504
ILMN_1784641	NDUFA3	4696	3.63182e-08	6.80786e-07	0.720067
ILMN_1673936	KHSRP	8570	3.65278e-08	6.83479e-07	0.831663
ILMN_1718982	BEST1	7439	3.76174e-08	7.02599e-07	1.45583
ILMN_1806733	COL18A1	80781	3.79053e-08	7.06701e-07	1.48243
ILMN_1706342	ZNF746	155061	3.80353e-08	7.07853e-07	1.3948
ILMN_1654735	SLCO3A1	28232	3.82754e-08	7.11045e-07	1.26917
ILMN_2199947	REV3L	5980	3.84211e-08	7.12474e-07	1.16856
ILMN_1662932	LCP1	3936	3.85643e-08	7.13853e-07	1.27214
ILMN_1754753	IL6R	3570	3.95111e-08	7.30075e-07	1.32167
ILMN_2075051	PGS1	9489	4.00978e-08	7.39234e-07	1.64606
ILMN_1751773	POLD3	10714	4.01494e-08	7.39234e-07	1.14636
ILMN_1803483	KIAA2013	90231	4.03036e-08	7.40756e-07	1.21935
ILMN_1698728	FGD4	121512	4.10444e-08	7.53037e-07	1.15633
ILMN_2387553	PSMA3	5684	4.13973e-08	7.55783e-07	0.822282
ILMN_1710734	GZMK	3003	4.14031e-08	7.55783e-07	0.5856
ILMN_1708936	EXOSC3	51010	4.14128e-08	7.55783e-07	0.835975
ILMN_1766185	AXIN1	8312	4.21882e-08	7.68582e-07	1.29045
ILMN_2202481	UBLCP1	134510	4.23303e-08	7.69817e-07	0.839459
ILMN_2307740	CD46	4179	4.28645e-08	7.78167e-07	1.35602
ILMN_1715607	CHMP4A	29082	4.33019e-08	7.84734e-07	0.816323
ILMN_1674250	NCKAP1L	3071	4.35774e-08	7.87644e-07	1.2418
ILMN_1806758	C9orf85	138241	4.36447e-08	7.87644e-07	0.837233
ILMN_1756006	ATG2A	23130	4.36904e-08	7.87644e-07	1.37691
ILMN_1738263	PIGU	128869	4.43558e-08	7.98251e-07	0.859573
ILMN_2232166	CCDC90B	60492	4.44672e-08	7.98869e-07	0.842469
ILMN_1684034	STAT5B	6777	4.4613e-08	8.00101e-07	1.31689
ILMN_1771957	MAN1B1	11253	4.48359e-08	8.0271e-07	1.20458
ILMN_2143261	CXorf40B	541578	4.49581e-08	8.0351e-07	0.851651
ILMN_1653292	PFKFB4	5210	4.56088e-08	8.13737e-07	1.48161
ILMN_1741942	STX16	8675	4.60016e-08	8.19334e-07	1.23095
ILMN_1798657	TBL1XR1	79718	4.72265e-08	8.39464e-07	1.21054
ILMN_1787705	ATP6V1B2	526	4.72937e-08	8.39464e-07	1.33227
ILMN_2060770	RAI1	10743	4.74612e-08	8.40996e-07	1.25271
ILMN_1655206	ZBTB34	403341	4.77761e-08	8.45132e-07	1.32501
ILMN_1669094	ZNF672	79894	4.81527e-08	8.49084e-07	1.18887
ILMN_1749432	MRPL32	64983	4.81634e-08	8.49084e-07	0.823967
ILMN_1753608	TMEM131	23505	4.89163e-08	8.60039e-07	1.2515
ILMN_1711886	ALG3	10195	4.89507e-08	8.60039e-07	0.867907
ILMN_1677085	RGS19	10287	4.95681e-08	8.68317e-07	1.24543
ILMN_1794782	ABCG1	9619	4.95894e-08	8.68317e-07	1.3483
ILMN_2325978	HDGF2	84717	5.03662e-08	8.80431e-07	1.17916
ILMN_2126239	SMG5	23381	5.04951e-08	8.81198e-07	1.21897
ILMN_1815719	PLCG2	5336	5.0702e-08	8.83322e-07	1.2235
ILMN_2218450	LSM1	27257	5.15202e-08	8.9607e-07	0.8358
ILMN_1738955	C10orf104	119504	5.17339e-08	8.9828e-07	0.783701
ILMN_2153679	TBC1D3B	414059	5.31635e-08	9.2156e-07	1.30459
ILMN_1803779	AP2A2	161	5.54426e-08	9.59462e-07	1.14169
ILMN_1793002	C20orf196	149840	5.56023e-08	9.60623e-07	0.802464
ILMN_1761820	EDARADD	128178	5.60822e-08	9.67301e-07	0.847936
ILMN_2234412	TLE3	7090	5.6371e-08	9.70667e-07	1.3661
ILMN_1724145	CBX4	8535	5.65783e-08	9.71983e-07	1.13631
ILMN_1664449	ALG5	29880	5.66349e-08	9.71983e-07	0.822951
ILMN_1695983	DDX42	11325	5.76751e-08	9.88199e-07	1.18736
ILMN_2047511	CENTA1	11033	5.80712e-08	9.93344e-07	1.21282
ILMN_3241441	MEGF6	1953	5.85137e-08	9.99263e-07	1.2631
ILMN_1726554	IREB2	3658	5.86416e-08	9.99801e-07	1.21719
ILMN_1689456	ZBTB20	26137	5.9168e-08	1.00712e-06	1.29106
ILMN_1785252	SLC26A6	65010	5.97448e-08	1.01424e-06	1.30642
ILMN_1711493	PRAM1	84106	5.9782e-08	1.01424e-06	1.24729
ILMN_1768867	AP3B1	8546	6.01774e-08	1.01928e-06	1.20403
ILMN_3243890	NDUFA2	4695	6.06604e-08	1.02578e-06	0.793692
ILMN_1679641	FAM120B	84498	6.07853e-08	1.02622e-06	1.15088
ILMN_2075927	STK40	83931	6.15205e-08	1.03695e-06	1.35534
ILMN_1681591	PTPN1	5770	6.17325e-08	1.03883e-06	1.26835
ILMN_1703123	AXUD1	64651	6.25439e-08	1.05078e-06	1.40322
ILMN_1784037	ZBTB40	9923	6.29155e-08	1.05531e-06	1.20128
ILMN_1711585	KCMF1	56888	6.41894e-08	1.07494e-06	1.18378
ILMN_1685258	TMEM14B	81853	6.54343e-08	1.09402e-06	0.730573
ILMN_1753411	LOC221442	221442	6.56821e-08	1.09639e-06	1.23855
ILMN_1661636	ZMYM2	7750	6.64474e-08	1.10739e-06	1.15974
ILMN_1751161	COL7A1	1294	6.87692e-08	1.14424e-06	1.15483
ILMN_3244803	RAD54L2	23132	6.89743e-08	1.1446e-06	1.24224
ILMN_2381197	RNF19A	25897	6.90115e-08	1.1446e-06	1.19628
ILMN_1773380	UNC13D	201294	6.92931e-08	1.14602e-06	1.20616
ILMN_1707084	UBE2D4	51619	6.93183e-08	1.14602e-06	0.855612
ILMN_1680860	LEMD2	221496	6.96101e-08	1.14901e-06	1.17308
ILMN_3193306	C14orf109	26175	7.0286e-08	1.15832e-06	0.872606
ILMN_1769751	PIGG	54872	7.3046e-08	1.2019e-06	1.10872
ILMN_1809439	HMGB1L1	10357	7.34918e-08	1.20732e-06	0.749341
ILMN_1667966	C1orf24	116496	7.41982e-08	1.21699e-06	1.56894
ILMN_2225144	EIF4E3	317649	7.45985e-08	1.22162e-06	1.30585
ILMN_2143822	ZNF148	7707	7.56777e-08	1.23734e-06	1.18464
ILMN_1672660	MBP	4155	7.64282e-08	1.24765e-06	1.30421
ILMN_1798346	KIAA1468	57614	7.72766e-08	1.25951e-06	1.18637
ILMN_2413572	MARK2	2011	7.75644e-08	1.26222e-06	1.26761
ILMN_1692199	RNF103	7844	7.793e-08	1.26618e-06	1.14906
ILMN_1714599	CAMLG	819	7.83771e-08	1.27145e-06	0.848422
ILMN_2264625	NIPBL	25836	7.88229e-08	1.27668e-06	1.16465
ILMN_1731137	TXNDC9	10190	7.92085e-08	1.28093e-06	0.849601
ILMN_2064606	TBC1D2B	23102	8.00764e-08	1.29295e-06	1.2158
ILMN_3245879	FAM13AOS	285512	8.04993e-08	1.29606e-06	1.27387
ILMN_1722774	VPS72	6944	8.05192e-08	1.29606e-06	0.850883
ILMN_1784737	S1PR4	8698	8.13949e-08	1.30812e-06	1.23362
ILMN_1731064	CABC1	56997	8.18032e-08	1.31265e-06	1.2634
ILMN_2373982	PICK1	9463	8.21316e-08	1.31588e-06	1.15902
ILMN_1778617	TAF9	6880	8.25382e-08	1.32036e-06	0.796509
ILMN_1696383	POP4	10775	8.37153e-08	1.33712e-06	0.862544
ILMN_1713749	CORO1A	11151	8.40527e-08	1.33923e-06	1.16127
ILMN_1685009	ITGAM	3684	8.41057e-08	1.33923e-06	1.48058
ILMN_2177090	LOC200030	200030	8.67153e-08	1.37867e-06	1.24336
ILMN_1726873	TPCN2	219931	8.77554e-08	1.39307e-06	1.2915
ILMN_2111739	MAN2C1	4123	8.79003e-08	1.39323e-06	1.17858
ILMN_1755954	CPEB3	22849	8.90962e-08	1.41003e-06	1.20109
ILMN_3243928	DDX60L	91351	8.95639e-08	1.41324e-06	1.47536
ILMN_1739454	USP34	9736	8.95712e-08	1.41324e-06	1.18851
ILMN_1753008	REXO1	57455	9.04834e-08	1.42546e-06	1.17303
ILMN_1852384		23085	9.0935e-08	1.43035e-06	1.19926
ILMN_1781416	FRAT1	10023	9.10702e-08	1.43035e-06	1.34349
ILMN_1902658		92249	9.19982e-08	1.44274e-06	0.840853
ILMN_1698307	DBNL	28988	9.32601e-08	1.46032e-06	1.16721
ILMN_1758963	NADK	65220	9.35147e-08	1.46143e-06	1.37369
ILMN_1759341	MAN2B1	4125	9.36128e-08	1.46143e-06	1.19474
ILMN_1780132	PELI2	57161	9.45562e-08	1.47394e-06	1.29513
ILMN_1721876	TIMP2	7077	9.48981e-08	1.47675e-06	1.32845
ILMN_2396956	AKAP13	11214	9.50216e-08	1.47675e-06	1.19155
ILMN_1815154	MYH10	4628	9.54172e-08	1.48068e-06	1.16576
ILMN_1661888	MEF2A	4205	9.64915e-08	1.49477e-06	1.26516
ILMN_1670948	TSR2	90121	9.66133e-08	1.49477e-06	0.801323
ILMN_1676632	DISC1	27185	9.75642e-08	1.50612e-06	1.2496
ILMN_1737396	PSMD14	10213	9.76392e-08	1.50612e-06	0.840745
ILMN_1698996	SLC19A1	6573	9.77831e-08	1.50612e-06	1.30966
ILMN_1802615	CDK6	1021	9.96434e-08	1.5325e-06	1.29234
ILMN_1684114	LOC286016	286016	1.00577e-07	1.54456e-06	0.79811
ILMN_2069267	BAGE3	85318	1.0198e-07	1.5638e-06	1.12986
ILMN_1806778	UBE2E1	7324	1.03085e-07	1.57653e-06	0.853095
ILMN_2380698	DSTN	11034	1.03115e-07	1.57653e-06	0.815418
ILMN_1763036	CLCN6	1185	1.04882e-07	1.59926e-06	1.16327
ILMN_1790249	F8A1	8263	1.0491e-07	1.59926e-06	0.715907
ILMN_1805225	LPCAT3	10162	1.06353e-07	1.61888e-06	1.23805
ILMN_2174394	MMS19L	64210	1.07491e-07	1.6338e-06	1.25251
ILMN_1708485	BIN3	55909	1.0829e-07	1.64354e-06	1.24665
ILMN_2331890	RPL41	6171	1.09406e-07	1.65804e-06	0.88184
ILMN_1809478	SSBP1	6742	1.13986e-07	1.72493e-06	0.753531
ILMN_3245066	DENND4B	9909	1.15747e-07	1.74807e-06	1.24047
ILMN_1800425	SLC9A1	6548	1.15852e-07	1.74807e-06	1.27876
ILMN_1657862	AHCY	191	1.1753e-07	1.77081e-06	1.35527
ILMN_2408102	TFIP11	24144	1.18195e-07	1.77598e-06	1.23865
ILMN_1653203	EFEMP2	30008	1.18216e-07	1.77598e-06	1.19763
ILMN_1731851	OXA1L	5018	1.18803e-07	1.78222e-06	0.832998
ILMN_2277676	ERCC1	2067	1.19639e-07	1.79217e-06	0.833207
ILMN_1783681	MRPL34	64981	1.22483e-07	1.83212e-06	0.795282
ILMN_1754145	CAPRIN1	4076	1.23002e-07	1.83462e-06	1.21543
ILMN_1656482	OSBPL2	9885	1.23161e-07	1.83462e-06	1.24289
ILMN_1750805	ARHGAP30	257106	1.23181e-07	1.83462e-06	1.21247
ILMN_3243744	EAPP	55837	1.25512e-07	1.86113e-06	0.812852
ILMN_1815366	FLJ21865	64772	1.25537e-07	1.86113e-06	1.15841
ILMN_1666727	ZNF586	54807	1.25626e-07	1.86113e-06	1.14775
ILMN_1801822	C18orf25	147339	1.2568e-07	1.86113e-06	1.15729
ILMN_3244096	ZFC3H1	196441	1.26424e-07	1.86948e-06	1.21121
ILMN_1712026	NLRP3	114548	1.28293e-07	1.89443e-06	1.28605
ILMN_2110281	UFC1	51506	1.28607e-07	1.89637e-06	0.816452
ILMN_1794213	ABHD14A	25864	1.32205e-07	1.94664e-06	0.762001
ILMN_1670926	CHST15	51363	1.33438e-07	1.96202e-06	1.43008
ILMN_1750722	RPS7	6201	1.34532e-07	1.97529e-06	0.858748
ILMN_2044572	TBC1D20	128637	1.357e-07	1.98962e-06	1.15735
ILMN_1684183	RAD9A	5883	1.36038e-07	1.99177e-06	1.18681
ILMN_1668185	ZNF282	8427	1.37829e-07	2.01514e-06	1.1301
ILMN_2217809	TMEM126A	84233	1.38318e-07	2.01944e-06	0.786474
ILMN_1694730	RNPEPL1	57140	1.39137e-07	2.02855e-06	1.13804
ILMN_1764431	COPS6	10980	1.39773e-07	2.03339e-06	0.862261
ILMN_1774196	URM1	81605	1.39945e-07	2.03339e-06	0.82722
ILMN_2214997	LRRFIP1	9208	1.40197e-07	2.03339e-06	1.34529
ILMN_1804610	NFX1	4799	1.40301e-07	2.03339e-06	0.768856
ILMN_2379130	IRAK1	3654	1.4045e-07	2.03339e-06	1.21277
ILMN_1792270	C10orf46	143384	1.40929e-07	2.03747e-06	1.16482
ILMN_1677534	SCAP	22937	1.41342e-07	2.03967e-06	1.25805
ILMN_1799642	TRIM24	8805	1.41474e-07	2.03967e-06	1.17783
ILMN_1703754	CEP192	55125	1.42196e-07	2.04723e-06	1.15039
ILMN_1782748	FMNL1	752	1.42948e-07	2.05519e-06	1.17705
ILMN_2055700	SLBP	7884	1.43787e-07	2.0644e-06	0.781453
ILMN_1740772	APBB3	10307	1.44304e-07	2.06896e-06	1.33521
ILMN_1812312	NDUFS4	4724	1.4586e-07	2.08838e-06	0.781636
ILMN_1732060	ARHGAP1	392	1.47433e-07	2.10798e-06	1.153
ILMN_2124386	RGL2	5863	1.47743e-07	2.10951e-06	1.31073
ILMN_1695797	NCOA6	23054	1.48264e-07	2.11404e-06	1.14684
ILMN_1713406	FAM39DP	374666	1.506e-07	2.1444e-06	1.22861
ILMN_1717420	UBE2W	55284	1.51166e-07	2.14947e-06	1.19371
ILMN_1741300	ZNF407	55628	1.51371e-07	2.14947e-06	1.15484
ILMN_3237030	PLA2G2C	391013	1.54941e-07	2.19715e-06	0.890372
ILMN_2078697	ALPK1	80216	1.56296e-07	2.21334e-06	1.51696
ILMN_2050654	SAV1	60485	1.56999e-07	2.22026e-06	0.864864
ILMN_1804498	C7orf27	221927	1.61962e-07	2.28577e-06	1.20789
ILMN_2187830	CCNH	902	1.62072e-07	2.28577e-06	0.810896
ILMN_1765860	DOCK11	139818	1.62561e-07	2.28841e-06	1.20905
ILMN_1682368	LRWD1	222229	1.62701e-07	2.28841e-06	1.36347
ILMN_1706305	C14orf112	51241	1.63635e-07	2.29645e-06	0.810525
ILMN_1808661	TOMM5	401505	1.6383e-07	2.29645e-06	0.770538
ILMN_1707627	TPI1	7167	1.63937e-07	2.29645e-06	0.835155
ILMN_1785852	OBFC2A	64859	1.65818e-07	2.31967e-06	1.29203
ILMN_1747241	IWS1	55677	1.66617e-07	2.32769e-06	1.19462
ILMN_2106227	KIAA2026	158358	1.67094e-07	2.33123e-06	1.18347
ILMN_1771003	HAUS4	54930	1.68489e-07	2.34753e-06	1.34652
ILMN_2140700	CRIPAK	285464	1.72038e-07	2.39367e-06	1.42836
ILMN_1738749	MAST3	23031	1.72291e-07	2.39367e-06	1.26301
ILMN_1704619	VPS29	51699	1.72494e-07	2.39367e-06	0.850931
ILMN_2352303	RASSF2	9770	1.74912e-07	2.42398e-06	1.33882
ILMN_2142117	LYPLAL1	127018	1.76762e-07	2.44635e-06	0.858498
ILMN_1805024	ERBB2IP	55914	1.77647e-07	2.45532e-06	1.12354
ILMN_1683598	ACSL4	2182	1.78278e-07	2.46075e-06	1.30592
ILMN_1738095	PER2	8864	1.78629e-07	2.46233e-06	0.860624
ILMN_2356895	MRPL42	28977	1.80723e-07	2.48789e-06	0.853597
ILMN_1762678	NMT1	4836	1.811e-07	2.48976e-06	1.23443
ILMN_1697409	TNFRSF14	8764	1.82814e-07	2.51e-06	1.15588
ILMN_1813635	KIAA1429	25962	1.83831e-07	2.51907e-06	1.17117
ILMN_1681845	PAPD4	167153	1.84331e-07	2.51907e-06	1.19314
ILMN_1688534	EIF2B5	8893	1.84355e-07	2.51907e-06	1.37263
ILMN_2150000	C15orf24	56851	1.84446e-07	2.51907e-06	0.857301
ILMN_1719256	CKS1B	1163	1.85214e-07	2.52623e-06	0.809269
ILMN_1787680	SELS	55829	1.86788e-07	2.54121e-06	0.827106
ILMN_1682783	TUG1	55000	1.86803e-07	2.54121e-06	1.15849
ILMN_1739943	SBNO1	55206	1.87684e-07	2.54985e-06	1.12321
ILMN_2285112	FBXO11	80204	1.89736e-07	2.57434e-06	1.1895
ILMN_1786015	CTCF	10664	1.90903e-07	2.58679e-06	1.1893
ILMN_1755658	ABI3	51225	1.91242e-07	2.58801e-06	0.766986
ILMN_1747506	DHX34	9704	1.93288e-07	2.61228e-06	1.36522
ILMN_1706326	MRPL33	9553	1.97593e-07	2.66699e-06	0.761743
ILMN_1801383	SMG1	23049	2.01101e-07	2.71081e-06	1.20316
ILMN_2212763	ICAM3	3385	2.02331e-07	2.72385e-06	1.24655
ILMN_1737344	DDX41	51428	2.03063e-07	2.73015e-06	1.15172
ILMN_1717099	DSCR3	10311	2.0391e-07	2.738e-06	1.14494
ILMN_1724863	TICAM1	148022	2.07761e-07	2.78436e-06	1.1627
ILMN_2364852	BTN2A1	11120	2.079e-07	2.78436e-06	1.22765
ILMN_1913060		1240	2.10902e-07	2.82092e-06	0.709998
ILMN_1739756	KIR2DL4	3805	2.1315e-07	2.84731e-06	0.60048
ILMN_1726729	C2orf76	130355	2.14488e-07	2.8615e-06	0.868602
ILMN_1699570	TPD52L2	7165	2.175e-07	2.89459e-06	1.26944
ILMN_2211122	TRAPPC2P1	10597	2.17527e-07	2.89459e-06	0.791016
ILMN_1760922	GIT2	9815	2.17925e-07	2.89617e-06	1.25812
ILMN_1766094	MOSPD2	158747	2.18626e-07	2.90177e-06	1.33295
ILMN_1686985	MTM1	4534	2.22915e-07	2.95491e-06	1.20186
ILMN_2388605	ACTR2	10097	2.25286e-07	2.98252e-06	1.19976
ILMN_1803110	SF3B3	23450	2.26489e-07	2.99463e-06	1.20621
ILMN_1880280		100506815	2.30005e-07	3.03542e-06	1.46921
ILMN_1656327	GLT1D1	144423	2.3016e-07	3.03542e-06	1.33345
ILMN_1735735	KATNB1	10300	2.32611e-07	3.06187e-06	1.16079
ILMN_2105308	DPM1	8813	2.32757e-07	3.06187e-06	0.837625
ILMN_1773407	C16orf72	29035	2.33076e-07	3.06218e-06	1.24856
ILMN_1677376	CHD7	55636	2.37725e-07	3.11931e-06	1.19546
ILMN_1651788	MAP3K11	4296	2.40673e-07	3.15401e-06	1.2243
ILMN_1671326	EIF2C1	26523	2.41823e-07	3.16507e-06	1.14587
ILMN_1673363	CD97	976	2.44913e-07	3.20147e-06	1.31037
ILMN_1771019	MTMR4	9110	2.48269e-07	3.24125e-06	1.17078
ILMN_1808938	PIGF	5281	2.50394e-07	3.26489e-06	0.856834
ILMN_1763347	PIK3CB	5291	2.52258e-07	3.28284e-06	1.25658
ILMN_1811955	PRMT5	10419	2.52404e-07	3.28284e-06	1.2429
ILMN_2391976	SLC45A4	57210	2.53135e-07	3.28822e-06	1.22914
ILMN_3247187	C12orf77	196415	2.54001e-07	3.29534e-06	0.851004
ILMN_1781184	MYBPC3	4607	2.56185e-07	3.31952e-06	1.50791
ILMN_3297644	TMEM214	54867	2.62792e-07	3.40087e-06	0.833195
ILMN_1728699	SPTY2D1	144108	2.63214e-07	3.40209e-06	1.23878
ILMN_1790680	PDE6D	5147	2.65933e-07	3.43295e-06	0.86338
ILMN_1738103	COPE	11316	2.70965e-07	3.49356e-06	0.842462
ILMN_1796912	ARHGEF7	8874	2.74754e-07	3.53801e-06	1.1914
ILMN_1743767	ZNF446	55663	2.78999e-07	3.58822e-06	1.1491
ILMN_1723706	GRAMD4	23151	2.81496e-07	3.61585e-06	1.24284
ILMN_1713807	MAN1C1	57134	2.82582e-07	3.6253e-06	1.45538
ILMN_1660111	UCHL3	7347	2.87715e-07	3.68659e-06	0.875772
ILMN_1798164	PHF3	23469	2.89604e-07	3.70621e-06	1.17362
ILMN_1743275	SH3RF3	344558	2.91213e-07	3.72222e-06	1.19997
ILMN_1754121	CSK	1445	2.92304e-07	3.72775e-06	1.1889
ILMN_2360705	ACSL3	2181	2.92366e-07	3.72775e-06	1.18213
ILMN_1767662	LASS6	253782	2.92883e-07	3.72976e-06	1.2949
ILMN_1661945	C14orf156	81892	2.96071e-07	3.76573e-06	0.730913
ILMN_2357361	THYN1	29087	2.9883e-07	3.79616e-06	0.819778
ILMN_1720233	CCDC49	54883	3.00002e-07	3.80639e-06	1.16943
ILMN_1659544	STX3	6809	3.01539e-07	3.82122e-06	1.43138
ILMN_1726391	MRPL39	54148	3.06081e-07	3.87059e-06	0.848143
ILMN_1719649	TMEM63A	9725	3.06182e-07	3.87059e-06	1.22694
ILMN_1788315	SIN3B	23309	3.07965e-07	3.88839e-06	1.16376
ILMN_1768754	PILRB	29990	3.08349e-07	3.88849e-06	1.28938
ILMN_3224934	SFRS18	25957	3.09634e-07	3.89995e-06	1.23343
ILMN_2228710	PDCD5	9141	3.15113e-07	3.96415e-06	0.797912
ILMN_1730048	C7orf26	79034	3.20925e-07	4.03237e-06	1.14516
ILMN_1671509	CCL3	6348	3.22451e-07	4.04664e-06	0.796875
ILMN_1720850	BAZ2B	29994	3.28072e-07	4.11221e-06	1.26916
ILMN_2183409	SCARB1	949	3.30658e-07	4.1351e-06	1.12042
ILMN_1761981	FAM96A	84191	3.30696e-07	4.1351e-06	0.852601
ILMN_2187718	COX17	10063	3.39373e-07	4.23848e-06	0.753736
ILMN_1744034	GPR27	2850	3.45784e-07	4.31336e-06	1.27106
ILMN_2359789	RAC1	5879	3.51647e-07	4.38122e-06	1.14708
ILMN_2364022	SLC16A3	9123	3.53727e-07	4.40184e-06	1.32905
ILMN_1770412	AHCYL1	10768	3.62395e-07	4.50429e-06	1.17112
ILMN_1738326	EIF4E2	9470	3.63388e-07	4.50706e-06	0.852411
ILMN_1716026	ARMCX6	54470	3.63486e-07	4.50706e-06	0.775726
ILMN_1737314	BCL6	604	3.6399e-07	4.50792e-06	1.64587
ILMN_1738530	ATAD3A	55210	3.68019e-07	4.5493e-06	1.14039
ILMN_1680727	GLRX2	51022	3.6821e-07	4.5493e-06	0.797999
ILMN_2354391	EGLN2	112398	3.69982e-07	4.56576e-06	1.13093
ILMN_1781819	PAPSS1	9061	3.75246e-07	4.6252e-06	1.27342
ILMN_1657095	STARD3	10948	3.82859e-07	4.711e-06	1.14858
ILMN_2096654	COMMD4	54939	3.83864e-07	4.711e-06	0.820569
ILMN_1692276	GGPS1	9453	3.8401e-07	4.711e-06	0.862047
ILMN_1781752	CLEC16A	23274	3.84024e-07	4.711e-06	1.19377
ILMN_1808148	SMCHD1	23347	3.89323e-07	4.77036e-06	1.22499
ILMN_1703379	VPS41	27072	3.96873e-07	4.85713e-06	1.14842
ILMN_2225595	ACAD8	27034	4.00493e-07	4.89565e-06	1.12712
ILMN_1775692	EIF4G3	8672	4.01771e-07	4.90549e-06	1.22578
ILMN_3236556	UBXN2B	137886	4.11227e-07	5.01504e-06	1.36942
ILMN_1792682	MCTP2	55784	4.13353e-07	5.03504e-06	1.58067
ILMN_1746206	AZI1	22994	4.15412e-07	5.05418e-06	1.15777
ILMN_2152581	STK38	11329	4.17413e-07	5.07257e-06	1.21851
ILMN_1683811	TNPO3	23534	4.18783e-07	5.08239e-06	1.20674
ILMN_2072973	TOP3A	7156	4.19487e-07	5.08239e-06	1.16987
ILMN_3248263	CCDC93	54520	4.19692e-07	5.08239e-06	1.15318
ILMN_1743021	CAMKK2	10645	4.25464e-07	5.14529e-06	1.44346
ILMN_1793616	RNF38	152006	4.25879e-07	5.14529e-06	1.16907
ILMN_1802611	SPEN	23013	4.26559e-07	5.14751e-06	1.17341
ILMN_1727043	GLT25D1	79709	4.31499e-07	5.19781e-06	1.22414
ILMN_2206272	D2HGDH	728294	4.3173e-07	5.19781e-06	1.27158
ILMN_1845157		100288893	4.32951e-07	5.20204e-06	1.20971
ILMN_1712312	RAB11A	8766	4.33085e-07	5.20204e-06	1.16032
ILMN_1758093	C14orf101	54916	4.34064e-07	5.20776e-06	1.17147
ILMN_2390114	AP3D1	8943	4.37845e-07	5.24705e-06	1.20267
ILMN_1654630	FAM193B	54540	4.39999e-07	5.26678e-06	1.27492
ILMN_2213558	TMED10P	286102	4.41776e-07	5.28195e-06	0.855525
ILMN_1665212	EDC4	23644	4.61846e-07	5.51555e-06	1.24407
ILMN_1745110	LAPTM4A	9741	4.63494e-07	5.52886e-06	0.80948
ILMN_1663489	UBR2	23304	4.65005e-07	5.54051e-06	1.23252
ILMN_1698554	AACS	65985	4.66722e-07	5.55458e-06	1.11454
ILMN_1776963	LMAN2	10960	4.68965e-07	5.57487e-06	1.1847
ILMN_1676600	SEC24C	9632	4.70456e-07	5.58619e-06	1.27753
ILMN_3307616	EPHA10	284656	4.73764e-07	5.61904e-06	0.851819
ILMN_1781155	LYN	4067	4.78285e-07	5.65424e-06	1.35365
ILMN_1651776	FHOD1	29109	4.78573e-07	5.65424e-06	1.17823
ILMN_1677532	TARDBP	23435	4.78864e-07	5.65424e-06	1.18479
ILMN_1766125	LONP1	9361	4.78914e-07	5.65424e-06	1.29543
ILMN_1686920	CCDC58	131076	4.8293e-07	5.69517e-06	0.763018
ILMN_1783333	C16orf61	56942	4.89474e-07	5.76375e-06	0.819235
ILMN_1726547	MAP3K5	4217	4.89857e-07	5.76375e-06	1.19651
ILMN_1666609	USP22	23326	4.91218e-07	5.7732e-06	1.13217
ILMN_1722522	CCNT2	905	4.92391e-07	5.78043e-06	1.2164
ILMN_1685286	PPP1R12C	54776	4.98091e-07	5.84074e-06	1.16432
ILMN_1805979	GAB3	139716	5.04515e-07	5.90938e-06	1.19227
ILMN_1691364	STAT1	6772	5.13678e-07	6.00992e-06	1.47279
ILMN_1665049	SPG11	80208	5.18663e-07	6.05429e-06	1.17142
ILMN_1654518	LRCH4	4034	5.19015e-07	6.05429e-06	1.4405
ILMN_1730999	TPR	7175	5.19341e-07	6.05429e-06	1.22014
ILMN_1753885	YTHDF1	54915	5.19807e-07	6.05429e-06	1.16271
ILMN_2117623	PLXNC1	10154	5.25483e-07	6.11353e-06	1.46506
ILMN_2085922	WRB	7485	5.3381e-07	6.20345e-06	0.810294
ILMN_1781638	HDDC3	374659	5.36646e-07	6.22942e-06	0.854486
ILMN_1695868	PRICKLE4	29964	5.38967e-07	6.24774e-06	0.817293
ILMN_2366330	FERMT3	83706	5.39429e-07	6.24774e-06	1.20187
ILMN_1703688	RASA2	5922	5.43266e-07	6.28515e-06	1.18489
ILMN_1656016	DHX9	1660	5.45322e-07	6.30191e-06	1.17067
ILMN_1660341	LRPAP1	4043	5.4899e-07	6.33723e-06	1.21642
ILMN_1733377	FASTKD5	60493	5.51551e-07	6.35971e-06	1.14221
ILMN_1664863	CTRL	1506	5.53366e-07	6.37355e-06	1.19317
ILMN_1744665	EP300	2033	5.59659e-07	6.43888e-06	1.2092
ILMN_1710756	ENO1	2023	5.62733e-07	6.46695e-06	1.25062
ILMN_1810229	ARID4A	5926	5.63347e-07	6.46695e-06	1.1548
ILMN_1748625	TCEAL4	79921	5.64681e-07	6.47196e-06	0.816021
ILMN_1772036	STEAP4	79689	5.65032e-07	6.47196e-06	1.44036
ILMN_1807283	NDST1	3340	5.71927e-07	6.5437e-06	1.28965
ILMN_1708414	GNL3L	54552	5.81514e-07	6.64605e-06	0.83813
ILMN_3249608	ANKLE2	23141	5.89148e-07	6.72589e-06	1.16252
ILMN_1675756	KCNJ15	3772	5.99318e-07	6.83447e-06	1.60493
ILMN_1682316	TRIM33	51592	6.09197e-07	6.93949e-06	1.15416
ILMN_1733603	NDUFC1	4717	6.12152e-07	6.9655e-06	0.78815
ILMN_1887174	KIAA0146	23514	6.24259e-07	7.09269e-06	1.16757
ILMN_3235922	C11orf21	29125	6.24699e-07	7.09269e-06	1.16296
ILMN_2160388	RPL24	6152	6.26182e-07	7.10175e-06	0.810912
ILMN_1701875	ZYX	7791	6.27088e-07	7.10426e-06	1.33702
ILMN_1672834	SSH2	85464	6.28624e-07	7.11388e-06	1.36801
ILMN_1695917	C5orf15	56951	6.30164e-07	7.12354e-06	1.1446
ILMN_1812559	SLC7A6	9057	6.36466e-07	7.18694e-06	1.27118
ILMN_1742400	CEP350	9857	6.38136e-07	7.19795e-06	1.19028
ILMN_1803647	FAM162A	26355	6.39546e-07	7.20602e-06	0.716566
ILMN_1795495	ERCC5	2073	6.40401e-07	7.20781e-06	1.34206
ILMN_1762407	CABLES2	81928	6.53192e-07	7.3438e-06	1.15607
ILMN_1692133	ZNF226	7769	6.54479e-07	7.3503e-06	0.888873
ILMN_1805161	LZTR1	8216	6.55332e-07	7.35192e-06	1.26253
ILMN_1779486	FAM126B	285172	6.56641e-07	7.35863e-06	1.50868
ILMN_2077858	SIRT7	51547	6.62038e-07	7.41111e-06	1.15372
ILMN_1733930	PREB	10113	6.64664e-07	7.43248e-06	1.18488
ILMN_1736256	CALR	811	6.70101e-07	7.4852e-06	0.806986
ILMN_1737651	CDC40	51362	6.71821e-07	7.49633e-06	1.17624
ILMN_1813240	EIF1AX	1964	6.84641e-07	7.63117e-06	0.709214
ILMN_2361104	ZMAT3	64393	6.89028e-07	7.67182e-06	1.37078
ILMN_2347805	EXOC1	55763	6.90195e-07	7.67657e-06	1.16672
ILMN_1765880	C16orf57	79650	6.95887e-07	7.73158e-06	1.36367
ILMN_2082209	C20orf100	84969	6.97277e-07	7.73873e-06	1.26397
ILMN_2108357	RPL39L	116832	6.98815e-07	7.73978e-06	0.807237
ILMN_1770084	TACC1	6867	6.98865e-07	7.73978e-06	1.17162
ILMN_1725312	RASA1	5921	7.0125e-07	7.75791e-06	1.17251
ILMN_2204545	ST3GAL4	6484	7.06658e-07	7.8094e-06	1.44051
ILMN_1807662	IGF2R	3482	7.15974e-07	7.89607e-06	1.35343
ILMN_2064655	CXorf40A	91966	7.16024e-07	7.89607e-06	0.900497
ILMN_1797277	KIF3C	3797	7.20139e-07	7.93301e-06	1.12163
ILMN_1726222	FLOT2	2319	7.21947e-07	7.94448e-06	1.34973
ILMN_1701173	KCNK6	9424	7.24754e-07	7.96691e-06	1.1581
ILMN_1774074	RXRB	6257	7.41551e-07	8.13974e-06	1.14222
ILMN_1656670	HLA-G	3135	7.42046e-07	8.13974e-06	0.718
ILMN_1706304	EIF2C4	192670	7.4785e-07	8.19473e-06	1.30241
ILMN_1779015	ZNF467	168544	7.51637e-07	8.22753e-06	1.37258
ILMN_3247645	LOC550643	550643	7.55247e-07	8.25832e-06	0.769915
ILMN_1756860	TXNL1	9352	7.60724e-07	8.30944e-06	0.76662
ILMN_1717154	AQR	9716	7.7799e-07	8.48909e-06	1.15064
ILMN_1801600	CCDC97	90324	8.03645e-07	8.75982e-06	1.14925
ILMN_1655952	FAM39E	100287171	8.29844e-07	9.03589e-06	1.19646
ILMN_2214678	MXD1	4084	8.33028e-07	9.06104e-06	1.44599
ILMN_1785635	BRD3	8019	8.34761e-07	9.07037e-06	1.15727
ILMN_1761086	VPS54	51542	8.38406e-07	9.10043e-06	1.16358
ILMN_1774602	FBLN2	2199	8.50805e-07	9.21277e-06	1.24013
ILMN_1741869	WDR47	22911	8.50868e-07	9.21277e-06	1.16328
ILMN_1711030	OPLAH	26873	8.51422e-07	9.21277e-06	2.05854
ILMN_1803811	TRIB1	10221	8.5306e-07	9.22087e-06	1.3527
ILMN_1667232	KIR2DL3	3804	8.54944e-07	9.23161e-06	0.581332
ILMN_1783815	COG7	91949	8.63408e-07	9.31331e-06	1.12086
ILMN_1683273	SNAPC5	10302	8.67573e-07	9.33986e-06	0.868231
ILMN_1658053	DYNLRB1	83658	8.67671e-07	9.33986e-06	0.822921
ILMN_1732516	KNTC1	9735	8.73981e-07	9.39011e-06	1.14183
ILMN_2193591	UNC93B1	81622	8.74152e-07	9.39011e-06	1.21035
ILMN_1815012	EXOC7	23265	8.75378e-07	9.39355e-06	1.27003
ILMN_1753805	PRKD2	25865	8.90324e-07	9.54405e-06	1.20493
ILMN_1665964	GAB2	9846	8.91927e-07	9.55135e-06	1.35133
ILMN_2348268	IFFO1	25900	9.05175e-07	9.68322e-06	1.19238
ILMN_1726460	RPL14	9045	9.11124e-07	9.73682e-06	0.651717
ILMN_1726359	NECAP1	25977	9.12407e-07	9.74048e-06	1.11716
ILMN_1795400	TBCD	6904	9.2274e-07	9.84066e-06	1.19596
ILMN_1738449	STIM2	57620	9.31159e-07	9.92024e-06	1.1438
ILMN_1784630	KBTBD11	9920	9.53373e-07	1.01465e-05	1.22923
ILMN_1758146	SIRPA	140885	9.57623e-07	1.01742e-05	1.38442
ILMN_1807243	PRPF18	8559	9.5794e-07	1.01742e-05	0.889546
ILMN_1783226	SSR2	6746	9.76931e-07	1.03653e-05	0.81235
ILMN_1685005	TNFRSF1A	7132	9.91042e-07	1.05042e-05	1.26861
ILMN_2054233	SENP6	26054	9.95703e-07	1.05429e-05	1.14895
ILMN_1692826	UNKL	64718	1.0012e-06	1.05902e-05	1.18976
ILMN_2044927	RNF5	6048	1.00517e-06	1.06214e-05	0.83759
ILMN_1788213	FRAT2	23401	1.01355e-06	1.0699e-05	1.33016
ILMN_1712236	PPP1R3B	79660	1.02335e-06	1.07884e-05	1.29669
ILMN_1696004	LRRK1	79705	1.0241e-06	1.07884e-05	1.13842
ILMN_1706873	RPL34	6164	1.0274e-06	1.08102e-05	0.841699
ILMN_1698605	TMEM43	79188	1.02825e-06	1.08102e-05	1.18988
ILMN_1697925	APOB48R	55911	1.02974e-06	1.08148e-05	1.25882
ILMN_1765941	GPR97	222487	1.03597e-06	1.08693e-05	1.63101
ILMN_2312719	EXOSC9	5393	1.04913e-06	1.09962e-05	0.815986
ILMN_1756793	POLS	11044	1.05314e-06	1.10271e-05	1.15809
ILMN_1811624	THADA	63892	1.08408e-06	1.13396e-05	1.23679
ILMN_1696375	TTC31	64427	1.09269e-06	1.14182e-05	1.18088
ILMN_1763560	NFKBID	84807	1.10486e-06	1.15337e-05	0.828801
ILMN_2325574	CASC4	113201	1.10615e-06	1.15356e-05	1.20027
ILMN_1700349	ADCK4	79934	1.10883e-06	1.15519e-05	1.15357
ILMN_1678922	HERC4	26091	1.11427e-06	1.15969e-05	1.17879
ILMN_1692684	SMARCD2	6603	1.12029e-06	1.16479e-05	1.16242
ILMN_1775170	MT1X	4501	1.12146e-06	1.16484e-05	0.711664
ILMN_1800461	CSNK2B	1460	1.12481e-06	1.16715e-05	0.845237
ILMN_1805990	BAK1	578	1.12596e-06	1.16717e-05	1.17306
ILMN_1761912	MGAT1	4245	1.13126e-06	1.1715e-05	1.15016
ILMN_2331205	CHKB	1120	1.1387e-06	1.17802e-05	1.18105
ILMN_1682857	NDUFAF2	91942	1.14202e-06	1.17911e-05	0.812027
ILMN_1738346	EFHA1	221154	1.14203e-06	1.17911e-05	0.890447
ILMN_1811754	NDUFB10	4716	1.14332e-06	1.17927e-05	0.815008
ILMN_2072296	CKS2	1164	1.14953e-06	1.18449e-05	0.801964
ILMN_1776104	NDUFS5	4725	1.16536e-06	1.19961e-05	0.769012
ILMN_2396648	EXOSC1	51013	1.16665e-06	1.19975e-05	0.819221
ILMN_2367469	CARS	833	1.17396e-06	1.20607e-05	1.15508
ILMN_1655418	CAPNS1	826	1.17653e-06	1.20752e-05	0.86197
ILMN_1695759	AMDHD2	51005	1.1793e-06	1.20899e-05	1.14239
ILMN_1719303	P4HB	5034	1.18081e-06	1.20899e-05	1.27242
ILMN_1711909	EDEM2	55741	1.18147e-06	1.20899e-05	1.14915
ILMN_2324998	NGDN	25983	1.18607e-06	1.21251e-05	0.811165
ILMN_2189936	RPL36AL	6166	1.18935e-06	1.21467e-05	0.826344
ILMN_2300396	COMMD5	28991	1.19436e-06	1.21857e-05	0.842255
ILMN_1711361	ZNF319	57567	1.20499e-06	1.22822e-05	1.19638
ILMN_1719158	CTBP1	1487	1.20751e-06	1.22958e-05	1.18461
ILMN_2403730	ATP6V1H	51606	1.21033e-06	1.23123e-05	1.14266
ILMN_1770548	CLASP2	23122	1.21192e-06	1.23164e-05	1.18639
ILMN_2066020	TCEB1	6921	1.21569e-06	1.23403e-05	0.809668
ILMN_2215656	MAGOH	4116	1.21665e-06	1.23403e-05	0.818781
ILMN_1741389	B3GNT8	374907	1.22146e-06	1.2377e-05	1.19025
ILMN_1806165	HSPA6	3310	1.22545e-06	1.24052e-05	1.44446
ILMN_1770803	BNIP2	663	1.23852e-06	1.25254e-05	1.19424
ILMN_1727402	HCLS1	3059	1.24195e-06	1.25391e-05	1.23196
ILMN_1798288	MOBKL2C	148932	1.2423e-06	1.25391e-05	1.14754
ILMN_2358733	TAZ	6901	1.24562e-06	1.25604e-05	1.13016
ILMN_2377829	NANOS1	340719	1.24928e-06	1.25851e-05	0.872474
ILMN_1665331	AMT	275	1.25056e-06	1.25857e-05	1.20562
ILMN_1762224	HPS3	84343	1.26941e-06	1.27631e-05	1.19437
ILMN_3251662	HINT3	135114	1.27296e-06	1.27863e-05	0.820914
ILMN_2322972	ZFYVE27	118813	1.27636e-06	1.28081e-05	1.16483
ILMN_1659936	PPP1R15A	23645	1.28204e-06	1.28444e-05	1.2596
ILMN_1675258	LOC441268	441268	1.28246e-06	1.28444e-05	1.54414
ILMN_3241136	RNASEK	440400	1.28825e-06	1.289e-05	0.804583
ILMN_1803018	KIFC2	90990	1.29251e-06	1.29201e-05	1.19839
ILMN_1745329	PRR14	78994	1.29681e-06	1.29506e-05	1.15011
ILMN_1735930	KLF2	10365	1.31509e-06	1.31205e-05	1.14277
ILMN_1727809	STK35	140901	1.32989e-06	1.32554e-05	1.15286
ILMN_1772521	MTHFD1L	25902	1.33284e-06	1.3272e-05	1.21111
ILMN_1711102	B3GNT2	10678	1.33706e-06	1.33013e-05	1.1838
ILMN_1664047	CACNA1E	777	1.35176e-06	1.34347e-05	1.37584
ILMN_1678170	MME	4311	1.35621e-06	1.34611e-05	1.49792
ILMN_1693538	STK36	27148	1.35702e-06	1.34611e-05	1.14172
ILMN_2043265	ZFP106	64397	1.36027e-06	1.34805e-05	1.21169
ILMN_1913537		100507062	1.36185e-06	1.34832e-05	1.21402
ILMN_2195236	PGRMC2	10424	1.36503e-06	1.35018e-05	0.855626
ILMN_1765061	OXER1	165140	1.37986e-06	1.36355e-05	1.24369
ILMN_1722981	TLR5	7100	1.3892e-06	1.37147e-05	1.68516
ILMN_1785005	NCF4	4689	1.39398e-06	1.37488e-05	1.39222
ILMN_1780057	RENBP	5973	1.40779e-06	1.38718e-05	1.19799
ILMN_1678962	DFFB	1677	1.42966e-06	1.40627e-05	1.17027
ILMN_1759411	C16orf79	283870	1.42988e-06	1.40627e-05	1.14685
ILMN_1813260	TIMM17B	10245	1.44148e-06	1.41634e-05	0.855161
ILMN_2230577	RABGEF1	27342	1.44369e-06	1.41717e-05	1.19414
ILMN_2166865	ENY2	56943	1.45014e-06	1.42215e-05	0.820862
ILMN_1658717	DEPDC5	9681	1.45181e-06	1.42244e-05	1.14196
ILMN_1862217		83464	1.46655e-06	1.43553e-05	1.16352
ILMN_1651826	BASP1	10409	1.47143e-06	1.43895e-05	1.48109
ILMN_1694475	GTPBP2	54676	1.475e-06	1.44108e-05	1.10581
ILMN_1713058	PSTPIP2	9050	1.48492e-06	1.4494e-05	1.47109
ILMN_1777998	ARHGAP25	9938	1.49266e-06	1.45559e-05	1.20513
ILMN_1658759	PEX19	5824	1.50298e-06	1.46428e-05	1.13251
ILMN_1733248	NRBP2	340371	1.50944e-06	1.46919e-05	1.17345
ILMN_1737163	SH3BGRL3	83442	1.51725e-06	1.4754e-05	0.746001
ILMN_1751851	CECR1	51816	1.51951e-06	1.47622e-05	1.39857
ILMN_1738523	MYD88	4615	1.54821e-06	1.50269e-05	1.26426
ILMN_1745423	UTP3	57050	1.55132e-06	1.5043e-05	0.794566
ILMN_1769118	SEPT9	10801	1.56112e-06	1.51239e-05	1.28902
ILMN_1690325	NFYA	4800	1.56648e-06	1.51617e-05	1.13994
ILMN_2068435	ZNF700	90592	1.57711e-06	1.52503e-05	1.13675
ILMN_2229242	LSM3	27258	1.58501e-06	1.53124e-05	0.789733
ILMN_1758672	FAM107B	83641	1.58701e-06	1.53174e-05	1.2475
ILMN_1793384	JAK1	3716	1.59577e-06	1.53877e-05	1.25819
ILMN_2408645	LOC653566	653566	1.60594e-06	1.54713e-05	0.838891
ILMN_1708164	EIF3A	8661	1.60886e-06	1.54851e-05	0.79807
ILMN_1769040	NCOA2	10499	1.62384e-06	1.56044e-05	1.10673
ILMN_1742578	MKLN1	4289	1.62427e-06	1.56044e-05	1.14112
ILMN_1747451	PLCXD1	55344	1.63494e-06	1.56924e-05	1.1705
ILMN_1655377	MRPS22	56945	1.67135e-06	1.60252e-05	0.855938
ILMN_2128128	SHFM1	7979	1.6727e-06	1.60252e-05	0.749671
ILMN_1755234	SSH3	54961	1.67559e-06	1.60335e-05	1.24701
ILMN_1804419	LRMP	4033	1.67667e-06	1.60335e-05	1.20617
ILMN_1670302	HK3	3101	1.67898e-06	1.60408e-05	1.58546
ILMN_1780825	RRAS	6237	1.68332e-06	1.60675e-05	0.758899
ILMN_1735548	HIVEP1	3096	1.68619e-06	1.608e-05	1.14825
ILMN_1796245	DNASE2	1777	1.69023e-06	1.61038e-05	0.824783
ILMN_1798602	PCF11	51585	1.73022e-06	1.64697e-05	1.11769
ILMN_1696601	VARS	7407	1.74242e-06	1.65706e-05	1.30783
ILMN_1732750	CHCHD8	51287	1.75679e-06	1.66919e-05	0.893826
ILMN_1673543	PGM2	55276	1.7827e-06	1.69226e-05	1.24784
ILMN_1658411	CHD4	1108	1.79915e-06	1.70562e-05	1.14409
ILMN_2131022	FLJ45445	399844	1.80006e-06	1.70562e-05	1.3155
ILMN_1707634	CMC1	152100	1.82016e-06	1.72309e-05	0.85563
ILMN_1721339	ZNF276	92822	1.83515e-06	1.73569e-05	1.12722
ILMN_1764456	TECPR2	9895	1.84001e-06	1.7387e-05	1.33634
ILMN_2388466	TIA1	7072	1.85049e-06	1.74701e-05	1.15973
ILMN_3236239	LOC100129550	100129550	1.86708e-06	1.76107e-05	1.30618
ILMN_1686750	MGEA5	10724	1.87274e-06	1.76481e-05	1.18769
ILMN_2330861	SMC4	10051	1.88329e-06	1.77314e-05	1.17488
ILMN_1691480	LONP2	83752	1.88556e-06	1.77315e-05	1.14644
ILMN_1796407	SS18L2	51188	1.88673e-06	1.77315e-05	0.803856
ILMN_2352293	PRDM10	56980	1.89293e-06	1.77736e-05	1.14281
ILMN_1659564	SEC61A1	29927	1.90471e-06	1.7868e-05	1.28278
ILMN_1755843	SLC26A8	116369	1.91287e-06	1.79284e-05	1.77448
ILMN_1733667	DHX35	60625	1.91803e-06	1.79451e-05	1.14846
ILMN_3256325	CYB561D1	284613	1.91892e-06	1.79451e-05	1.16024
ILMN_2307598	SLC37A3	84255	1.92146e-06	1.79451e-05	1.48135
ILMN_2166457	HPGD	3248	1.92157e-06	1.79451e-05	1.28824
ILMN_1800447	PHKB	5257	1.94021e-06	1.81028e-05	1.16525
ILMN_1814971	TCF25	22980	1.94902e-06	1.81686e-05	1.22367
ILMN_1678494	ZNF438	220929	1.97519e-06	1.8396e-05	1.38159
ILMN_1808587	ZFHX3	463	1.98192e-06	1.84422e-05	1.21593
ILMN_1772316	UNC84A	23353	1.98752e-06	1.84777e-05	1.18217
ILMN_1741264	MRPS33	51650	2.01105e-06	1.86797e-05	0.798725
ILMN_1796669	PSEN1	5663	2.01649e-06	1.87135e-05	1.21283
ILMN_1718309	COX15	1355	2.03151e-06	1.8836e-05	1.12784
ILMN_1702389	ZC3H3	23144	2.04143e-06	1.88974e-05	1.14298
ILMN_2410783	GAA	2548	2.04202e-06	1.88974e-05	1.28937
ILMN_1775734	SH2D3C	10044	2.04531e-06	1.88974e-05	1.22574
ILMN_1761411	C10orf119	79892	2.04543e-06	1.88974e-05	1.19593
ILMN_1657361	CBX7	23492	2.06623e-06	1.90726e-05	1.20781
ILMN_1665877	RNF149	284996	2.06924e-06	1.90834e-05	1.32233
ILMN_1719661	SEPX1	51734	2.07263e-06	1.90966e-05	1.36165
ILMN_1682993	NKG7	4818	2.07503e-06	1.90966e-05	0.619354
ILMN_1667825	MLKL	197259	2.07619e-06	1.90966e-05	1.21431
ILMN_1769412	RAPGEF1	2889	2.10838e-06	1.93754e-05	1.26748
ILMN_2086077	JUNB	3726	2.12283e-06	1.94909e-05	1.31354
ILMN_1683562	SNRPG	6637	2.13508e-06	1.95861e-05	0.766837
ILMN_1775175	RPL3L	6123	2.14536e-06	1.96629e-05	1.16371
ILMN_1723007	ZCCHC9	84240	2.17097e-06	1.98785e-05	0.882465
ILMN_2101930	POLG	5428	2.17501e-06	1.98785e-05	1.15465
ILMN_1801941	C1orf50	79078	2.17525e-06	1.98785e-05	0.867542
ILMN_1717809	RNF24	11237	2.17654e-06	1.98785e-05	1.39821
ILMN_1799134	KLRD1	3824	2.18264e-06	1.99103e-05	0.638366
ILMN_1704753	EPAS1	2034	2.18387e-06	1.99103e-05	1.15689
ILMN_1765076	APPL2	55198	2.21479e-06	2.01745e-05	1.1443
ILMN_2333319	PTBP1	5725	2.223e-06	2.02315e-05	1.23646
ILMN_1752579	ATP6V0A1	535	2.22561e-06	2.02374e-05	1.21265
ILMN_1718297	EML4	27436	2.24404e-06	2.03871e-05	1.21128
ILMN_1718424	MRPS28	28957	2.2537e-06	2.04569e-05	0.835875
ILMN_2313079	NLRP1	22861	2.25977e-06	2.04941e-05	1.21291
ILMN_2083559	KIAA0415	9907	2.27962e-06	2.06561e-05	1.1351
ILMN_1732452	MAPKAPK3	7867	2.28332e-06	2.06716e-05	1.18301
ILMN_1686392	NBAS	51594	2.31622e-06	2.09511e-05	1.15475
ILMN_1670263	C1orf71	163882	2.3224e-06	2.09887e-05	1.24461
ILMN_1794677	TMC6	11322	2.32894e-06	2.10152e-05	1.27506
ILMN_2322375	MAFF	23764	2.32939e-06	2.10152e-05	1.36651
ILMN_1762167	GTDC1	79712	2.33826e-06	2.10769e-05	1.16371
ILMN_1794063	ANKRD27	84079	2.36315e-06	2.12827e-05	0.911992
ILMN_1803464	PHTF1	10745	2.37391e-06	2.1361e-05	1.39638
ILMN_2059535	PPM1F	9647	2.38275e-06	2.1422e-05	1.30738
ILMN_1702633	RETSAT	54884	2.44463e-06	2.19593e-05	1.15506
ILMN_3247325	LOC100190939	100190939	2.46288e-06	2.20685e-05	1.12206
ILMN_1798475	CSF2RB	1439	2.46291e-06	2.20685e-05	1.24176
ILMN_1696708	C14orf166	51637	2.46318e-06	2.20685e-05	0.816657
ILMN_2123665	SBF2	81846	2.46561e-06	2.20712e-05	1.21527
ILMN_2083946	TGFA	7039	2.47091e-06	2.20996e-05	1.4354
ILMN_1795906	PCBD1	5092	2.47758e-06	2.21402e-05	0.882181
ILMN_1745620	KRCC1	51315	2.48216e-06	2.2162e-05	0.843588
ILMN_2160005	NUMA1	4926	2.49178e-06	2.22288e-05	1.24909
ILMN_1716895	RPA3	6119	2.50183e-06	2.22992e-05	0.786132
ILMN_1744517	GNS	2799	2.5047e-06	2.23056e-05	1.2635
ILMN_1661002	RFWD2	64326	2.51305e-06	2.23608e-05	1.18027
ILMN_1781795	ERH	2079	2.51868e-06	2.23856e-05	0.830571
ILMN_1694223	DGCR8	54487	2.52016e-06	2.23856e-05	1.15703
ILMN_1802706	IDH3G	3421	2.52913e-06	2.2446e-05	0.882004
ILMN_1741165	SLC11A1	6556	2.56084e-06	2.2708e-05	1.62233
ILMN_1787441	CCDC17	149483	2.5679e-06	2.27511e-05	1.15856
ILMN_1743137	BAT2D1	23215	2.57957e-06	2.2835e-05	1.17853
ILMN_1681437	DCXR	51181	2.5964e-06	2.29644e-05	0.798833
ILMN_1709124	ANO8	57719	2.63856e-06	2.33039e-05	1.12686
ILMN_1789492	ZDHHC8	29801	2.63928e-06	2.33039e-05	1.23122
ILMN_2041577	GPR172A	79581	2.64916e-06	2.33712e-05	1.1896
ILMN_1853824	MGAT3	4248	2.65649e-06	2.3416e-05	1.19658
ILMN_1754912	GLE1	2733	2.66795e-06	2.34909e-05	1.13162
ILMN_1746020	MDM4	4194	2.66953e-06	2.34909e-05	1.13909
ILMN_1688753	PTDSS1	9791	2.68399e-06	2.35982e-05	1.33479
ILMN_1770733	RIC8A	60626	2.69114e-06	2.3641e-05	1.12497
ILMN_2366246	SEC23B	10483	2.70215e-06	2.37176e-05	1.20548
ILMN_1707308	IKBKG	8517	2.70745e-06	2.3744e-05	1.16342
ILMN_1779828	EDEM1	9695	2.76596e-06	2.42366e-05	1.22384
ILMN_1747052	ITGA4	3676	2.78322e-06	2.43673e-05	1.2213
ILMN_1730294	INO80C	125476	2.81151e-06	2.45853e-05	0.882875
ILMN_1752923	IFNAR1	3454	2.81287e-06	2.45853e-05	1.28054
ILMN_1665428	GSDMD	79792	2.83068e-06	2.47202e-05	1.17803
ILMN_1740010	PCNX	22990	2.86536e-06	2.5002e-05	1.29521
ILMN_1762316	CPSF3L	54973	2.86877e-06	2.50107e-05	1.12847
ILMN_1669833	SH2B2	10603	2.88965e-06	2.51716e-05	1.18276
ILMN_2064694	STIM1	6786	2.8963e-06	2.52082e-05	0.883909
ILMN_1675956	LYST	1130	2.91403e-06	2.53413e-05	1.26934
ILMN_1731113	ZBTB43	23099	2.9345e-06	2.54979e-05	1.17345
ILMN_2058070	NEDD8	4738	2.95384e-06	2.56445e-05	0.852282
ILMN_1774860	UTP23	84294	2.95871e-06	2.56467e-05	0.868324
ILMN_1701603	ALPL	249	2.95904e-06	2.56467e-05	1.81618
ILMN_2128750	PTTG1IP	754	2.98292e-06	2.5832e-05	1.17832
ILMN_1683204	GMEB2	26205	3.01823e-06	2.6116e-05	1.14522
ILMN_1731736	RIN3	79890	3.02964e-06	2.61928e-05	1.15791
ILMN_1661293	ZNF224	7767	3.03391e-06	2.62079e-05	1.14344
ILMN_1782015	FCRLB	127943	3.043e-06	2.62646e-05	0.877171
ILMN_2235785	KCNH6	81033	3.11437e-06	2.68582e-05	1.38861
ILMN_1750029	GABPA	2551	3.12313e-06	2.69114e-05	1.17137
ILMN_2151048	STAG1	10274	3.12968e-06	2.69454e-05	1.14664
ILMN_1803429	CD44	960	3.14149e-06	2.70247e-05	1.26107
ILMN_1742260	SSFA2	6744	3.15499e-06	2.71182e-05	1.1926
ILMN_1725169	INTS12	57117	3.17162e-06	2.72387e-05	0.90049
ILMN_2186061	PFKFB3	5209	3.19021e-06	2.73756e-05	1.83431
ILMN_1682180	VCPIP1	80124	3.207e-06	2.74969e-05	1.13775
ILMN_3249669	HEATR5A	25938	3.21485e-06	2.75344e-05	1.16117
ILMN_1698067	NBPF14	25832	3.21669e-06	2.75344e-05	1.17107
ILMN_3241870	FRMD8	83786	3.22058e-06	2.7545e-05	1.13598
ILMN_1708203	OTUD4	54726	3.2248e-06	2.75583e-05	1.17053
ILMN_1652580	POLD1	5424	3.2338e-06	2.76095e-05	1.17202
ILMN_1796642	NCF2	4688	3.23611e-06	2.76095e-05	1.30838
ILMN_1795218	DHX30	22907	3.25863e-06	2.77516e-05	1.18538
ILMN_2393296	GK	2710	3.26039e-06	2.77516e-05	1.51675
ILMN_1804663	THBS3	7059	3.2608e-06	2.77516e-05	1.2132
ILMN_3238274	BTBD2	55643	3.29099e-06	2.79855e-05	1.22022
ILMN_2220739	TMCO3	55002	3.31972e-06	2.82067e-05	1.34858
ILMN_2179018	NDUFAB1	4706	3.37852e-06	2.86829e-05	0.780134
ILMN_1734288	DUSP18	150290	3.39753e-06	2.87999e-05	1.18296
ILMN_1658373	PAN2	9924	3.39786e-06	2.87999e-05	1.15061
ILMN_1662318	CCDC59	29080	3.44146e-06	2.91456e-05	0.832262
ILMN_1658182	MEX3C	51320	3.50137e-06	2.96287e-05	0.801401
ILMN_1666670	RBX1	9978	3.51251e-06	2.9694e-05	0.758533
ILMN_3244390	ASAP1IT1	29065	3.51481e-06	2.9694e-05	1.24783
ILMN_1681249	KIF21A	55605	3.52172e-06	2.97282e-05	0.81935
ILMN_1809488	SPCS2	9789	3.54365e-06	2.98889e-05	0.862996
ILMN_1655734	RPF1	80135	3.58726e-06	3.02322e-05	0.843097
ILMN_1742230	BAZ1A	11177	3.59426e-06	3.02665e-05	1.23584
ILMN_1690646	SATB1	6304	3.59956e-06	3.02865e-05	1.16338
ILMN_3178302	FNDC3B	64778	3.623e-06	3.04591e-05	1.31402
ILMN_1904135		100132352	3.62738e-06	3.04712e-05	1.21354
ILMN_1667893	TNS3	64759	3.65716e-06	3.06964e-05	1.25005
ILMN_1659240	MTMR14	64419	3.6954e-06	3.09923e-05	1.17432
ILMN_1653529	TEX10	54881	3.70701e-06	3.10646e-05	1.18485
ILMN_1711904	MXD3	83463	3.71178e-06	3.10794e-05	1.28893
ILMN_1748323	CXCL14	9547	3.71664e-06	3.10858e-05	1.15063
ILMN_1657497	KIAA0319	9856	3.71854e-06	3.10858e-05	1.17538
ILMN_1690392	COMMD3	23412	3.72606e-06	3.11235e-05	0.861956
ILMN_2375003	MAP4K4	9448	3.73159e-06	3.11447e-05	1.25144
ILMN_1742935	ZNF33B	7582	3.74787e-06	3.12554e-05	1.24447
ILMN_1789500	KIAA1875	340390	3.81065e-06	3.17533e-05	1.14363
ILMN_2061043	CD48	962	3.81389e-06	3.17548e-05	0.821749
ILMN_1747020	SGK3	23678	3.82487e-06	3.18207e-05	0.889163
ILMN_1740752	AGPAT6	137964	3.84625e-06	3.19729e-05	1.10943
ILMN_1654289	ELK1	2002	3.85942e-06	3.20567e-05	1.16094
ILMN_1760563	BAT2	7916	3.8718e-06	3.21123e-05	1.17517
ILMN_2217329	IAH1	285148	3.87231e-06	3.21123e-05	0.85997
ILMN_1664537	USP11	8237	3.89384e-06	3.2265e-05	0.827792
ILMN_1775753	FBXW2	26190	3.90841e-06	3.23599e-05	1.12549
ILMN_2139816	GPSM2	29899	3.91832e-06	3.2416e-05	1.16486
ILMN_1741331	MUDENG	55745	3.92201e-06	3.24207e-05	1.13536
ILMN_1716797	CD302	9936	3.93568e-06	3.25077e-05	1.3152
ILMN_1718946	ADAM10	102	3.94702e-06	3.25755e-05	1.21553
ILMN_1774661	SNRPB	6628	3.97898e-06	3.28055e-05	0.840196
ILMN_2186877	FLJ10213	55096	3.98122e-06	3.28055e-05	1.3415
ILMN_1745148	ZNFX1	57169	3.98491e-06	3.28098e-05	1.19775
ILMN_1791771	HCK	3055	3.99784e-06	3.28902e-05	1.30334
ILMN_1761945	FGFBP2	83888	4.00494e-06	3.29224e-05	0.550401
ILMN_1737705	UHRF1BP1L	23074	4.02396e-06	3.30526e-05	1.18849
ILMN_1780671	PLEKHG3	26030	4.08055e-06	3.34909e-05	1.31319
ILMN_1660577	ATP5G2	517	4.1063e-06	3.36755e-05	0.78698
ILMN_1652631	GLIPR2	152007	4.20822e-06	3.44841e-05	1.20092
ILMN_1810225	KIAA1530	57654	4.26762e-06	3.49432e-05	1.21678
ILMN_1656134	CNOT7	29883	4.27206e-06	3.4952e-05	0.859798
ILMN_2355559	PSAP	5660	4.31319e-06	3.52607e-05	1.2074
ILMN_1721977	ARD1A	8260	4.34329e-06	3.54787e-05	0.851027
ILMN_1705261	CAPN1	823	4.35073e-06	3.55115e-05	1.2418
ILMN_1701131	C2orf49	79074	4.35587e-06	3.55255e-05	0.868194
ILMN_2158594	C10orf28	27291	4.36393e-06	3.55633e-05	1.12711
ILMN_1729123	PPP2R4	5524	4.408e-06	3.58942e-05	0.872205
ILMN_1736481	SECISBP2	79048	4.42645e-06	3.60162e-05	1.23996
ILMN_1728639	FCGR3B	2215	4.45454e-06	3.62163e-05	1.42781
ILMN_1764764	MUM1	84939	4.46063e-06	3.62297e-05	1.21675
ILMN_1789596	ETV6	2120	4.46318e-06	3.62297e-05	1.14516
ILMN_1797776	PRSS23	11098	4.46891e-06	3.62478e-05	0.714369
ILMN_1757186	GIMAP1	170575	4.47549e-06	3.62728e-05	0.774318
ILMN_1750158	ACOX1	51	4.48484e-06	3.63202e-05	1.35166
ILMN_1704195	FUK	197258	4.49968e-06	3.64119e-05	1.15308
ILMN_1743643	ZXDC	79364	4.53434e-06	3.66638e-05	1.17767
ILMN_1736178	AEBP1	165	4.55154e-06	3.67742e-05	1.16993
ILMN_1745262	REM2	161253	4.5965e-06	3.71085e-05	1.48541
ILMN_2206141	BAGE5	85316	4.62032e-06	3.72718e-05	1.19683
ILMN_1741881	C9orf72	203228	4.65728e-06	3.75254e-05	1.29099
ILMN_1793508	C7orf36	57002	4.659e-06	3.75254e-05	0.869436
ILMN_1671911	MTA1	9112	4.70243e-06	3.78458e-05	1.14743
ILMN_2175912	ITGB2	3689	4.72813e-06	3.80231e-05	1.19589
ILMN_1794825	ALDH3A2	224	4.74726e-06	3.81474e-05	1.14532
ILMN_1717877	IVNS1ABP	10625	4.76916e-06	3.82692e-05	1.19337
ILMN_2066124	AFG3L2	10939	4.76981e-06	3.82692e-05	1.22127
ILMN_1726104	C11orf51	25906	4.77676e-06	3.8288e-05	0.853826
ILMN_1657470	YTHDF3	253943	4.78284e-06	3.8288e-05	1.1492
ILMN_1794912	ATP5H	10476	4.78323e-06	3.8288e-05	0.811077
ILMN_1757825	ZNF230	7773	4.81618e-06	3.8522e-05	1.12971
ILMN_1803988	MCL1	4170	4.85096e-06	3.87703e-05	1.19225
ILMN_1750497	GPR109A	338442	4.91823e-06	3.92777e-05	1.40016
ILMN_1662026	BTK	695	4.96202e-06	3.95969e-05	1.15361
ILMN_2406468	NFU1	27247	5.01665e-06	4.0002e-05	0.889052
ILMN_1678546	PEX11B	8799	5.06152e-06	4.03288e-05	0.858729
ILMN_1806705	ASB6	140459	5.08366e-06	4.04741e-05	1.1393
ILMN_2341952	MRPL35	51318	5.09248e-06	4.05131e-05	0.83826
ILMN_1680193	PAXIP1	22976	5.10293e-06	4.05651e-05	1.1354
ILMN_1773576	CPNE3	8895	5.11486e-06	4.06288e-05	1.19404
ILMN_1783285	CTPS	1503	5.12878e-06	4.07082e-05	1.17041
ILMN_1728662	ALDH3B1	221	5.178e-06	4.10675e-05	1.23216
ILMN_2380946	EIF4G2	1982	5.26739e-06	4.17445e-05	1.21984
ILMN_3310231	MIR555	693140	5.31299e-06	4.20737e-05	1.10118
ILMN_3240226	LOC791120	155060	5.32251e-06	4.20875e-05	1.219
ILMN_3251317	RER1	11079	5.32286e-06	4.20875e-05	1.1778
ILMN_2109489	GZMB	3002	5.36641e-06	4.23996e-05	0.589643
ILMN_1697639	OGT	8473	5.37339e-06	4.24224e-05	1.20349
ILMN_1763539	IER3IP1	51124	5.39723e-06	4.25781e-05	0.817588
ILMN_1682699	PBX2	5089	5.41016e-06	4.26477e-05	1.18298
ILMN_1741572	AKAP8	10270	5.47748e-06	4.31456e-05	1.12612
ILMN_1665357	EPS15	2060	5.49747e-06	4.32449e-05	1.13738
ILMN_1765704	CDC2L1	984	5.49844e-06	4.32449e-05	1.13821
ILMN_1662049	AGPAT5	55326	5.53894e-06	4.35304e-05	1.20766
ILMN_2103720	MRPL15	29088	5.55418e-06	4.36171e-05	0.810569
ILMN_1794392	DDX3X	1654	5.56879e-06	4.36988e-05	1.20147
ILMN_2115218	ANKRD10	55608	5.57712e-06	4.37019e-05	1.13049
ILMN_1734476	KIF2A	3796	5.57762e-06	4.37019e-05	1.16341
ILMN_1700380	ATP6V0A2	23545	5.61639e-06	4.39725e-05	1.11545
ILMN_1774261	DOK4	55715	5.73499e-06	4.48671e-05	1.16916
ILMN_3239426	GPN3	51184	5.75604e-06	4.49978e-05	0.880647
ILMN_1651719	MBTPS1	8720	5.76808e-06	4.50579e-05	1.17496
ILMN_1754195	RPL31	6160	5.81757e-06	4.54104e-05	0.841676
ILMN_1690101	FAIM	55179	5.89172e-06	4.59546e-05	0.881327
ILMN_1698677	C4orf27	54969	5.89944e-06	4.59801e-05	0.848426
ILMN_1808919	HPS4	89781	5.92015e-06	4.61069e-05	1.09706
ILMN_1666399	RING1	6015	5.96893e-06	4.64519e-05	0.82636
ILMN_1705144	ULK1	8408	6.03194e-06	4.69071e-05	1.29021
ILMN_1749210	BUD13	84811	6.10536e-06	4.74063e-05	1.1106
ILMN_1738383	EEF2	1938	6.10842e-06	4.74063e-05	1.3236
ILMN_1652722	C14orf2	9556	6.10986e-06	4.74063e-05	0.834776
ILMN_1806448	NTNG2	84628	6.13616e-06	4.75747e-05	1.13436
ILMN_2072598	LOC401357	401357	6.16029e-06	4.77261e-05	1.49535
ILMN_1691506	NGRN	51335	6.17165e-06	4.77784e-05	0.837587
ILMN_1775708	SLC2A3	6515	6.24585e-06	4.83168e-05	1.44094
ILMN_1671404	SVIL	6840	6.25848e-06	4.83783e-05	1.27367
ILMN_2309180	SMARCD3	6604	6.26475e-06	4.83908e-05	1.2704
ILMN_1728517	FNTB	2342	6.29719e-06	4.86051e-05	1.15432
ILMN_1659801	ATP6V1C1	528	6.30779e-06	4.86507e-05	1.27318
ILMN_2226917	KIAA0247	9766	6.43336e-06	4.95823e-05	1.23295
ILMN_1776347	TCP1	6950	6.45833e-06	4.97377e-05	0.831931
ILMN_2364110	GBA	2629	6.48272e-06	4.98885e-05	1.20158
ILMN_2186369	NCOR1	9611	6.5484e-06	5.03566e-05	1.11834
ILMN_1801091	CERKL	375298	6.55925e-06	5.04027e-05	1.14945
ILMN_1794165	PGD	5226	6.64241e-06	5.10038e-05	1.38193
ILMN_1715804	PITPNA	5306	6.66429e-06	5.1134e-05	1.15246
ILMN_1792456	CCDC104	112942	6.70153e-06	5.13817e-05	0.809453
ILMN_2375599	RNH1	6050	6.71009e-06	5.14093e-05	1.16216
ILMN_2362245	HNRNPH2	3188	6.78277e-06	5.19277e-05	1.22801
ILMN_1753745	HDDC2	51020	6.7967e-06	5.1996e-05	0.790928
ILMN_1715832	PIK3R4	30849	6.82432e-06	5.21688e-05	1.16501
ILMN_1741613	SERINC1	57515	6.85978e-06	5.24012e-05	1.18101
ILMN_1809384	CYP4F12	66002	6.90685e-06	5.2722e-05	1.2416
ILMN_1776102	PSMD10	5716	6.92171e-06	5.27965e-05	0.863127
ILMN_1726930	C5orf44	80006	6.97034e-06	5.31237e-05	1.11885
ILMN_1782086	AOC3	8639	6.97804e-06	5.31237e-05	1.13893
ILMN_2157709	C14orf19	280655	6.97998e-06	5.31237e-05	0.80741
ILMN_1782609	STAG2	10735	7.03688e-06	5.35174e-05	1.18858
ILMN_2375484	CPEB2	132864	7.08767e-06	5.38642e-05	1.16635
ILMN_1767111	ANO10	55129	7.11868e-06	5.40602e-05	1.13266
ILMN_2349138	CDC42SE1	56882	7.13288e-06	5.41284e-05	1.26638
ILMN_1679727	CLK1	1195	7.16012e-06	5.42954e-05	1.22301
ILMN_1704537	PHGDH	26227	7.20631e-06	5.46057e-05	1.29441
ILMN_1810420	DYSF	8291	7.2891e-06	5.51927e-05	1.64406
ILMN_2123312	LRAP	64167	7.31456e-06	5.53451e-05	1.3167
ILMN_1671281	RNASEL	6041	7.32303e-06	5.53687e-05	1.19455
ILMN_1705663	DMXL2	23312	7.33076e-06	5.53868e-05	1.24302
ILMN_2097421	MRPL51	51258	7.36063e-06	5.55614e-05	0.799304
ILMN_2116366	RPL12	6136	7.36459e-06	5.55614e-05	0.82645
ILMN_1733288	C1RL	51279	7.38299e-06	5.56091e-05	1.2871
ILMN_1798108	C6orf211	79624	7.38308e-06	5.56091e-05	1.13779
ILMN_2087575	ZC3H4	23211	7.38701e-06	5.56091e-05	1.17128
ILMN_1849013		3572	7.5131e-06	5.65173e-05	1.26356
ILMN_1678998	LRRC14	9684	7.56278e-06	5.68298e-05	1.18893
ILMN_1725072	DPY19L3	147991	7.56561e-06	5.68298e-05	1.14276
ILMN_1661138	GON4L	54856	7.63039e-06	5.72749e-05	1.1511
ILMN_1675038	PRMT2	3275	7.6565e-06	5.74293e-05	1.16159
ILMN_1718071	AGTPBP1	23287	7.75109e-06	5.80968e-05	1.2841
ILMN_1665871	ANGEL1	23357	7.81985e-06	5.85698e-05	1.14732
ILMN_1730685	MRPL16	54948	7.84767e-06	5.87357e-05	0.888468
ILMN_1662438	SOD1	6647	7.85981e-06	5.87841e-05	0.787932
ILMN_1795639	MGMT	4255	7.91244e-06	5.91351e-05	0.789977
ILMN_1794643	ZGPAT	84619	7.94512e-06	5.93366e-05	1.12111
ILMN_1782247	KAT2A	2648	7.98637e-06	5.96017e-05	1.1743
ILMN_1721741	ATPBD1B	54707	8.09251e-06	6.03503e-05	0.854598
ILMN_1670666	RAB12	201475	8.10992e-06	6.04367e-05	1.18292
ILMN_2064898	CCDC56	28958	8.12443e-06	6.05014e-05	0.822841
ILMN_1660079	RNF44	22838	8.20971e-06	6.10925e-05	1.12778
ILMN_1681520	DGAT2	84649	8.22739e-06	6.11777e-05	1.37019
ILMN_2194448	STT3B	201595	8.2371e-06	6.11777e-05	1.22263
ILMN_2117330	NDUFB2	4708	8.23887e-06	6.11777e-05	0.780226
ILMN_2119486	DMTF1	9988	8.30996e-06	6.16615e-05	1.13829
ILMN_1724544	PPP4R1	9989	8.32481e-06	6.17275e-05	1.29657
ILMN_1773125	ENTPD1	953	8.34767e-06	6.18527e-05	1.2541
ILMN_1756204	RPS6KA4	8986	8.45187e-06	6.258e-05	1.15127
ILMN_1777096	TDG	6996	8.64786e-06	6.39855e-05	1.13244
ILMN_1679188	ATP5S	27109	8.7579e-06	6.47535e-05	0.766679
ILMN_2391522	MRPL47	57129	8.90517e-06	6.57954e-05	0.885018
ILMN_1667086	AP3M1	26985	8.93791e-06	6.59903e-05	1.16172
ILMN_1789830	CFLAR	8837	8.94737e-06	6.60131e-05	1.30626
ILMN_3239181	ITPRIP	85450	8.98385e-06	6.62351e-05	1.26781
ILMN_1655177	PIK4CA	5297	9.01888e-06	6.64423e-05	1.18612
ILMN_1779677	ZCCHC6	79670	9.02477e-06	6.64423e-05	1.27865
ILMN_1681675	RBM16	22828	9.03751e-06	6.64889e-05	1.12423
ILMN_1730639	SLC22A15	55356	9.08127e-06	6.67634e-05	1.31344
ILMN_1783149	CDH23	64072	9.14187e-06	6.71613e-05	1.23919
ILMN_1695588	HNRPC	3183	9.17657e-06	6.73634e-05	0.804796
ILMN_2340065	UBL5	59286	9.18237e-06	6.73634e-05	0.814276
ILMN_1691228	C20orf197	284756	9.19951e-06	6.74279e-05	1.11422
ILMN_1708916	PDZD4	57595	9.20418e-06	6.74279e-05	0.79001
ILMN_2316806	RWDD1	51389	9.21804e-06	6.74818e-05	0.830105
ILMN_2056032	CD99	4267	9.31069e-06	6.8112e-05	0.834628
ILMN_1740216	ERCC3	2071	9.34733e-06	6.83317e-05	1.16981
ILMN_1739441	GANAB	23193	9.39723e-06	6.86481e-05	1.22911
ILMN_1747281	EVI5L	115704	9.45939e-06	6.90536e-05	1.14729
ILMN_1661335	SPTBN1	6711	9.47682e-06	6.91321e-05	1.1852
ILMN_1725105	EEF1E1	9521	9.50577e-06	6.92945e-05	0.848578
ILMN_2046730	S100A10	6281	9.54626e-06	6.95408e-05	0.812149
ILMN_1685415	HBP1	26959	9.55324e-06	6.95428e-05	1.1795
ILMN_2114422	NOD1	10392	9.56422e-06	6.95739e-05	1.16132
ILMN_1743432	DGUOK	1716	9.58143e-06	6.96248e-05	0.833078
ILMN_1731043	TRA2A	29896	9.58568e-06	6.96248e-05	1.1561
ILMN_1694810	PANX2	56666	9.59138e-06	6.96248e-05	1.46027
ILMN_2350357	ZNF254	9534	9.6055e-06	6.96786e-05	1.16363
ILMN_1802292	WDFY2	115825	9.67784e-06	7.01461e-05	1.14789
ILMN_1789384	QSOX2	169714	9.68349e-06	7.01461e-05	1.13406
ILMN_1718988	DAZAP2	9802	9.71124e-06	7.0298e-05	1.19324
ILMN_1673529	AGXT2L2	85007	9.76518e-06	7.06391e-05	1.12277
ILMN_1758778	CEP110	11064	9.92468e-06	7.17217e-05	1.15222
ILMN_1800197	MRPL36	64979	9.92868e-06	7.17217e-05	0.821745
ILMN_1794612	UBA7	7318	1.00133e-05	7.22824e-05	1.15682
ILMN_1660723	RDH13	112724	1.00856e-05	7.27536e-05	1.17022
ILMN_1658469	TP53AP1	11257	1.01021e-05	7.2822e-05	0.877047
ILMN_1795383	RPUSD3	285367	1.01139e-05	7.28566e-05	0.870672
ILMN_1708721	RABGAP1L	9910	1.01462e-05	7.30388e-05	0.819027
ILMN_1739946	VKORC1	79001	1.02498e-05	7.37331e-05	0.83703
ILMN_1730260	N6AMT2	221143	1.03382e-05	7.43178e-05	0.85894
ILMN_2348093	ATP5J	522	1.03619e-05	7.44363e-05	0.837261
ILMN_1684929	TOPBP1	11073	1.03821e-05	7.45298e-05	1.11846
ILMN_2247594	RPLP1	6176	1.04464e-05	7.49392e-05	0.872581
ILMN_2119692	CSAD	51380	1.04735e-05	7.50818e-05	1.29388
ILMN_1702817	B3GNTL1	146712	1.0494e-05	7.51765e-05	1.1931
ILMN_1727923	ZNF140	7699	1.05613e-05	7.55912e-05	0.891167
ILMN_1805998	C18orf21	83608	1.05664e-05	7.55912e-05	0.885043
ILMN_1664776	EFR3A	23167	1.06043e-05	7.58097e-05	1.16673
ILMN_2145518	TMEM126B	55863	1.06345e-05	7.5967e-05	0.821568
ILMN_1853876		169200	1.06409e-05	7.5967e-05	1.12817
ILMN_1742074	C8orf76	84933	1.0661e-05	7.60575e-05	0.906864
ILMN_1785191	TMEM14A	28978	1.07451e-05	7.66049e-05	0.822794
ILMN_1740170	CHCHD10	400916	1.07899e-05	7.68715e-05	0.780397
ILMN_1764871	PIGP	51227	1.08346e-05	7.71366e-05	0.820938
ILMN_1798816	GOSR1	9527	1.08819e-05	7.74207e-05	1.14988
ILMN_3249807	SKA2	348235	1.09005e-05	7.74997e-05	0.835006
ILMN_2211724	C21orf24	400866	1.09976e-05	7.81364e-05	1.32307
ILMN_1730731	ERLIN1	10613	1.10155e-05	7.82102e-05	1.1918
ILMN_2227195	CCDC65	85478	1.10475e-05	7.83837e-05	0.788342
ILMN_1803476	KCTD20	222658	1.11247e-05	7.88423e-05	1.20765
ILMN_1660691	RAB31	11031	1.11274e-05	7.88423e-05	1.26831
ILMN_1790978	ATG7	10533	1.11545e-05	7.89809e-05	1.18332
ILMN_1718044	ELAC2	60528	1.11705e-05	7.90398e-05	1.17311
ILMN_1764239	PMPCA	23203	1.12472e-05	7.94954e-05	1.1529
ILMN_2405305	ARNTL	406	1.12502e-05	7.94954e-05	1.17789
ILMN_2157951	STX6	10228	1.13282e-05	7.99919e-05	1.10963
ILMN_1728305	PUM2	23369	1.1366e-05	8.02042e-05	1.17838
ILMN_1802096	ABTB1	80325	1.13811e-05	8.0256e-05	1.35463
ILMN_1696828	RGS14	10636	1.14322e-05	8.0562e-05	1.17559
ILMN_1677768	POR	5447	1.14924e-05	8.09312e-05	1.2325
ILMN_1765222	CARS2	79587	1.15544e-05	8.12974e-05	1.21461
ILMN_1737738	NDUFA12	55967	1.15601e-05	8.12974e-05	0.762478
ILMN_1664016	ARHGEF18	23370	1.16001e-05	8.1523e-05	1.2592
ILMN_1706217	TLR4	7099	1.16094e-05	8.15333e-05	1.3789
ILMN_1675186	ME2	4200	1.16311e-05	8.16301e-05	1.16851
ILMN_1780546	OSM	5008	1.16686e-05	8.18381e-05	1.46166
ILMN_1811997	ZNF364	27246	1.1723e-05	8.216e-05	0.84539
ILMN_1755749	PGK1	5230	1.17304e-05	8.216e-05	1.14196
ILMN_1676905	TIGD7	91151	1.17459e-05	8.22135e-05	1.13492
ILMN_1758895	CTSK	1513	1.17646e-05	8.22463e-05	1.16479
ILMN_2088825	CENTB2	23527	1.17665e-05	8.22463e-05	1.14185
ILMN_1746276	EPC1	80314	1.17982e-05	8.23734e-05	1.14155
ILMN_1680109	COL4A3BP	10087	1.18006e-05	8.23734e-05	1.25669
ILMN_1741371	TMEM8	58986	1.18517e-05	8.26751e-05	1.23198
ILMN_3251451	MED31	51003	1.19123e-05	8.30413e-05	0.853938
ILMN_1757956	PCGF1	84759	1.19442e-05	8.32084e-05	0.852727
ILMN_2221564	LYAR	55646	1.20202e-05	8.36813e-05	0.728526
ILMN_1701464	ZNF776	284309	1.20514e-05	8.38419e-05	1.10113
ILMN_1730670	FSTL3	10272	1.21104e-05	8.41809e-05	1.10827
ILMN_1723874	MRPS6	64968	1.21163e-05	8.41809e-05	0.817601
ILMN_2349610	DPH3	285381	1.21673e-05	8.44781e-05	0.853974
ILMN_1729318	TOR1AIP1	26092	1.21977e-05	8.46326e-05	1.11601
ILMN_3188984	C20orf199	441951	1.22213e-05	8.47401e-05	0.804265
ILMN_1704305	NIP7	51388	1.22374e-05	8.47944e-05	0.835137
ILMN_1731589	PTPRJ	5795	1.22986e-05	8.51151e-05	1.18453
ILMN_1790311	SEC23A	10484	1.23001e-05	8.51151e-05	1.11596
ILMN_1770378	ANAPC10	10393	1.23584e-05	8.54615e-05	0.855107
ILMN_1717855	PFDN1	5201	1.24023e-05	8.57081e-05	0.8636
ILMN_1681304	PAN3	255967	1.25232e-05	8.64859e-05	1.15593
ILMN_1695851	PARVG	64098	1.25334e-05	8.64991e-05	0.854702
ILMN_1779813	FAM96B	51647	1.25686e-05	8.66843e-05	0.840345
ILMN_2415653	KIR2DL5A	57292	1.26491e-05	8.71815e-05	0.854973
ILMN_1660199	ACAA2	10449	1.27214e-05	8.76214e-05	0.850543
ILMN_2309848	FXYD5	53827	1.28337e-05	8.82849e-05	0.791224
ILMN_1659463	APAF1	317	1.28449e-05	8.82849e-05	1.22607
ILMN_2340565	ATP2C1	27032	1.28485e-05	8.82849e-05	1.15137
ILMN_1651228	RPS28	6234	1.28518e-05	8.82849e-05	0.690904
ILMN_2205963	C10orf54	64115	1.28759e-05	8.83919e-05	1.25526
ILMN_1678669	RRM2	6241	1.30127e-05	8.9272e-05	1.13619
ILMN_1693287	POMP	51371	1.31104e-05	8.98826e-05	0.822542
ILMN_1765021	TOP3B	8940	1.31458e-05	9.00655e-05	1.17946
ILMN_1663313	AMY1C	278	1.31767e-05	9.02175e-05	1.25125
ILMN_1689329	SCD	6319	1.31987e-05	9.03088e-05	1.25279
ILMN_1676891	CDC2L6	23097	1.3214e-05	9.03538e-05	1.15201
ILMN_2286334	SR140	23350	1.33698e-05	9.12318e-05	1.10586
ILMN_1755115	RPL23	9349	1.33751e-05	9.12318e-05	0.74158
ILMN_3243461	RPRD1B	58490	1.33759e-05	9.12318e-05	1.10611
ILMN_1797082	SNX13	23161	1.33805e-05	9.12318e-05	1.17519
ILMN_2155228	CRLF3	51379	1.33864e-05	9.12318e-05	1.15643
ILMN_1729417	GNE	10020	1.35441e-05	9.22458e-05	0.849384
ILMN_1658885	DAGLB	221955	1.35651e-05	9.23282e-05	1.11998
ILMN_1801923	ATF1	466	1.37152e-05	9.32888e-05	0.864884
ILMN_2224833	ADIPOR2	79602	1.37578e-05	9.35167e-05	1.12489
ILMN_2343105	LIPT1	51601	1.37919e-05	9.36299e-05	0.892075
ILMN_3240267	LOC728323	728323	1.37925e-05	9.36299e-05	1.14369
ILMN_1699631	GATS	352954	1.38475e-05	9.39416e-05	1.21464
ILMN_1788931	DOCK8	81704	1.3899e-05	9.42299e-05	1.17777
ILMN_1808584	FAM36A	116228	1.39444e-05	9.44757e-05	0.860703
ILMN_1791656	C10orf137	26098	1.3986e-05	9.46957e-05	1.10606
ILMN_1749821	MED28	80306	1.40246e-05	9.48948e-05	0.888177
ILMN_1721621	NKTR	4820	1.40479e-05	9.49907e-05	1.22718
ILMN_2130838	UTP11L	51118	1.41092e-05	9.53426e-05	0.878167
ILMN_1752269	ACSS1	84532	1.41451e-05	9.55229e-05	1.23023
ILMN_1797342	FNBP1	23048	1.42262e-05	9.60084e-05	1.20522
ILMN_1677693	GPR109B	8843	1.43473e-05	9.67624e-05	1.42575
ILMN_1812618	ARAP3	64411	1.43948e-05	9.70201e-05	1.33104
ILMN_1777565	TAP2	6891	1.44138e-05	9.70848e-05	1.23283
ILMN_2087646	HLX	3142	1.45298e-05	9.78025e-05	1.32011
ILMN_1795933	CHMP7	91782	1.45982e-05	9.81991e-05	1.22735
ILMN_1713124	AKR1C3	8644	1.46095e-05	9.82111e-05	0.664992
ILMN_1750507	RPL9	6133	1.46216e-05	9.8229e-05	0.825214
ILMN_1741180	HEXDC	284004	1.46592e-05	9.84179e-05	1.22307
ILMN_1785988	CSNK1A1	1452	1.46838e-05	9.85196e-05	1.15335
ILMN_3236156	OSTC	58505	1.47563e-05	9.89415e-05	0.840545
ILMN_1812478	ZNHIT3	9326	1.48161e-05	9.92783e-05	0.827894
ILMN_1652797	FAM174B	400451	1.49629e-05	0.000100197	1.12849
ILMN_1798083	CHERP	10523	1.50271e-05	0.000100562	1.12451
ILMN_2057399	ZBTB8OS	339487	1.51867e-05	0.000101565	0.847018
ILMN_2069446	SAFB2	9667	1.52461e-05	0.000101896	1.13819
ILMN_1736054	SUB1	10923	1.52848e-05	0.000102089	0.872027
ILMN_1715273	PICALM	8301	1.53073e-05	0.000102173	1.22453
ILMN_1804743	USP32	84669	1.53869e-05	0.000102638	1.3569
ILMN_1757732	OSGIN2	734	1.54543e-05	0.000103022	1.23919
ILMN_1748819	MRPL22	29093	1.54703e-05	0.000103055	0.84691
ILMN_1742163	LOC441087	441087	1.54791e-05	0.000103055	1.31599
ILMN_1654516	TMEM120A	83862	1.55284e-05	0.000103317	1.25961
ILMN_2186597	RPP21	79897	1.5595e-05	0.000103693	0.806019
ILMN_1803853	NOL7	51406	1.56375e-05	0.000103909	0.8373
ILMN_2312906	MIA3	375056	1.57042e-05	0.000104286	1.14418
ILMN_1709114	MAP3K7IP1	10454	1.57997e-05	0.000104853	1.15131
ILMN_1688000	POLDIP3	84271	1.58122e-05	0.000104868	1.14718
ILMN_1781001	SOCS3	9021	1.58419e-05	0.000104998	1.45032
ILMN_2151818	PSMA6	5687	1.58857e-05	0.000105221	0.856652
ILMN_3251482	ALG10B	144245	1.58997e-05	0.000105246	1.13982
ILMN_2411116	FGFR1OP	11116	1.59707e-05	0.000105649	1.11217
ILMN_1810037	RUSC2	9853	1.59975e-05	0.000105759	1.11838
ILMN_1799208	CSGALNACT2	55454	1.61238e-05	0.000106526	1.3275
ILMN_2094952	NUAK2	81788	1.61569e-05	0.000106677	1.17174
ILMN_2224031	CETN3	1070	1.61907e-05	0.000106832	0.841786
ILMN_1759495	XPO5	57510	1.62846e-05	0.000107383	1.15049
ILMN_1772156	ERP44	23071	1.63656e-05	0.000107849	1.09776
ILMN_1709451	TFPT	29844	1.65066e-05	0.000108709	0.867751
ILMN_1694177	PCNA	5111	1.65219e-05	0.00010874	0.812563
ILMN_2310621	ATP5J2	9551	1.6566e-05	0.000108962	0.803095
ILMN_1791896	EBAG9	9166	1.65828e-05	0.000109003	0.845487
ILMN_2349600	BRD8	10902	1.66251e-05	0.000109211	1.13658
ILMN_1800739	SPINT2	10653	1.67261e-05	0.000109805	1.11639
ILMN_1774901	GDPD3	79153	1.68915e-05	0.000110821	1.28921
ILMN_1787591	XPA	7507	1.69945e-05	0.000111427	0.873335
ILMN_2412521	KIAA0101	9768	1.70717e-05	0.000111862	1.13576
ILMN_1779163	C11orf67	28971	1.71211e-05	0.000112072	0.842589
ILMN_1693352	MRPL20	55052	1.71254e-05	0.000112072	0.85882
ILMN_1693014	CEBPB	1051	1.72072e-05	0.000112536	1.31417
ILMN_1746516	RPS25	6230	1.72401e-05	0.00011268	0.8608
ILMN_1707945	HELB	92797	1.7343e-05	0.000113282	1.15635
ILMN_1667476	LTBR	4055	1.7564e-05	0.000114606	1.25079
ILMN_1654629	TMEM175	84286	1.75679e-05	0.000114606	1.13075
ILMN_1720285	ESD	2098	1.75977e-05	0.000114728	0.877236
ILMN_1688103	CTNNBIP1	56998	1.76631e-05	0.000115082	1.12804
ILMN_1654392	KHNYN	23351	1.78187e-05	0.000116023	1.14773
ILMN_1682774	C13orf27	93081	1.79228e-05	0.000116628	0.876229
ILMN_1660368	TRRAP	8295	1.79818e-05	0.000116938	1.25485
ILMN_2056551	RBMX2	51634	1.81589e-05	0.000117926	0.877668
ILMN_1680770	UBQLN2	29978	1.81672e-05	0.000117926	1.15414
ILMN_1712678	RPS27L	51065	1.81679e-05	0.000117926	0.79988
ILMN_2107184	SNRK	54861	1.82586e-05	0.000118441	1.15493
ILMN_3238233	HIST2H4B	554313	1.87267e-05	0.000121402	0.851563
ILMN_1707156	LRRFIP2	9209	1.88032e-05	0.000121821	1.16188
ILMN_1770030	C7orf43	55262	1.90141e-05	0.000123111	1.17738
ILMN_2052863	RNF5P1	286140	1.90476e-05	0.000123251	0.82442
ILMN_1711853	MED24	9862	1.90728e-05	0.000123337	1.15131
ILMN_1704730	CD93	22918	1.91201e-05	0.000123565	1.28391
ILMN_1760667	POLR3GL	84265	1.91479e-05	0.000123668	0.828608
ILMN_1761409	ZNF167	55888	1.91805e-05	0.000123802	1.14545
ILMN_1762281	DCTN3	11258	1.92021e-05	0.000123864	0.865539
ILMN_1700955	TCTEX1D2	255758	1.92917e-05	0.000124288	0.802108
ILMN_1812638	ATP5L	10632	1.92919e-05	0.000124288	0.827403
ILMN_2399622	AP1G1	164	1.93512e-05	0.000124593	1.15131
ILMN_2053103	SLC40A1	30061	1.94228e-05	0.000124976	1.27723
ILMN_1758250	TRAFD1	10906	1.96417e-05	0.000126306	1.21539
ILMN_1734602	SRRM2	23524	1.97608e-05	0.000126994	1.20935
ILMN_1723962	LXN	56925	1.98304e-05	0.000127362	0.846213
ILMN_1743570	CEACAM3	1084	2.01432e-05	0.00012929	1.35173
ILMN_1667257	SDHB	6390	2.01614e-05	0.000129327	0.886073
ILMN_1751898	C12orf4	57102	2.03952e-05	0.000130746	1.11537
ILMN_2044471	NCR3	259197	2.04646e-05	0.00013111	0.766206
ILMN_3236945	PTPMT1	114971	2.05494e-05	0.000131504	0.835476
ILMN_3236928	ROBLD3	28956	2.05514e-05	0.000131504	0.832844
ILMN_2158003	KIAA1683	80726	2.0582e-05	0.000131618	1.22658
ILMN_1660900	SNORA7B	677797	2.06144e-05	0.000131744	0.89577
ILMN_1753712	STX10	8677	2.0651e-05	0.000131896	1.20386
ILMN_2181241	LOC649946	649946	2.07799e-05	0.000132638	0.683091
ILMN_3236498	LOC253039	253039	2.08136e-05	0.000132772	1.37963
ILMN_1770977	TMEM134	80194	2.09722e-05	0.000133701	0.855234
ILMN_1679929	KLF13	51621	2.11516e-05	0.000134762	1.16534
ILMN_1707484	GEMIN6	79833	2.12488e-05	0.000135187	0.857847
ILMN_1688381	BPTF	2186	2.1256e-05	0.000135187	1.11051
ILMN_1783546	CARKD	55739	2.12575e-05	0.000135187	1.13001
ILMN_2073184	S1PR5	53637	2.12978e-05	0.000135361	0.672157
ILMN_1808566	TMEM180	79847	2.1313e-05	0.000135374	1.12766
ILMN_1795227	DNCL1	8655	2.14106e-05	0.000135911	0.784728
ILMN_1814282	ISG20L1	64782	2.15099e-05	0.000136458	1.20419
ILMN_1728676	KIAA0196	9897	2.15615e-05	0.000136701	1.16422
ILMN_2367113	CASP6	839	2.15768e-05	0.000136714	0.898061
ILMN_1665557	USP15	9958	2.17438e-05	0.000137689	1.24728
ILMN_1740864	TREML2	79865	2.18511e-05	0.000138284	1.27926
ILMN_2243553	ZNF275	10838	2.1944e-05	0.000138787	1.219
ILMN_1790692	GNLY	10578	2.20513e-05	0.00013938	0.577039
ILMN_1760065	OR2T11	127077	2.21341e-05	0.00013981	1.1125
ILMN_3238845	FAM165B	54065	2.21462e-05	0.00013981	0.846889
ILMN_1701314	LOC399900	399900	2.22134e-05	0.000140078	1.29644
ILMN_1699737	TRAP1	10131	2.22158e-05	0.000140078	1.14076
ILMN_1744508	FAM53C	51307	2.24494e-05	0.000141428	1.30395
ILMN_2329834	RBM12	10137	2.24572e-05	0.000141428	1.14138
ILMN_1695706	H3F3B	3021	2.25423e-05	0.000141835	1.16224
ILMN_1686194	SDCCAG10	10283	2.25491e-05	0.000141835	0.865197
ILMN_1688702	PJA2	9867	2.26517e-05	0.000142394	1.18486
ILMN_1811560	SF4	57794	2.27863e-05	0.000143062	1.23949
ILMN_2226271	INSL3	3640	2.27988e-05	0.000143062	1.23085
ILMN_1797522	DUSP3	1845	2.27994e-05	0.000143062	1.23113
ILMN_2128162	SIPA1L1	26037	2.28785e-05	0.000143471	1.12438
ILMN_3238269	NDUFA6	4700	2.29664e-05	0.000143868	0.87051
ILMN_2229922	C12orf35	55196	2.29695e-05	0.000143868	1.20105
ILMN_1664718	CYP51A1	1595	2.29926e-05	0.000143926	0.860248
ILMN_1735680	TMEM30A	55754	2.30299e-05	0.000144072	1.15397
ILMN_1798212	LLGL1	3996	2.30805e-05	0.000144302	1.19287
ILMN_1659255	RP2	6102	2.3231e-05	0.000145155	1.27831
ILMN_1788607	RPL23A	6147	2.32563e-05	0.000145226	0.820022
ILMN_1807152	GOLGA1	2800	2.32767e-05	0.000145265	1.11721
ILMN_2115490	NBPF20	400818	2.33612e-05	0.000145705	1.27673
ILMN_1710937	IFI16	3428	2.34639e-05	0.000146258	1.24272
ILMN_1707783	CCDC72	51372	2.34939e-05	0.000146258	0.816807
ILMN_2095840	MYST3	7994	2.34963e-05	0.000146258	1.21801
ILMN_2058512	PSMA2	5683	2.35062e-05	0.000146258	0.889748
ILMN_1803094	PDGFD	80310	2.37952e-05	0.000147967	0.866283
ILMN_1778360	PYGB	5834	2.39066e-05	0.00014857	1.18203
ILMN_1765493	SHKBP1	92799	2.39297e-05	0.000148625	1.25801
ILMN_1689389	SF3B5	83443	2.40197e-05	0.000149095	0.865463
ILMN_1709399	SLC25A34	284723	2.40494e-05	0.00014919	1.10811
ILMN_1773741	GOLGA5	9950	2.42529e-05	0.000150362	1.12611
ILMN_2321485	PPP1R8	5511	2.43039e-05	0.000150514	0.884279
ILMN_1660063	POLE4	56655	2.43065e-05	0.000150514	0.828696
ILMN_1754757	SCNN1D	6339	2.43585e-05	0.000150703	1.11213
ILMN_1787949	RPS15A	6210	2.43661e-05	0.000150703	0.836007
ILMN_1718977	GADD45B	4616	2.44947e-05	0.000151409	1.18415
ILMN_1703041	IDUA	3425	2.45377e-05	0.000151584	1.14187
ILMN_1701914	CD274	29126	2.46669e-05	0.000152291	1.16001
ILMN_1753190	C9orf102	375748	2.46933e-05	0.000152364	1.123
ILMN_1739345	C11orf48	79081	2.53925e-05	0.000156585	0.833246
ILMN_1654385	ASB13	79754	2.56889e-05	0.000158318	1.15697
ILMN_2333594	SUMO2	6613	2.57908e-05	0.000158851	0.835322
ILMN_1693045	TMED1	11018	2.58888e-05	0.000159361	0.848978
ILMN_1804445	ATF7IP2	80063	2.59385e-05	0.000159572	1.1504
ILMN_1662161	TBC1D13	54662	2.62154e-05	0.000161179	1.13427
ILMN_1798458	KIAA1026	23254	2.63901e-05	0.000162158	1.25113
ILMN_1728107	GNG7	2788	2.64378e-05	0.000162241	1.25363
ILMN_1738819	EFTUD2	9343	2.64403e-05	0.000162241	1.16359
ILMN_1770290	CNN2	1265	2.64506e-05	0.000162241	1.19652
ILMN_1699496	PHF21A	51317	2.66877e-05	0.000163511	1.27114
ILMN_1651886	CWF19L1	55280	2.66892e-05	0.000163511	1.1218
ILMN_2112755	HSDL1	83693	2.67828e-05	0.000163987	1.09279
ILMN_2205882	NSUN7	79730	2.69332e-05	0.000164811	1.58964
ILMN_3179371	HNRNPK	3190	2.70547e-05	0.000165457	1.16317
ILMN_1798189	COX7C	1350	2.71285e-05	0.000165737	0.785445
ILMN_1800540	CD55	1604	2.71325e-05	0.000165737	1.34017
ILMN_2098947	LOC338799	338799	2.72329e-05	0.000166252	1.16182
ILMN_1812580	YDJC	150223	2.7384e-05	0.000167076	0.888831
ILMN_1697493	WDFY3	23001	2.74176e-05	0.000167183	1.20962
ILMN_1793598	APIP	51074	2.77481e-05	0.000169098	0.892507
ILMN_1813657	PHF20	51230	2.78133e-05	0.000169396	1.12194
ILMN_2337551	HIPK3	10114	2.79461e-05	0.000170105	1.12943
ILMN_1778136	ZMYND15	84225	2.8002e-05	0.000170345	1.23645
ILMN_1666932	FCGR2A	2212	2.8181e-05	0.000171334	1.33137
ILMN_1792092	ZCCHC8	55596	2.82275e-05	0.000171516	1.12468
ILMN_1680738	C5orf13	9315	2.82454e-05	0.000171524	1.15587
ILMN_2096604	NIP30	80011	2.83279e-05	0.000171925	1.08687
ILMN_1779616	SUCLG1	8802	2.85508e-05	0.000173176	0.879761
ILMN_2360184	INVS	27130	2.8814e-05	0.00017467	1.11671
ILMN_1763436	SETX	23064	2.88457e-05	0.000174672	1.17179
ILMN_2414014	RBM10	8241	2.8848e-05	0.000174672	1.13669
ILMN_1798804	SRPK1	6732	2.88849e-05	0.000174793	1.38533
ILMN_1741491	ZNHIT1	10467	2.89776e-05	0.000175252	0.866339
ILMN_1796423	CLIC3	9022	2.91173e-05	0.000175994	0.672422
ILMN_1708348	ADAM8	101	2.91626e-05	0.00017611	1.24929
ILMN_1758529	P2RX1	5023	2.91705e-05	0.00017611	1.30573
ILMN_1800420	RNF214	257160	2.93365e-05	0.000177009	0.876712
ILMN_2191681	CHCHD2	51142	2.96783e-05	0.000178968	0.855178
ILMN_1804789	KIAA1967	57805	2.97941e-05	0.000179562	1.20153
ILMN_1806473	BEX5	340542	2.98305e-05	0.000179676	0.856743
ILMN_1704876	USP38	84640	2.98547e-05	0.000179718	1.10113
ILMN_1771223	PADI2	11240	2.99219e-05	0.000179973	1.18711
ILMN_1768396	AURKAIP1	54998	2.99319e-05	0.000179973	0.880145
ILMN_2099301	UNC84B	25777	2.99733e-05	0.000180118	1.22712
ILMN_1815169	MCM5	4174	3.0122e-05	0.000180907	1.13163
ILMN_1813400	CBR4	84869	3.03031e-05	0.000181889	1.14175
ILMN_2064917	AGGF1	55109	3.04988e-05	0.000182957	1.11141
ILMN_1687419	DHX8	1659	3.1103e-05	0.000186474	1.09583
ILMN_2127477	G6PC3	92579	3.13873e-05	0.000188023	0.828364
ILMN_1651832	EHD1	10938	3.13977e-05	0.000188023	1.1348
ILMN_1763887	SFI1	9814	3.14271e-05	0.000188091	1.17715
ILMN_1712707	ABHD8	79575	3.15439e-05	0.000188681	1.12159
ILMN_1669376	DRAM1	55332	3.18091e-05	0.000190158	1.25389
ILMN_1761996	SFRS5	6430	3.20489e-05	0.000191481	1.17296
ILMN_1745573	TTC13	79573	3.20804e-05	0.000191558	1.15531
ILMN_3241970	POLR2J2	246721	3.21482e-05	0.000191853	0.809244
ILMN_1675684	APOBEC3C	27350	3.22956e-05	0.000192621	0.835558
ILMN_1737561	LOC88523	10443	3.26183e-05	0.000194434	1.27742
ILMN_1773073	PHYH	5264	3.26654e-05	0.000194603	0.864301
ILMN_1689968	PLEKHO2	80301	3.27222e-05	0.00019483	1.21422
ILMN_1795007	C2orf47	79568	3.28585e-05	0.000195529	0.873803
ILMN_1676358	RALB	5899	3.29473e-05	0.000195945	1.31268
ILMN_2067370	SNRPF	6636	3.3115e-05	0.000196806	0.744202
ILMN_1788002	MAPK14	1432	3.31301e-05	0.000196806	1.3702
ILMN_1764788	TNFRSF1B	7133	3.31982e-05	0.000197098	1.21916
ILMN_1720511	LRRN1	57633	3.33571e-05	0.000197927	1.16176
ILMN_1756942	SP3	6670	3.35565e-05	0.000198997	1.16218
ILMN_1660844	INTS4	92105	3.37236e-05	0.000199874	1.12576
ILMN_1768050	SCOC	60592	3.38502e-05	0.000200509	0.865907
ILMN_1671839	TAF1C	9013	3.3993e-05	0.00020124	1.17032
ILMN_1679809	GSTP1	2950	3.40576e-05	0.000201508	0.848077
ILMN_1695576	MRPL24	79590	3.41571e-05	0.000201981	0.814744
ILMN_1697694	ATP6AP1	537	3.45847e-05	0.000204262	1.1331
ILMN_1743104	RBM4B	83759	3.45851e-05	0.000204262	0.867824
ILMN_2361862	VLDLR	7436	3.4602e-05	0.000204262	1.11743
ILMN_1762639	MED11	400569	3.481e-05	0.000205373	0.90094
ILMN_1807181	BACH1	571	3.50177e-05	0.000206426	1.11182
ILMN_1735180	NCSTN	23385	3.50283e-05	0.000206426	1.14886
ILMN_1666409	PSMB6	5694	3.56259e-05	0.000209829	0.861942
ILMN_1733615	MTF2	22823	3.56815e-05	0.000210036	0.859961
ILMN_2112988	NCF1C	654817	3.60972e-05	0.000212291	1.26011
ILMN_1710906	RNF145	153830	3.61209e-05	0.000212291	1.11714
ILMN_2175075	SFRS4	6429	3.61267e-05	0.000212291	1.13311
ILMN_1675523	PPAP2C	8612	3.61464e-05	0.000212291	1.41204
ILMN_1795236	SIGLEC9	27180	3.62211e-05	0.000212609	1.17054
ILMN_2247664	SON	6651	3.62819e-05	0.000212846	1.13859
ILMN_1804656	C12orf62	84987	3.64815e-05	0.000213896	0.816606
ILMN_1664761	TMEM138	51524	3.669e-05	0.000214996	0.892234
ILMN_1811616	EEPD1	80820	3.67862e-05	0.000215438	1.1783
ILMN_3244216	SCARNA3	677679	3.68671e-05	0.00021579	1.31812
ILMN_1784320	ELMO1	9844	3.69414e-05	0.000216103	1.15506
ILMN_1813389	MRPS7	51081	3.70185e-05	0.000216369	0.877263
ILMN_1703074	CPD	1362	3.70286e-05	0.000216369	1.30523
ILMN_1683441	NCAPD3	23310	3.70528e-05	0.000216388	1.12361
ILMN_1810584	IL1R1	3554	3.72809e-05	0.000217598	1.27086
ILMN_1696187	PYGL	5836	3.74239e-05	0.00021831	1.44903
ILMN_1766803	TUBGCP6	85378	3.75623e-05	0.000218994	1.17317
ILMN_1709233	F5	2153	3.78764e-05	0.000220495	1.49931
ILMN_1797074	EMG1	10436	3.78794e-05	0.000220495	0.84276
ILMN_2069632	GTSF1	121355	3.78837e-05	0.000220495	0.843656
ILMN_2286514	GTPBP8	29083	3.85402e-05	0.00022419	0.83674
ILMN_1706817	SERP1	27230	3.89019e-05	0.000226168	1.15945
ILMN_1807529	PADI4	23569	3.91882e-05	0.000227705	1.44146
ILMN_1684446	SPAG7	9552	3.93711e-05	0.000228639	0.857921
ILMN_1666471	UQCRQ	27089	3.95629e-05	0.000229526	0.805341
ILMN_1781198	PPP1R3D	5509	3.95681e-05	0.000229526	1.21765
ILMN_1709795	RAC2	5880	3.97609e-05	0.000230516	1.14195
ILMN_1791576	CHSY1	22856	3.98701e-05	0.00023102	1.23117
ILMN_2354381	PON2	5445	4.02448e-05	0.00023306	0.889571
ILMN_1670130	ARID3A	1820	4.03144e-05	0.000233333	1.20614
ILMN_1719905	TLR10	81793	4.03686e-05	0.000233462	1.21424
ILMN_1869897		140609	4.03817e-05	0.000233462	1.18667
ILMN_1657064	C6orf70	55780	4.0783e-05	0.00023565	1.12608
ILMN_1720158	ETS2	2114	4.10017e-05	0.00023678	1.32175
ILMN_3246292	LOC647099	647099	4.10241e-05	0.00023678	0.898741
ILMN_1761463	EFHD2	79180	4.12456e-05	0.000237926	1.17943
ILMN_1656293	GOSR2	9570	4.15924e-05	0.0002397	0.868489
ILMN_1655340	RNF181	51255	4.16014e-05	0.0002397	0.831335
ILMN_1729217	FAM131A	131408	4.16225e-05	0.0002397	1.15604
ILMN_2333774	TAGAP	117289	4.16914e-05	0.000239963	1.22469
ILMN_2188333	CD69	969	4.17218e-05	0.000240005	0.781115
ILMN_1746085	IGFBP3	3486	4.18171e-05	0.00024039	0.818657
ILMN_1672149	CHCHD1	118487	4.18352e-05	0.00024039	0.868895
ILMN_2310589	DIABLO	56616	4.19404e-05	0.000240861	0.881742
ILMN_1801040	SPN	6693	4.2198e-05	0.000242187	0.792485
ILMN_1737949	GALNS	2588	4.22413e-05	0.000242187	1.14398
ILMN_1676555	TTC26	79989	4.22415e-05	0.000242187	1.13266
ILMN_2410428	PARG	8505	4.22731e-05	0.000242235	1.09336
ILMN_1697268	EMILIN2	84034	4.23411e-05	0.000242362	1.25929
ILMN_1745991	GNRH1	2796	4.23421e-05	0.000242362	1.11179
ILMN_1747436	SCML4	256380	4.23879e-05	0.00024249	1.14629
ILMN_1723177	ANAPC5	51433	4.25988e-05	0.000243563	1.15525
ILMN_1670172	WDR33	55339	4.27489e-05	0.000244286	0.879621
ILMN_1814247	TCFL5	10732	4.33318e-05	0.00024748	1.15127
ILMN_1712766	ERGIC2	51290	4.35435e-05	0.000248553	0.856141
ILMN_1803997	SDCCAG3	10807	4.38647e-05	0.000250248	1.13897
ILMN_1767020	DENND1C	79958	4.39061e-05	0.000250347	1.10774
ILMN_1804738	MEFV	4210	4.40879e-05	0.000251245	1.26185
ILMN_1813475	HERC2	8924	4.41889e-05	0.000251682	1.19182
ILMN_1657398	LOC284757	284757	4.42744e-05	0.000252031	1.3218
ILMN_1761155	PABPC1	26986	4.45786e-05	0.000253623	1.27733
ILMN_2152178	MTMR15	22909	4.55456e-05	0.000258983	1.1111
ILMN_1717834	EIF1AD	84285	4.56216e-05	0.000259273	0.854788
ILMN_1696591	RB1	5925	4.56781e-05	0.000259452	1.12923
ILMN_1801664	POLR3K	51728	4.57729e-05	0.000259848	0.868663
ILMN_1655612	ARRDC2	27106	4.61636e-05	0.00026178	1.16002
ILMN_1651628	EXOC6	54536	4.61639e-05	0.00026178	1.24372
ILMN_1776515	MPPE1	65258	4.6334e-05	0.000262601	1.2486
ILMN_1674236	HSPB1	3315	4.64008e-05	0.000262836	0.722923
ILMN_1801914	SH3BP2	6452	4.65933e-05	0.000263783	1.11792
ILMN_1723158	NOP2	4839	4.68594e-05	0.000265145	1.17769
ILMN_2167426	ASPHD2	57168	4.69444e-05	0.00026548	1.14991
ILMN_1663195	MCM7	4176	4.69884e-05	0.000265584	1.19194
ILMN_1790354	RABGGTB	5876	4.70504e-05	0.00026579	0.90402
ILMN_1740351	KIAA0174	9798	4.73628e-05	0.000267409	1.10528
ILMN_1712975	YIF1A	10897	4.7486e-05	0.000267958	0.876309
ILMN_1760628	C9orf86	55684	4.75885e-05	0.000268391	1.12783
ILMN_1706825	PKN2	5586	4.76978e-05	0.000268861	1.18738
ILMN_1704139	DHRSX	207063	4.82644e-05	0.000271907	1.11815
ILMN_1750785	SYTL1	84958	4.85003e-05	0.000273087	1.12575
ILMN_2369666	CR2	1380	4.85574e-05	0.000273261	1.24601
ILMN_2135175	SNORD36A	26815	4.88573e-05	0.000274799	0.892645
ILMN_1792076	TRERF1	55809	4.91603e-05	0.000276353	1.14267
ILMN_1719749	PTGES3	10728	4.91879e-05	0.000276359	0.790667
ILMN_1749327	MAPK13	5603	4.92983e-05	0.000276829	1.14325
ILMN_1735552	KIF1B	23095	4.93595e-05	0.000277022	1.29304
ILMN_3239445	ZBTB42	100128927	4.94034e-05	0.000277119	1.15057
ILMN_1810729	UBL3	5412	4.94645e-05	0.000277312	1.1462
ILMN_2053567	FASTKD2	22868	4.95164e-05	0.000277413	1.10996
ILMN_1790881	HNMT	3176	4.95362e-05	0.000277413	0.793084
ILMN_1807710	HINT1	3094	4.98689e-05	0.000279126	0.781009
ILMN_1680130	DYM	54808	5.0297e-05	0.00028137	1.12031
ILMN_1801913	PPIH	10465	5.0366e-05	0.000281604	0.826684
ILMN_1677122	FAM168B	130074	5.04296e-05	0.000281808	1.16397
ILMN_1715068	AQP9	366	5.09379e-05	0.000284495	1.39795
ILMN_2387990	UBE2J2	118424	5.10765e-05	0.000285115	1.12458
ILMN_2396002	MRPL10	124995	5.11783e-05	0.00028553	0.856438
ILMN_1656822	DNM2	1785	5.13099e-05	0.00028611	1.171
ILMN_1794875	AGPAT9	84803	5.14319e-05	0.000286636	1.28101
ILMN_2135272	GIMAP2	26157	5.16287e-05	0.000287578	0.771757
ILMN_1654545	CPSF1	29894	5.16862e-05	0.000287729	1.15678
ILMN_2085862	SLC15A3	51296	5.17113e-05	0.000287729	1.18497
ILMN_3247320	ENHO	375704	5.19174e-05	0.000288721	1.10953
ILMN_2051381	ALDH16A1	126133	5.19702e-05	0.000288859	1.10318
ILMN_2315569	N6AMT1	29104	5.20915e-05	0.000289378	1.13518
ILMN_1809708	KCTD21	283219	5.21416e-05	0.000289502	1.13004
ILMN_1746836	PTAFR	5724	5.22993e-05	0.000290222	1.22543
ILMN_1684385	COPB2	9276	5.23976e-05	0.000290612	1.12915
ILMN_1732725	SAPS3	55291	5.27086e-05	0.00029218	1.14985
ILMN_2189222	KLHL8	57563	5.28493e-05	0.000292804	1.21574
ILMN_1725071	CCDC12	151903	5.3234e-05	0.000294778	0.844786
ILMN_1690706	SNRPB2	6629	5.33325e-05	0.000295166	0.836853
ILMN_1810514	SLC25A44	9673	5.37966e-05	0.000297575	1.25591
ILMN_1656676	ZYG11B	79699	5.39739e-05	0.000298396	1.1271
ILMN_1799488	ZNF383	163087	5.4224e-05	0.00029962	0.899603
ILMN_2342066	METRNL	284207	5.44401e-05	0.000300653	1.15257
ILMN_2337655	WARS	7453	5.46321e-05	0.000301553	1.33303
ILMN_1692295	MYO1G	64005	5.47867e-05	0.000302007	1.22663
ILMN_1732967	KIAA1949	170954	5.4798e-05	0.000302007	1.13783
ILMN_1673682	GATAD2A	54815	5.48017e-05	0.000302007	1.16548
ILMN_1784031	TIMM44	10469	5.48449e-05	0.000302084	1.13742
ILMN_1716821	GORASP1	64689	5.49704e-05	0.000302614	0.855447
ILMN_1692620	ZNF263	10127	5.50198e-05	0.000302726	1.24195
ILMN_1723486	HK2	3099	5.50838e-05	0.000302917	1.25704
ILMN_1691090	MPV17	4358	5.51585e-05	0.000303167	0.842464
ILMN_1714165	ST3GAL2	6483	5.52877e-05	0.000303631	1.16504
ILMN_1678612	ANXA6	309	5.53015e-05	0.000303631	0.848406
ILMN_1774066	TMEM141	85014	5.53957e-05	0.000303987	0.855272
ILMN_2362911	CLK2	1196	5.54595e-05	0.000304176	1.10133
ILMN_1674050	COL8A2	1296	5.59207e-05	0.000306544	1.3271
ILMN_1678808	KIAA0831	22863	5.72652e-05	0.000313748	0.812957
ILMN_1702229	CECR6	27439	5.74676e-05	0.000314691	1.29066
ILMN_1705907	NUP153	9972	5.76373e-05	0.000315453	1.16171
ILMN_1687757	AKR1C4	1109	5.77947e-05	0.000316148	0.839451
ILMN_1737298	MAT2A	4144	5.8418e-05	0.000319228	1.1713
ILMN_1679405	DDX56	54606	5.84456e-05	0.000319228	1.12732
ILMN_1771376	PEA15	8682	5.84502e-05	0.000319228	0.843844
ILMN_1690386	CSRP2BP	57325	5.88886e-05	0.000321453	0.866136
ILMN_1672728	KCTD5	54442	5.90596e-05	0.000322217	1.10458
ILMN_2041236	GARNL4	23108	5.91317e-05	0.00032244	1.18336
ILMN_1665384	SH3BP5L	80851	5.91669e-05	0.000322463	1.27387
ILMN_1658259	DRG1	4733	5.94934e-05	0.000324072	0.884732
ILMN_1768433	CCDC71	64925	5.98293e-05	0.00032573	1.11509
ILMN_1713846	PPM1H	57460	6.04708e-05	0.00032905	1.10153
ILMN_1726659	THOP1	7064	6.10768e-05	0.000332134	1.14932
ILMN_1783702	MORC3	23515	6.11257e-05	0.000332134	1.1676
ILMN_1737611	VAMP1	6843	6.11336e-05	0.000332134	1.2054
ILMN_1746883	SAT2	112483	6.13684e-05	0.000333235	0.871518
ILMN_1701596	RPS20	6224	6.17503e-05	0.000335133	0.872688
ILMN_1752510	FAM13A	10144	6.18489e-05	0.000335492	1.20807
ILMN_1795119	MYH3	4621	6.23924e-05	0.000338228	1.1231
ILMN_1791106	HEATR6	63897	6.24184e-05	0.000338228	1.15746
ILMN_1790909	NFE2L2	4780	6.26287e-05	0.000339077	1.15626
ILMN_1806908	PRKCB1	5579	6.26406e-05	0.000339077	1.12611
ILMN_1658706	ST6GALNAC2	10610	6.27929e-05	0.000339724	1.30093
ILMN_1771139	FBXO31	79791	6.29628e-05	0.000340466	1.27075
ILMN_1795704	KIAA0232	9778	6.3115e-05	0.000341111	1.18574
ILMN_3242120	RAP1BL	643752	6.33818e-05	0.000342374	0.813634
ILMN_1653709	TIMM9	26520	6.40283e-05	0.000345686	0.841257
ILMN_1777378	COMMD6	170622	6.4196e-05	0.000346411	0.799803
ILMN_1699545	PCSK7	9159	6.46088e-05	0.000348457	1.19079
ILMN_1743396	ACOX3	8310	6.4685e-05	0.000348687	1.11522
ILMN_1653278	MUC20	200958	6.50138e-05	0.000350277	1.09134
ILMN_1703006	MTCH1	23787	6.5311e-05	0.000351696	1.09147
ILMN_1696675	CES2	8824	6.5516e-05	0.000352616	0.890689
ILMN_1794470	ANKFY1	51479	6.56417e-05	0.00035311	1.17966
ILMN_2047618	KCNE1	3753	6.57524e-05	0.000353521	1.14549
ILMN_1693290	METT10D	79066	6.58119e-05	0.000353658	1.14074
ILMN_1670970	PPP3CA	5530	6.58713e-05	0.000353794	1.1517
ILMN_1807767	KIAA0182	23199	6.609e-05	0.000354784	1.125
ILMN_1804642	SMUG1	23583	6.66967e-05	0.000357856	0.907068
ILMN_1799969	SNAPIN	23557	6.72862e-05	0.000360832	0.882049
ILMN_1677133	MITD1	129531	6.73496e-05	0.000360986	0.877972
ILMN_2380418	BICD2	23299	6.73851e-05	0.000360989	1.18086
ILMN_1739798	C7orf30	115416	6.75504e-05	0.000361688	0.848644
ILMN_1664153	SLC30A5	64924	6.79745e-05	0.000363771	1.11516
ILMN_1800837	CFDP1	10428	6.83709e-05	0.000365703	0.878288
ILMN_1661833	ANKRD12	23253	6.84967e-05	0.000366187	1.1247
ILMN_1651405	BRD9	65980	6.88784e-05	0.000368038	1.11785
ILMN_1706498	DSE	29940	6.91119e-05	0.000369095	1.22453
ILMN_1732467	OR2AG1	144125	6.94021e-05	0.000370454	1.15962
ILMN_1727671	SSH1	54434	6.9619e-05	0.000371421	1.20027
ILMN_1752393	ATOH7	220202	6.96881e-05	0.000371598	0.906522
ILMN_1803423	ARHGEF6	9459	6.98737e-05	0.000372396	1.16532
ILMN_1785424	ABLIM1	3983	6.99254e-05	0.00037248	1.36545
ILMN_2056975	HPRT1	3251	7.05218e-05	0.000375464	0.879629
ILMN_2286800	DNM1L	10059	7.08694e-05	0.000377121	1.16877
ILMN_2352190	CLIP2	7461	7.0955e-05	0.000377383	1.12928
ILMN_2091792	ENTPD6	955	7.12239e-05	0.000378476	1.10716
ILMN_1786065	UHRF1	29128	7.12543e-05	0.000378476	1.20719
ILMN_2402766	AFTPH	54812	7.127e-05	0.000378476	1.13279
ILMN_2124471	SLC36A1	206358	7.14404e-05	0.000378935	1.23317
ILMN_1763688	C17orf49	124944	7.14876e-05	0.000378935	0.840884
ILMN_1786658	BOLA3	388962	7.1501e-05	0.000378935	0.766221
ILMN_1775008	NCAPD2	9918	7.15027e-05	0.000378935	1.23413
ILMN_1736021	PRPF4B	8899	7.20441e-05	0.000381609	1.13852
ILMN_1675239	NDUFA7	4701	7.30338e-05	0.000386654	0.846158
ILMN_1801852	SEC61B	10952	7.30944e-05	0.000386777	0.824944
ILMN_1755741	DACH1	1602	7.32951e-05	0.000387641	1.26257
ILMN_1773620	SMARCC2	6601	7.34525e-05	0.000388276	1.20359
ILMN_1682226	CLDN15	24146	7.36341e-05	0.000389037	1.14717
ILMN_1711516	ATP6V1A	523	7.40551e-05	0.000390919	1.17962
ILMN_2090397	ISG20L2	81875	7.40656e-05	0.000390919	1.13073
ILMN_1793522	PRKAB1	5564	7.43585e-05	0.000392198	1.12447
ILMN_1666208	C14orf106	55320	7.43836e-05	0.000392198	1.13293
ILMN_3242176	UBR3	130507	7.51564e-05	0.000396071	1.10411
ILMN_1687941	RNF4	6047	7.52956e-05	0.000396602	1.11992
ILMN_1733305	EIF2A	83939	7.57993e-05	0.000399053	1.28954
ILMN_1709937	KCNN4	3783	7.59477e-05	0.000399438	1.12038
ILMN_2306955	ACPL2	92370	7.59495e-05	0.000399438	1.19443
ILMN_1765523	TOLLIP	54472	7.64908e-05	0.000402081	1.12823
ILMN_1695590	ADRB2	154	7.71891e-05	0.000405546	0.809964
ILMN_2410038	FAM111A	63901	7.72655e-05	0.000405742	1.12525
ILMN_2352380	TRPM2	7226	7.73386e-05	0.00040592	1.17324
ILMN_1682658	EPM2AIP1	9852	7.77173e-05	0.000407552	0.87219
ILMN_1652525	FAM125B	89853	7.77282e-05	0.000407552	1.23401
ILMN_2207291	IFNG	3458	7.77981e-05	0.000407712	0.757362
ILMN_1675609	SMN1	6606	7.81176e-05	0.00040918	0.909936
ILMN_1724250	GRN	2896	7.81812e-05	0.000409306	1.21921
ILMN_3238560	IFI27L2	83982	7.85962e-05	0.000411271	0.811574
ILMN_1706094	HECTD1	25831	7.89526e-05	0.000412928	1.13995
ILMN_1667551	GUSBL1	387036	7.91583e-05	0.000413795	1.14109
ILMN_2041101	ANXA2P1	303	7.92628e-05	0.000414132	0.746331
ILMN_1792587	VPS4B	9525	7.97845e-05	0.000416648	1.14839
ILMN_1764396	HDAC4	9759	7.98938e-05	0.000417009	1.22976
ILMN_1798874	TMEM85	51234	7.99795e-05	0.000417246	0.87172
ILMN_1655046	NUTF2	10204	8.01465e-05	0.000417907	0.871687
ILMN_2410540	CASP2	835	8.05926e-05	0.000420022	0.901854
ILMN_1694213	PLEKHO1	51177	8.08781e-05	0.000421298	1.12211
ILMN_1681269	DYRK4	8798	8.1162e-05	0.000422564	0.877347
ILMN_1741175	RAB11FIP2	22841	8.12325e-05	0.000422719	1.09261
ILMN_1664440	TP53BP1	7158	8.15425e-05	0.000424087	1.1544
ILMN_1793017	DGKQ	1609	8.15773e-05	0.000424087	1.27556
ILMN_1737947	LSM5	23658	8.16845e-05	0.000424432	0.796041
ILMN_3241051	LOC644907	644907	8.19975e-05	0.000425845	0.756841
ILMN_1658289	WDR54	84058	8.22701e-05	0.000427046	0.806015
ILMN_1756920	ADAM15	8751	8.26064e-05	0.000428577	1.2169
[truncated: 2,682 more rows]

## Sheet: UC-Ctrl
PROBE_ID	SYMBOL	Entrez id	p-value	p.adj	FC
ILMN_1716913	TRAPPC1	58485	1.4972e-14	1.552e-10	0.762917
ILMN_1715173	RPS6KA1	6195	3.83251e-14	1.93148e-10	1.33919
ILMN_1721729	PPARBP	5469	5.58985e-14	1.93148e-10	0.809303
ILMN_1697827	ATP2A3	489	1.3483e-13	3.49411e-10	1.47757
ILMN_1716922	DHX16	8449	1.92607e-13	3.99313e-10	1.27471
ILMN_2180827	MEPCE	56257	2.52748e-13	4.36664e-10	1.31549
ILMN_1799819	MARS	4141	1.14003e-12	1.68822e-09	1.23819
ILMN_3307863	TAOK3	51347	2.06587e-12	2.67686e-09	0.820935
ILMN_1766275	PIK3CD	5293	2.82293e-12	3.25139e-09	1.29129
ILMN_1717334	VAV1	7409	3.91793e-12	4.06132e-09	1.50584
ILMN_1746396	CTNNB1	1499	5.48579e-12	5.16961e-09	1.24724
ILMN_1770824	ARHGAP4	393	6.13139e-12	5.2965e-09	1.44165
ILMN_1703288	C19orf6	91304	8.06771e-12	6.43307e-09	1.43084
ILMN_2099783	ATP6V1F	9296	1.10011e-11	8.14551e-09	0.788734
ILMN_1767337	SFXN5	94097	1.18323e-11	8.17692e-09	1.4038
ILMN_1663486	TLK2	11011	1.26487e-11	8.19479e-09	1.17053
ILMN_1706075	SF3B1	23451	1.44125e-11	8.78822e-09	1.31101
ILMN_1771149	MRPL19	9801	1.68009e-11	9.67548e-09	0.782752
ILMN_2375319	RASGRP2	10235	1.79332e-11	9.78396e-09	1.37752
ILMN_1725300	MLL3	58508	1.9911e-11	1.03199e-08	1.27575
ILMN_1713402	FAM160A2	84067	2.26592e-11	1.1185e-08	1.53375
ILMN_2211950	SRP14P1	390284	2.56009e-11	1.17425e-08	0.774736
ILMN_1728471	ARFGEF1	10565	2.60541e-11	1.17425e-08	1.24527
ILMN_1734696	FRG1	2483	3.23198e-11	1.39595e-08	0.761537
ILMN_3244963	WDR42A	50717	4.01315e-11	1.66401e-08	1.25858
ILMN_1794522	EIF5A	1984	4.83829e-11	1.92899e-08	0.659876
ILMN_3269719	ARAP1	116985	6.41966e-11	2.44994e-08	1.38848
ILMN_1738921	ACAA1	30	6.61763e-11	2.44994e-08	1.31092
ILMN_1757827	ECOP	81552	7.26789e-11	2.59789e-08	1.22048
ILMN_1753547	STAT5A	6776	8.11559e-11	2.80421e-08	1.31429
ILMN_1690653	CDK2AP2	10263	8.93226e-11	2.97254e-08	0.750927
ILMN_1652185	IL4R	3566	9.17628e-11	2.97254e-08	1.79547
ILMN_1811392	HMHA1	23526	9.81888e-11	3.08432e-08	1.48719
ILMN_1711729	LOC442454	442454	1.02905e-10	3.13739e-08	0.710397
ILMN_2162328	PTS	5805	1.18121e-10	3.42985e-08	0.821806
ILMN_2360784	RRBP1	6238	1.19115e-10	3.42985e-08	1.39877
ILMN_1765326	DGKD	8527	1.25054e-10	3.50355e-08	1.29259
ILMN_1736597	TKT	7086	1.34321e-10	3.66414e-08	1.53362
ILMN_1674506	MED23	9439	1.53304e-10	4.07474e-08	1.20244
ILMN_1789642	DNAJC5	80331	1.64491e-10	4.25441e-08	1.30486
ILMN_1693650	FES	2242	1.68272e-10	4.25441e-08	1.72796
ILMN_2082130	C1orf123	54987	1.87362e-10	4.62428e-08	0.81913
ILMN_1714599	CAMLG	819	1.98579e-10	4.78713e-08	0.836391
ILMN_2117716	SFRS17A	8227	2.05172e-10	4.83366e-08	1.27797
ILMN_1808299	IQSEC1	9922	2.30373e-10	5.30676e-08	1.3719
ILMN_1703132	LYRM2	57226	2.38707e-10	5.37921e-08	0.779201
ILMN_1669555	FAM48A	55578	2.67086e-10	5.89068e-08	1.25471
ILMN_3244110	FAM156B	727866	2.76214e-10	5.96506e-08	1.24144
ILMN_1676515	IMPDH1	3614	2.83031e-10	5.98756e-08	1.62737
ILMN_1757914	C19orf56	51398	3.09827e-10	6.22983e-08	0.777206
ILMN_1785113	MUT	4594	3.15055e-10	6.22983e-08	1.17696
ILMN_1788283	COTL1	23406	3.16021e-10	6.22983e-08	1.30478
ILMN_3240685	INO80D	54891	3.18523e-10	6.22983e-08	1.27314
ILMN_1671374	C19orf53	28974	3.24765e-10	6.23429e-08	0.754375
ILMN_1714108	TP53INP1	94241	3.32339e-10	6.26368e-08	1.39438
ILMN_1687998	LPGAT1	9926	3.43591e-10	6.36011e-08	1.34529
ILMN_1663035	SREBF1	6720	3.60153e-10	6.54973e-08	1.3494
ILMN_1769787	SELO	83642	3.80112e-10	6.79351e-08	1.20291
ILMN_2070052	LOC613037	613037	4.35758e-10	7.58506e-08	1.42239
ILMN_1681888	PRKAR2A	5576	4.39035e-10	7.58506e-08	1.18758
ILMN_2059549	SYK	6850	4.55193e-10	7.7353e-08	1.34277
ILMN_1727617	XRN2	22803	4.76168e-10	7.96122e-08	1.38031
ILMN_1665909	LASP1	3927	5.33208e-10	8.77339e-08	1.34965
ILMN_1754811	FBXO38	81545	5.66751e-10	9.17959e-08	1.29618
ILMN_1733115	RALGAPB	57148	6.45151e-10	1.01373e-07	1.16039
ILMN_1707084	UBE2D4	51619	6.47073e-10	1.01373e-07	0.849392
ILMN_1798980	CAPZB	832	6.5522e-10	1.01373e-07	0.800743
ILMN_1747020	SGK3	23678	6.77738e-10	1.03315e-07	0.841076
ILMN_1784540	KBTBD2	25948	7.27261e-10	1.09258e-07	1.23513
ILMN_1695962	SLC12A9	56996	7.68559e-10	1.13813e-07	1.48072
ILMN_1768930	U2AF2	11338	8.08638e-10	1.17075e-07	0.781926
ILMN_1678268	VPS8	23355	8.13178e-10	1.17075e-07	1.33745
ILMN_2045994	SEPW1	6415	8.51907e-10	1.20266e-07	0.798023
ILMN_1774860	UTP23	84294	8.58544e-10	1.20266e-07	0.818961
ILMN_3237966	FBXL11	22992	8.72725e-10	1.20622e-07	1.24195
ILMN_1793959	ADPGK	83440	9.14669e-10	1.24756e-07	1.18645
ILMN_1716704	NLRC5	84166	9.3061e-10	1.25282e-07	1.26013
ILMN_2362902	RASSF5	83593	9.87915e-10	1.31291e-07	1.36198
ILMN_1712705	RAB40C	57799	1.1393e-09	1.49493e-07	1.22428
ILMN_2210837	CDC26	246184	1.20664e-09	1.55816e-07	0.821105
ILMN_1718619	TRIM11	81559	1.21755e-09	1.55816e-07	1.18344
ILMN_1813625	TRIM25	7706	1.24381e-09	1.57235e-07	1.47227
ILMN_2104784	FKBP3	2287	1.27272e-09	1.58952e-07	0.808543
ILMN_1753498	COASY	80347	1.32022e-09	1.62921e-07	1.16496
ILMN_1681239	MYO1F	4542	1.3982e-09	1.69904e-07	1.43752
ILMN_1731736	RIN3	79890	1.40958e-09	1.69904e-07	1.25708
ILMN_1657395	HMGCR	3156	1.43868e-09	1.71148e-07	1.2562
ILMN_1717594	DKFZp761E198	91056	1.45293e-09	1.71148e-07	1.38739
ILMN_1777982	USF1	7391	1.62955e-09	1.87997e-07	1.28952
ILMN_1733930	PREB	10113	1.63224e-09	1.87997e-07	1.25347
ILMN_2367671	LIMK2	3985	1.66002e-09	1.88401e-07	1.48703
ILMN_1768181	TOR3A	64222	1.68942e-09	1.88401e-07	1.32069
ILMN_1713301	DGCR2	9993	1.69026e-09	1.88401e-07	1.27642
ILMN_1739497	GTF2H5	404672	1.7744e-09	1.95675e-07	0.782573
ILMN_1763467	LY6G5C	80741	1.84298e-09	2.01098e-07	0.799759
ILMN_1755737	TRABD	80305	1.87968e-09	2.02967e-07	1.22045
ILMN_1737170	FLII	2314	2.13624e-09	2.28292e-07	1.29063
ILMN_1660629	NBEAL2	23218	2.23722e-09	2.36599e-07	1.47132
ILMN_1663916	ARHGAP9	64333	2.2723e-09	2.36599e-07	1.33165
ILMN_1761069	UVRAG	7405	2.28245e-09	2.36599e-07	1.20049
ILMN_2327090	MAEA	10296	2.39072e-09	2.44917e-07	1.29389
ILMN_1722872	MYH9	4627	2.40995e-09	2.44917e-07	1.40519
ILMN_1780756	RBM23	55147	2.49395e-09	2.50993e-07	1.21911
ILMN_1811574	MAPK8IP3	23162	2.59344e-09	2.58496e-07	1.33831
ILMN_2142554	NENF	29937	2.68469e-09	2.65043e-07	0.768278
ILMN_1761131	PECI	10455	2.71529e-09	2.65535e-07	0.762743
ILMN_1801710	APBB1IP	54518	2.9558e-09	2.86354e-07	1.30343
ILMN_1797933	MRPL17	63875	3.00134e-09	2.88073e-07	0.779155
ILMN_1779034	NADSYN1	55191	3.08075e-09	2.9235e-07	1.20643
ILMN_1744212	INPP5D	3635	3.10231e-09	2.9235e-07	1.30753
ILMN_2179837	BANF1	8815	3.20861e-09	2.99644e-07	0.747198
ILMN_1764415	ZNF585A	199704	3.28996e-09	3.03906e-07	0.816626
ILMN_1692785	KLHL21	9903	3.3319e-09	3.03906e-07	1.48345
ILMN_1775692	EIF4G3	8672	3.34221e-09	3.03906e-07	1.25624
ILMN_1690085	STK11IP	114790	3.42424e-09	3.08658e-07	1.24552
ILMN_1730612	DBNDD2	55861	3.72244e-09	3.32437e-07	0.777757
ILMN_1774196	URM1	81605	3.75218e-09	3.32437e-07	0.829757
ILMN_1724066	PLCB2	5330	3.90213e-09	3.42793e-07	1.53841
ILMN_1663145	NOMO3	408050	4.04415e-09	3.52283e-07	1.26812
ILMN_1801105	PRKCD	5580	4.12554e-09	3.56378e-07	1.39416
ILMN_1657632	ZMYM6	9204	4.17116e-09	3.57341e-07	0.752888
ILMN_1753719	GTF2A2	2958	4.25232e-09	3.61308e-07	0.81376
ILMN_3237632	NCLN	56926	4.34925e-09	3.66539e-07	1.22118
ILMN_2103362	ARHGAP27	201176	4.39272e-09	3.67217e-07	1.37161
ILMN_3236367	IFFO2	126917	4.53679e-09	3.76227e-07	0.714148
ILMN_2399503	UBN1	29855	4.59469e-09	3.78005e-07	1.51394
ILMN_1653165	AAMP	14	4.65481e-09	3.79935e-07	0.859488
ILMN_1658504	CHKA	1119	4.85998e-09	3.88818e-07	1.2191
ILMN_1653828	CHFR	55743	4.86282e-09	3.88818e-07	1.22563
ILMN_1768754	PILRB	29990	4.87616e-09	3.88818e-07	1.32788
ILMN_1687884	ZNF2	7549	4.96438e-09	3.9283e-07	0.834584
ILMN_1803277	MVP	9961	5.29497e-09	4.15816e-07	1.28634
ILMN_1658160	FAM156A	29057	5.6273e-09	4.38591e-07	1.21687
ILMN_1797298	ARMC7	79637	5.69557e-09	4.40599e-07	1.25475
ILMN_1681067	PIK3R5	23533	5.82772e-09	4.45005e-07	1.2004
ILMN_1711994	TCIRG1	10312	5.83838e-09	4.45005e-07	1.33298
ILMN_2053178	ACTG1	71	6.1041e-09	4.61862e-07	1.16301
ILMN_1751956	MGST3	4259	6.2764e-09	4.71457e-07	0.729721
ILMN_1666512	SKIV2L	6499	6.33576e-09	4.72493e-07	1.27549
ILMN_1726589	CD248	57124	6.71951e-09	4.94608e-07	1.48412
ILMN_1746704	TRIM8	81603	6.77133e-09	4.94608e-07	1.40769
ILMN_3271092	KLRAQ1	129285	6.81533e-09	4.94608e-07	1.16663
ILMN_1801043	GSN	2934	6.84447e-09	4.94608e-07	1.38646
ILMN_2290808	RPL21	6144	6.94167e-09	4.94608e-07	0.748008
ILMN_1725787	RFX1	5989	6.95055e-09	4.94608e-07	1.3044
ILMN_1739454	USP34	9736	6.96631e-09	4.94608e-07	1.21453
ILMN_1656184	PI4KAP1	728233	7.19283e-09	5.0584e-07	1.2072
ILMN_1778723	AMICA1	120425	7.2221e-09	5.0584e-07	1.35585
ILMN_1664833	MRPL50	54534	7.37352e-09	5.08835e-07	0.775832
ILMN_3251728	MTMR10	54893	7.41399e-09	5.08835e-07	1.30995
ILMN_1693630	C16orf7	9605	7.45107e-09	5.08835e-07	1.53158
ILMN_1723768	NLRX1	79671	7.46121e-09	5.08835e-07	1.34059
ILMN_1772359	LAPTM5	7805	7.62958e-09	5.16916e-07	1.23477
ILMN_1776154	COG3	83548	8.06958e-09	5.43177e-07	1.24469
ILMN_1728724	IL17RA	23765	8.34851e-09	5.58241e-07	1.37003
ILMN_2393169	THOC5	8563	8.40108e-09	5.58241e-07	1.24541
ILMN_2277419	SLC38A10	124565	8.77733e-09	5.79528e-07	1.2333
ILMN_1717207	MMP25	64386	8.90117e-09	5.83984e-07	1.96709
ILMN_2381197	RNF19A	25897	9.1449e-09	5.96201e-07	1.20269
ILMN_2415748	WSB1	26118	9.47238e-09	6.13692e-07	1.23481
ILMN_1655077	PRDM1	639	9.7149e-09	6.25495e-07	0.743198
ILMN_1668469	KIAA0922	23240	9.79916e-09	6.27025e-07	1.29509
ILMN_1775823	POFUT2	23275	1.00349e-08	6.38171e-07	1.23413
ILMN_1710434	TBC1D10C	374403	1.0204e-08	6.44967e-07	1.28394
ILMN_2129015	AFF1	4299	1.03868e-08	6.5254e-07	1.27499
ILMN_1802905	PIAS4	51588	1.0658e-08	6.65158e-07	0.857314
ILMN_1815719	PLCG2	5336	1.074e-08	6.65158e-07	1.23885
ILMN_1690625	SLC9A8	23315	1.07801e-08	6.65158e-07	1.56595
ILMN_3244457	EHBP1L1	254102	1.11572e-08	6.84353e-07	1.27102
ILMN_1684034	STAT5B	6777	1.17065e-08	7.13545e-07	1.34342
ILMN_2383611	PTPRE	5791	1.17708e-08	7.13545e-07	1.37176
ILMN_1718808	AKAP10	11216	1.19151e-08	7.18091e-07	1.22754
ILMN_1800659	PGM1	5236	1.23596e-08	7.40574e-07	1.26856
ILMN_1772208	CCDC88B	283234	1.27635e-08	7.60382e-07	1.2593
ILMN_1803483	KIAA2013	90231	1.32439e-08	7.82464e-07	1.32522
ILMN_1711048	ZBTB17	7709	1.32851e-08	7.82464e-07	1.18926
ILMN_1765061	OXER1	165140	1.41655e-08	8.29602e-07	1.28674
ILMN_1672547	MYO9B	4650	1.43142e-08	8.33601e-07	1.37754
ILMN_1731287	ARFGAP3	26286	1.47745e-08	8.55599e-07	1.29562
ILMN_1739946	VKORC1	79001	1.50377e-08	8.66007e-07	0.820438
ILMN_1692352	IRAK4	51135	1.51991e-08	8.70462e-07	1.20764
ILMN_1724194	NPEPL1	79716	1.58441e-08	9.02417e-07	1.35454
ILMN_1765858	CAB39	51719	1.59857e-08	9.04686e-07	1.33642
ILMN_2043728	ZNF341	84905	1.61855e-08	9.04686e-07	1.25041
ILMN_1671237	GNGT2	2793	1.62857e-08	9.04686e-07	0.803796
ILMN_1752895	STX8	9482	1.62887e-08	9.04686e-07	0.775723
ILMN_1666409	PSMB6	5694	1.63212e-08	9.04686e-07	0.841806
ILMN_1685796	CSDE1	7812	1.64076e-08	9.04686e-07	0.855889
ILMN_1737964	HIATL1	84641	1.6516e-08	9.05846e-07	1.42371
ILMN_1770977	TMEM134	80194	1.83336e-08	1.00024e-06	0.832818
ILMN_2349138	CDC42SE1	56882	1.85776e-08	1.00825e-06	1.37721
ILMN_1677085	RGS19	10287	1.89727e-08	1.02433e-06	1.30674
ILMN_1811955	PRMT5	10419	1.96373e-08	1.05472e-06	1.24773
ILMN_1716105	NLRP12	91662	2.04426e-08	1.09231e-06	1.43516
ILMN_2411282	QSOX1	5768	2.0866e-08	1.10922e-06	1.37629
ILMN_1727073	MEA1	4201	2.10095e-08	1.11115e-06	0.847759
ILMN_1722276	PAFAH1B1	5048	2.13871e-08	1.12537e-06	1.3292
ILMN_1807283	NDST1	3340	2.27752e-08	1.19236e-06	1.33698
ILMN_3236551	WDFY4	57705	2.32804e-08	1.21269e-06	1.22369
ILMN_2375651	SCNM1	79005	2.34718e-08	1.21654e-06	0.806497
ILMN_3307926	ADRBK1	156	2.37526e-08	1.22497e-06	1.3303
ILMN_1662741	EDG4	9170	2.3892e-08	1.22606e-06	1.44187
ILMN_1745623	EFCAB4A	283229	2.44387e-08	1.24794e-06	1.25205
ILMN_1767509	DEF8	54849	2.52331e-08	1.2764e-06	1.41464
ILMN_2152581	STK38	11329	2.52424e-08	1.2764e-06	1.2569
ILMN_2388155	CASP3	836	2.61054e-08	1.31364e-06	1.18982
ILMN_2366246	SEC23B	10483	2.64726e-08	1.32568e-06	1.22004
ILMN_1804610	NFX1	4799	2.71544e-08	1.35328e-06	0.754302
ILMN_1786893	RBM5	10181	2.80826e-08	1.39285e-06	1.26427
ILMN_1660810	TTC17	55761	2.83118e-08	1.39752e-06	1.22056
ILMN_1772991	CHPF2	54480	2.86035e-08	1.40523e-06	1.27445
ILMN_2125747	LOC606724	606724	2.88885e-08	1.41254e-06	1.24072
ILMN_2044572	TBC1D20	128637	2.91683e-08	1.41953e-06	1.17886
ILMN_1759453	UQCRB	7381	2.93163e-08	1.42006e-06	0.769385
ILMN_1670302	HK3	3101	2.96605e-08	1.43005e-06	1.60617
ILMN_1672504	PDXK	8566	2.98389e-08	1.43199e-06	1.39181
ILMN_1785356	DENND5A	23258	3.0131e-08	1.43935e-06	1.40415
ILMN_1672807	CA5B	11238	3.11859e-08	1.47657e-06	0.689369
ILMN_1711766	SKP1A	6500	3.11952e-08	1.47657e-06	0.862722
ILMN_3246595	AQP12B	653437	3.1426e-08	1.48074e-06	0.741745
ILMN_1743205	ABCA7	10347	3.16332e-08	1.48375e-06	1.4135
ILMN_1814074	PHKA2	5256	3.18822e-08	1.4887e-06	1.33953
ILMN_1761242	COMMD1	150684	3.24559e-08	1.50869e-06	0.809787
ILMN_1779886	TBC1D14	57533	3.34677e-08	1.54878e-06	1.35066
ILMN_1718712	C20orf177	63939	3.49509e-08	1.60265e-06	1.25117
ILMN_1685258	TMEM14B	81853	3.50797e-08	1.60265e-06	0.729502
ILMN_1657862	AHCY	191	3.51688e-08	1.60265e-06	1.37259
ILMN_1678504	RHOT1	55288	3.52503e-08	1.60265e-06	1.22468
ILMN_1768396	AURKAIP1	54998	3.55146e-08	1.60762e-06	0.846764
ILMN_1688953	ARHGAP19	84986	3.58597e-08	1.61618e-06	1.28705
ILMN_1664068	ERGIC1	57222	3.64191e-08	1.63108e-06	1.46347
ILMN_1738263	PIGU	128869	3.6505e-08	1.63108e-06	0.852898
ILMN_1752273	KIAA1143	57456	3.73223e-08	1.66044e-06	0.839712
ILMN_1685009	ITGAM	3684	3.76966e-08	1.66993e-06	1.60497
ILMN_3231638	FAM160B1	57700	3.91966e-08	1.72899e-06	1.29713
ILMN_1758906	GNA13	10672	4.10825e-08	1.8045e-06	1.29617
ILMN_2225595	ACAD8	27034	4.14359e-08	1.81234e-06	1.13697
ILMN_2232936	UQCRH	7388	4.20854e-08	1.83301e-06	0.798681
ILMN_1736048	ELL	8178	4.52334e-08	1.96188e-06	1.2583
ILMN_2379130	IRAK1	3654	4.72348e-08	2.04015e-06	1.21369
ILMN_1722774	VPS72	6944	4.74469e-08	2.04081e-06	0.863237
ILMN_1706539	KDM3B	51780	4.78388e-08	2.04916e-06	1.3136
ILMN_1721876	TIMP2	7077	4.9072e-08	2.09334e-06	1.38361
ILMN_1795893	TMEM167B	56900	4.93716e-08	2.09518e-06	1.17556
ILMN_1782292	LAMP1	3916	4.95194e-08	2.09518e-06	1.22603
ILMN_1660364	PSCD4	27128	5.00277e-08	2.10808e-06	1.46757
ILMN_2105308	DPM1	8813	5.04278e-08	2.11633e-06	0.823409
ILMN_1767433	TBC1D5	9779	5.06691e-08	2.11789e-06	1.15476
ILMN_1760360	RNF160	26046	5.21258e-08	2.17002e-06	1.21564
ILMN_1755727	KDM5B	10765	5.24546e-08	2.17498e-06	1.25002
ILMN_1784218	DDX23	9416	5.27189e-08	2.17723e-06	1.21558
ILMN_1711886	ALG3	10195	5.31691e-08	2.18711e-06	0.877334
ILMN_1711102	B3GNT2	10678	5.43939e-08	2.22865e-06	1.22309
ILMN_1651692	STK10	6793	5.5964e-08	2.28395e-06	1.25701
ILMN_3244286	TANC2	26115	5.82625e-08	2.36843e-06	1.20379
ILMN_1769031	FRAP1	2475	5.9025e-08	2.39005e-06	1.26909
ILMN_1771003	HAUS4	54930	6.26353e-08	2.52637e-06	1.37832
ILMN_1813489	RAF1	5894	6.43245e-08	2.58445e-06	1.32842
ILMN_1696956	ARID3B	10620	6.61843e-08	2.64362e-06	1.27958
ILMN_1784641	NDUFA3	4696	6.63073e-08	2.64362e-06	0.733999
ILMN_1664644	ATG16L2	89849	6.76303e-08	2.67178e-06	1.5309
ILMN_3236244	C1orf174	339448	6.76521e-08	2.67178e-06	0.865973
ILMN_1738523	MYD88	4615	6.77869e-08	2.67178e-06	1.33314
ILMN_1669433	KIAA0913	23053	6.82625e-08	2.68034e-06	1.36309
ILMN_1732985	PHF20L1	51105	7.10978e-08	2.78113e-06	1.27155
ILMN_1805344	DDX5	1655	7.24722e-08	2.82424e-06	1.27539
ILMN_3245066	DENND4B	9909	7.36056e-08	2.85766e-06	1.26159
ILMN_1768814	KLHL6	89857	7.48575e-08	2.89542e-06	1.17995
ILMN_2177090	LOC200030	200030	7.59167e-08	2.92547e-06	1.2422
ILMN_2254635	ITGAX	3687	7.76431e-08	2.98092e-06	1.63965
ILMN_1686805	CRK	1398	7.86307e-08	3.0077e-06	1.23269
ILMN_2334693	NARF	26502	8.06686e-08	3.0743e-06	1.35684
ILMN_2124386	RGL2	5863	8.19381e-08	3.11125e-06	1.27893
ILMN_3244096	ZFC3H1	196441	8.30804e-08	3.14311e-06	1.22208
ILMN_1812312	NDUFS4	4724	8.41577e-08	3.17229e-06	0.788982
ILMN_1721136	H6PD	9563	8.7138e-08	3.2678e-06	1.21595
ILMN_1712975	YIF1A	10897	8.7322e-08	3.2678e-06	0.851109
ILMN_1768176	CXorf26	51260	8.93775e-08	3.32601e-06	0.783256
ILMN_1751258	NDUFA4	4697	8.96829e-08	3.32601e-06	0.797116
ILMN_1785336	PMM2	5373	8.984e-08	3.32601e-06	1.19887
ILMN_2355971	HSD17B10	3028	9.3013e-08	3.43122e-06	0.855331
ILMN_3238233	HIST2H4B	554313	9.43944e-08	3.46983e-06	0.808689
ILMN_1731714	CREB5	9586	9.54574e-08	3.49651e-06	1.57149
ILMN_1777906	RPRC1	55700	9.6392e-08	3.51831e-06	1.25641
ILMN_1691570	METTL5	29081	9.76732e-08	3.55256e-06	0.78686
ILMN_1755235	XPO6	23214	9.83122e-08	3.5633e-06	1.53321
ILMN_1779828	EDEM1	9695	9.8842e-08	3.57002e-06	1.26035
ILMN_1746578	SLC23A2	9962	1.00171e-07	3.60547e-06	1.19453
ILMN_2043265	ZFP106	64397	1.04674e-07	3.75449e-06	1.2535
ILMN_1694111	PNKP	11284	1.06746e-07	3.81562e-06	1.14247
ILMN_1677138	POLR2J3	548644	1.08035e-07	3.84841e-06	0.79395
ILMN_1657697	SAR1A	56681	1.10784e-07	3.93282e-06	0.825996
ILMN_1771987	SLC44A2	57153	1.18521e-07	4.19313e-06	1.29764
ILMN_1785252	SLC26A6	65010	1.20023e-07	4.23181e-06	1.33599
ILMN_1789781	PIM3	415116	1.20472e-07	4.23326e-06	1.17296
ILMN_2313730	RHOC	389	1.22741e-07	4.29254e-06	0.767451
ILMN_1783681	MRPL34	64981	1.22987e-07	4.29254e-06	0.801587
ILMN_2278636	CUTL1	1523	1.24575e-07	4.33337e-06	1.34574
ILMN_1766094	MOSPD2	158747	1.28095e-07	4.44093e-06	1.31746
ILMN_1690307	TPRKB	51002	1.32316e-07	4.57195e-06	0.816125
ILMN_3235922	C11orf21	29125	1.3478e-07	4.64163e-06	1.18109
ILMN_1806733	COL18A1	80781	1.36561e-07	4.6874e-06	1.43213
ILMN_2230672	MRPL18	29074	1.37463e-07	4.70279e-06	0.800433
ILMN_1775170	MT1X	4501	1.39939e-07	4.77175e-06	0.699096
ILMN_1757186	GIMAP1	170575	1.46946e-07	4.99424e-06	0.731508
ILMN_1695797	NCOA6	23054	1.51092e-07	5.11836e-06	1.18522
ILMN_2153679	TBC1D3B	414059	1.52215e-07	5.12685e-06	1.30869
ILMN_1721741	ATPBD1B	54707	1.52332e-07	5.12685e-06	0.820406
ILMN_2154671	COX6B1	1340	1.58983e-07	5.29271e-06	0.778169
ILMN_1695983	DDX42	11325	1.5899e-07	5.29271e-06	1.20803
ILMN_1703123	AXUD1	64651	1.59678e-07	5.29271e-06	1.35748
ILMN_1716026	ARMCX6	54470	1.60011e-07	5.29271e-06	0.76512
ILMN_1669703	TNK2	10188	1.60279e-07	5.29271e-06	1.31299
ILMN_1688011	UPF1	5976	1.60323e-07	5.29271e-06	1.28534
ILMN_1780132	PELI2	57161	1.61335e-07	5.29314e-06	1.34669
ILMN_1694466	ZBED1	9189	1.61357e-07	5.29314e-06	1.26887
ILMN_3297130	LOC729402	729402	1.61991e-07	5.29716e-06	0.640098
ILMN_2313851	OSBPL9	114883	1.65285e-07	5.38064e-06	1.21374
ILMN_1749432	MRPL32	64983	1.65582e-07	5.38064e-06	0.83009
ILMN_1735827	NISCH	11188	1.6811e-07	5.44573e-06	1.2556
ILMN_1676955	TYK2	7297	1.69859e-07	5.48523e-06	1.309
ILMN_2407589	CTDP1	9150	1.71366e-07	5.51671e-06	1.18521
ILMN_2143250	FAR1	84188	1.72443e-07	5.53419e-06	1.20764
ILMN_1773369	MRPL48	51642	1.74886e-07	5.59526e-06	0.809715
ILMN_3241136	RNASEK	440400	1.80591e-07	5.76002e-06	0.802343
ILMN_1708414	GNL3L	54552	1.85254e-07	5.8865e-06	0.820841
ILMN_1663113	TTLL12	23170	1.85692e-07	5.8865e-06	1.24872
ILMN_2100209	CCL4L1	9560	1.88881e-07	5.94412e-06	0.689549
ILMN_1656327	GLT1D1	144423	1.89444e-07	5.94412e-06	1.34607
ILMN_1654370	TESK2	10420	1.89806e-07	5.94412e-06	1.23397
ILMN_2075927	STK40	83931	1.90037e-07	5.94412e-06	1.4076
ILMN_3236556	UBXN2B	137886	1.90377e-07	5.94412e-06	1.41396
ILMN_1750401	C17orf62	79415	1.9125e-07	5.94751e-06	1.22688
ILMN_1692742	DENND3	22898	1.91633e-07	5.94751e-06	1.44192
ILMN_1779706	TP53BP2	7159	1.92766e-07	5.95829e-06	1.28157
ILMN_2218450	LSM1	27257	1.9313e-07	5.95829e-06	0.847769
ILMN_1783636	COX6A1	1337	1.94359e-07	5.97842e-06	0.823583
ILMN_1773407	C16orf72	29035	1.95046e-07	5.98181e-06	1.29051
ILMN_1728426	INPPL1	3636	1.96567e-07	5.99921e-06	1.39608
ILMN_1797277	KIF3C	3797	1.96771e-07	5.99921e-06	1.17209
ILMN_1800197	MRPL36	64979	1.98132e-07	6.02299e-06	0.80934
ILMN_3237679	PTAR1	375743	2.00133e-07	6.06602e-06	1.20739
ILMN_1776375	PIN1	5300	2.02373e-07	6.11604e-06	0.85937
ILMN_1660341	LRPAP1	4043	2.04233e-07	6.15429e-06	1.24032
ILMN_1693802	TBC1D3C	414060	2.06011e-07	6.18987e-06	1.15904
ILMN_2405233	FAM133B	257415	2.07803e-07	6.22569e-06	0.792284
ILMN_2142117	LYPLAL1	127018	2.08543e-07	6.22984e-06	0.855946
ILMN_2056687	C17orf56	146705	2.13568e-07	6.36163e-06	1.15832
ILMN_2226324	BRP44L	51660	2.14705e-07	6.37717e-06	0.839603
ILMN_1763605	DIDO1	11083	2.17204e-07	6.43297e-06	1.2599
ILMN_1660533	RPN1	6184	2.20443e-07	6.51028e-06	1.18975
ILMN_2212763	ICAM3	3385	2.25945e-07	6.65384e-06	1.2408
ILMN_1807972	MICAL1	64780	2.27112e-07	6.66924e-06	1.3224
ILMN_1735679	DHX38	9785	2.28202e-07	6.68233e-06	1.28871
ILMN_1793384	JAK1	3716	2.29857e-07	6.71183e-06	1.28033
ILMN_1656016	DHX9	1660	2.30774e-07	6.71967e-06	1.15117
ILMN_2119535	RIPK1	8737	2.32023e-07	6.73711e-06	1.28133
ILMN_2103761	TLE4	7091	2.34794e-07	6.79855e-06	1.26551
ILMN_2234758	SRP14	6727	2.38736e-07	6.89341e-06	0.817438
ILMN_3238369	JHDM1D	80853	2.41548e-07	6.94568e-06	1.23157
ILMN_1790807	XPC	7508	2.41886e-07	6.94568e-06	1.19783
ILMN_2367113	CASP6	839	2.47014e-07	7.06845e-06	0.872745
ILMN_2384241	TGFBR2	7048	2.47525e-07	7.06845e-06	1.28266
ILMN_2401978	STAT3	6774	2.52647e-07	7.18849e-06	1.23861
ILMN_2300970	ETFB	2109	2.53116e-07	7.18849e-06	0.824053
ILMN_2110829	LOC441743	729480	2.55141e-07	7.2262e-06	0.613167
ILMN_1659206	RARA	5914	2.56425e-07	7.24279e-06	1.32974
ILMN_1658416	MRPS18C	51023	2.58109e-07	7.27053e-06	0.780179
ILMN_1772686	FGD3	89846	2.59332e-07	7.27488e-06	1.26613
ILMN_2155480	RAB43	339122	2.59667e-07	7.27488e-06	1.28301
ILMN_1690802	TRMT112	51504	2.64513e-07	7.37187e-06	0.762195
ILMN_1730568	ZDHHC7	55625	2.65009e-07	7.37187e-06	1.20658
ILMN_1703430	FLJ10374	55702	2.65262e-07	7.37187e-06	0.868639
ILMN_1758529	P2RX1	5023	2.75062e-07	7.62377e-06	1.3616
ILMN_1654560	TLR6	10333	2.77736e-07	7.67737e-06	1.37857
ILMN_1720858	C6orf115	58527	2.83502e-07	7.81592e-06	0.776926
ILMN_1798657	TBL1XR1	79718	2.84807e-07	7.82008e-06	1.20589
ILMN_1678170	MME	4311	2.85162e-07	7.82008e-06	1.51301
ILMN_1770388	VPS39	23339	2.86624e-07	7.83944e-06	1.18259
ILMN_1760563	BAT2	7916	2.92295e-07	7.97351e-06	1.27664
ILMN_1765941	GPR97	222487	2.94916e-07	8.02311e-06	1.65661
ILMN_1704091	DGAT1	8694	2.95662e-07	8.02311e-06	1.19998
ILMN_1687533	SEMA4D	10507	3.00939e-07	8.145e-06	1.29093
ILMN_1795906	PCBD1	5092	3.03738e-07	8.19423e-06	0.861699
ILMN_1656399	TCEAL8	90843	3.04339e-07	8.19423e-06	0.814119
ILMN_1796240	KIAA1012	22878	3.07406e-07	8.25536e-06	1.15833
ILMN_1726554	IREB2	3658	3.10021e-07	8.29819e-06	1.21475
ILMN_2194448	STT3B	201595	3.10964e-07	8.29819e-06	1.2236
ILMN_1775753	FBXW2	26190	3.11402e-07	8.29819e-06	1.1498
ILMN_3245057	ASAP1	50807	3.1488e-07	8.3628e-06	1.40835
ILMN_1715569	CCDC53	51019	3.1544e-07	8.3628e-06	0.83166
ILMN_1700955	TCTEX1D2	255758	3.19197e-07	8.44081e-06	0.770041
ILMN_1790680	PDE6D	5147	3.25906e-07	8.5963e-06	0.874642
ILMN_2180352	DIP2B	57609	3.35396e-07	8.82415e-06	1.23155
ILMN_1664012	CANT1	124583	3.37513e-07	8.85737e-06	1.19269
ILMN_1730685	MRPL16	54948	3.40588e-07	8.91549e-06	0.870983
ILMN_2380698	DSTN	11034	3.42817e-07	8.94986e-06	0.814158
ILMN_1813423	NAT15	79903	3.43627e-07	8.94986e-06	1.17697
ILMN_1675709	ARFGAP1	55738	3.48842e-07	9.0629e-06	1.28292
ILMN_1718071	AGTPBP1	23287	3.50648e-07	9.08704e-06	1.33887
ILMN_2232166	CCDC90B	60492	3.52986e-07	9.12481e-06	0.849967
ILMN_1792682	MCTP2	55784	3.55475e-07	9.1663e-06	1.53911
ILMN_1658830	C10orf26	54838	3.58633e-07	9.21743e-06	1.20055
ILMN_1715607	CHMP4A	29082	3.59236e-07	9.21743e-06	0.831404
ILMN_3235113	TOMM6	100188893	3.64613e-07	9.30929e-06	0.81496
ILMN_1758963	NADK	65220	3.64794e-07	9.30929e-06	1.32768
ILMN_1698996	SLC19A1	6573	3.65511e-07	9.30929e-06	1.28261
ILMN_2388605	ACTR2	10097	3.6943e-07	9.38605e-06	1.21015
ILMN_1798475	CSF2RB	1439	3.7394e-07	9.47742e-06	1.25827
ILMN_1741491	ZNHIT1	10467	3.81429e-07	9.6346e-06	0.85351
ILMN_1676842	BTAF1	9044	3.82001e-07	9.6346e-06	1.22424
ILMN_1737705	UHRF1BP1L	23074	3.85483e-07	9.67887e-06	1.24131
ILMN_3251662	HINT3	135114	3.86156e-07	9.67887e-06	0.813476
ILMN_1738955	C10orf104	119504	3.86557e-07	9.67887e-06	0.807984
ILMN_1697153	ZDHHC17	23390	3.88434e-07	9.70242e-06	1.19617
ILMN_1813572	IL16	3603	3.95946e-07	9.8663e-06	1.30106
ILMN_1794213	ABHD14A	25864	3.97808e-07	9.87773e-06	0.781559
ILMN_2109708	ECGF1	1890	3.99215e-07	9.87773e-06	1.30684
ILMN_1727142	IKBKB	3551	3.99264e-07	9.87773e-06	1.16442
ILMN_1758831	RNF31	55072	4.07166e-07	1.00492e-05	1.1948
ILMN_1722056	ATP7B	540	4.14422e-07	1.0204e-05	1.12801
ILMN_1753411	LOC221442	221442	4.18343e-07	1.02762e-05	1.1916
ILMN_1671158	MRPL13	28998	4.24404e-07	1.04004e-05	0.827336
ILMN_1773073	PHYH	5264	4.34544e-07	1.06238e-05	0.830755
ILMN_1713482	CWC15	51503	4.40995e-07	1.07561e-05	0.84221
ILMN_1756086	INTS3	65123	4.44177e-07	1.08083e-05	1.27003
ILMN_1659524	C6orf66	29078	4.47129e-07	1.08547e-05	0.867688
ILMN_2148944	ADCY4	196883	4.50159e-07	1.08872e-05	1.3221
ILMN_1685781	C14orf142	84520	4.51294e-07	1.08872e-05	0.841521
ILMN_3251303	NR2C2	7182	4.51618e-07	1.08872e-05	1.19627
ILMN_2052163	YIPF1	54432	4.54092e-07	1.09214e-05	1.1933
ILMN_1784661	TMEM2	23670	4.58957e-07	1.10128e-05	1.29341
ILMN_1737157	GRAMD1A	57655	4.6059e-07	1.10265e-05	1.33364
ILMN_2094776	CCNL1	57018	4.64082e-07	1.10845e-05	1.23502
ILMN_1744034	GPR27	2850	4.65862e-07	1.11014e-05	1.24671
ILMN_3247645	LOC550643	550643	4.73673e-07	1.12617e-05	0.776906
ILMN_1806758	C9orf85	138241	4.80857e-07	1.14041e-05	0.838008
ILMN_3187328	IP6K1	9807	4.82679e-07	1.14041e-05	1.33854
ILMN_1797594	NFAT5	10725	4.82964e-07	1.14041e-05	1.23711
ILMN_1681520	DGAT2	84649	4.91708e-07	1.15842e-05	1.40709
ILMN_2199389	VIPR1	7433	4.97586e-07	1.16961e-05	1.29251
ILMN_2055700	SLBP	7884	5.07953e-07	1.19128e-05	0.789414
ILMN_1779486	FAM126B	285172	5.10402e-07	1.19432e-05	1.46666
ILMN_1887174	KIAA0146	23514	5.15648e-07	1.20286e-05	1.18477
ILMN_1677843	RAB24	53917	5.16372e-07	1.20286e-05	1.28447
ILMN_1787879	ARL2	402	5.24045e-07	1.21799e-05	0.786049
ILMN_1653712	UAP1L1	91373	5.26469e-07	1.22089e-05	1.17563
ILMN_1684114	LOC286016	286016	5.34645e-07	1.23708e-05	0.809549
ILMN_1692962	CTDSP2	10106	5.36874e-07	1.23947e-05	1.3626
ILMN_2046730	S100A10	6281	5.41164e-07	1.2466e-05	0.798494
ILMN_1788160	KIF5B	3799	5.48015e-07	1.25729e-05	1.23716
ILMN_1677768	POR	5447	5.48229e-07	1.25729e-05	1.25383
ILMN_2195236	PGRMC2	10424	5.51647e-07	1.26161e-05	0.843539
ILMN_1701603	ALPL	249	5.52547e-07	1.26161e-05	1.88425
ILMN_1763347	PIK3CB	5291	5.60095e-07	1.27603e-05	1.28463
ILMN_1677200	CYFIP2	26999	5.6468e-07	1.28366e-05	1.46639
ILMN_1682699	PBX2	5089	5.67465e-07	1.28716e-05	1.21578
ILMN_2378100	FBXL5	26234	5.73019e-07	1.29692e-05	1.37254
ILMN_1691188	UIMC1	51720	5.82624e-07	1.31579e-05	1.31172
ILMN_3212395	LOC642131	642131	5.8767e-07	1.3243e-05	1.32556
ILMN_1806010	CUL9	23113	5.95871e-07	1.33926e-05	1.20237
ILMN_2211122	TRAPPC2P1	10597	5.96893e-07	1.33926e-05	0.796426
ILMN_1731546	RPL26	6154	6.05682e-07	1.35605e-05	0.765071
ILMN_1728163	CTDSP1	58190	6.08013e-07	1.35833e-05	1.21282
ILMN_2277676	ERCC1	2067	6.15871e-07	1.37293e-05	0.85134
ILMN_1655206	ZBTB34	403341	6.25646e-07	1.39173e-05	1.33049
ILMN_1772316	UNC84A	23353	6.39137e-07	1.41869e-05	1.18142
ILMN_1682857	NDUFAF2	91942	6.48291e-07	1.43594e-05	0.8172
ILMN_2405305	ARNTL	406	6.52783e-07	1.4428e-05	1.20827
ILMN_1701269	ATP5C1	509	6.54629e-07	1.44381e-05	0.830789
ILMN_2209180	P15RS	55197	6.58032e-07	1.44823e-05	1.19146
ILMN_1786015	CTCF	10664	6.6189e-07	1.45363e-05	1.21446
ILMN_1790202	C1orf35	79169	6.66087e-07	1.45976e-05	0.888204
ILMN_1710734	GZMK	3003	6.69642e-07	1.46343e-05	0.609612
ILMN_1671603	MED30	90390	6.71051e-07	1.46343e-05	0.848224
ILMN_1682368	LRWD1	222229	6.71998e-07	1.46343e-05	1.31276
ILMN_2232177	ACTN1	87	6.74298e-07	1.46536e-05	1.37894
ILMN_1657892	TLR8	51311	6.76587e-07	1.46582e-05	1.49654
ILMN_1805024	ERBB2IP	55914	6.77337e-07	1.46582e-05	1.1317
ILMN_1765704	CDC2L1	984	6.82002e-07	1.47037e-05	1.15559
ILMN_1755658	ABI3	51225	6.82277e-07	1.47037e-05	0.777796
ILMN_1795639	MGMT	4255	6.88878e-07	1.48152e-05	0.75924
ILMN_2399622	AP1G1	164	6.93403e-07	1.48816e-05	1.19837
ILMN_1736242	PLEKHG4	25894	7.03328e-07	1.50634e-05	1.18833
ILMN_1697200	MON2	23041	7.15556e-07	1.52937e-05	1.14391
ILMN_2285112	FBXO11	80204	7.18071e-07	1.53159e-05	1.20665
ILMN_1726222	FLOT2	2319	7.21294e-07	1.5353e-05	1.42793
ILMN_1703477	ARHGEF2	9181	7.25247e-07	1.53747e-05	1.32042
ILMN_1743432	DGUOK	1716	7.25277e-07	1.53747e-05	0.831331
ILMN_2061950	RABGAP1	23637	7.43274e-07	1.5724e-05	1.20839
ILMN_1706817	SERP1	27230	7.46362e-07	1.57572e-05	1.16238
ILMN_1750429	MKNK1	8569	7.48693e-07	1.57615e-05	1.51878
ILMN_2380946	EIF4G2	1982	7.49605e-07	1.57615e-05	1.28396
ILMN_3236945	PTPMT1	114971	7.51533e-07	1.577e-05	0.817726
ILMN_1733757	LOC374395	374395	7.54033e-07	1.57905e-05	0.881883
ILMN_1681845	PAPD4	167153	7.56186e-07	1.58037e-05	1.19732
ILMN_1789702	GBE1	2632	7.59925e-07	1.58234e-05	1.22632
ILMN_1686464	SLCO4C1	353189	7.60515e-07	1.58234e-05	1.35986
ILMN_1780825	RRAS	6237	7.61708e-07	1.58234e-05	0.75957
ILMN_1709451	TFPT	29844	7.65013e-07	1.58593e-05	0.870127
ILMN_1800164	PPFIA1	8500	7.66732e-07	1.58593e-05	1.21306
ILMN_1741613	SERINC1	57515	7.68028e-07	1.58593e-05	1.17737
ILMN_1675130	NFIC	4782	7.81733e-07	1.61102e-05	0.859849
ILMN_2066020	TCEB1	6921	7.91231e-07	1.62736e-05	0.81852
ILMN_1727078	C17orf37	84299	8.01633e-07	1.64549e-05	0.892803
ILMN_1755843	SLC26A8	116369	8.09177e-07	1.65769e-05	1.80882
ILMN_3247462	GLRX3	10539	8.16305e-07	1.66723e-05	0.835318
ILMN_1684591	ZNF434	54925	8.17049e-07	1.66723e-05	1.26661
ILMN_1787705	ATP6V1B2	526	8.20168e-07	1.67031e-05	1.36117
ILMN_1659544	STX3	6809	8.23308e-07	1.67341e-05	1.43208
ILMN_1761086	VPS54	51542	8.31378e-07	1.68651e-05	1.18258
ILMN_1759818	SORL1	6653	8.45066e-07	1.70883e-05	1.5022
ILMN_2154115	PSD4	23550	8.46006e-07	1.70883e-05	1.37611
ILMN_1801383	SMG1	23049	8.47325e-07	1.70883e-05	1.17503
ILMN_2131022	FLJ45445	399844	8.5681e-07	1.7246e-05	1.30224
ILMN_3236928	ROBLD3	28956	8.70878e-07	1.74952e-05	0.825177
ILMN_1771651	MON1B	22879	8.7595e-07	1.7563e-05	1.21222
ILMN_1770030	C7orf43	55262	8.78836e-07	1.75869e-05	1.19682
ILMN_1683598	ACSL4	2182	8.89748e-07	1.7771e-05	1.24352
ILMN_1673529	AGXT2L2	85007	9.01055e-07	1.79622e-05	1.14001
ILMN_1808148	SMCHD1	23347	9.18351e-07	1.8239e-05	1.23421
ILMN_1685052	DNAH1	25981	9.1846e-07	1.8239e-05	1.21653
ILMN_1747241	IWS1	55677	9.22108e-07	1.82764e-05	1.19844
ILMN_1724789	CD59	966	9.38839e-07	1.85725e-05	1.18022
ILMN_2075051	PGS1	9489	9.55577e-07	1.88676e-05	1.5114
ILMN_1813240	EIF1AX	1964	9.59186e-07	1.89029e-05	0.70711
ILMN_2352293	PRDM10	56980	9.61857e-07	1.89196e-05	1.13283
ILMN_1765880	C16orf57	79650	9.67801e-07	1.90004e-05	1.37027
ILMN_2101930	POLG	5428	9.75307e-07	1.91116e-05	1.16156
ILMN_1697925	APOB48R	55911	9.79092e-07	1.91496e-05	1.29577
ILMN_2364110	GBA	2629	9.90646e-07	1.93055e-05	1.23675
ILMN_1730999	TPR	7175	9.90789e-07	1.93055e-05	1.24469
ILMN_1786658	BOLA3	388962	1.00687e-06	1.95821e-05	0.72867
ILMN_2371280	CSF3R	1441	1.01387e-06	1.96812e-05	1.36578
ILMN_1783120	SLMAP	7871	1.03324e-06	2.00169e-05	1.18166
ILMN_2356284	PFDN5	5204	1.03502e-06	2.00169e-05	0.794933
ILMN_1683441	NCAPD3	23310	1.04529e-06	2.01777e-05	1.14414
ILMN_2396648	EXOSC1	51013	1.05643e-06	2.03549e-05	0.825497
ILMN_1715994	HGS	9146	1.06037e-06	2.0393e-05	1.2167
ILMN_1701434	RAP1B	5908	1.067e-06	2.04825e-05	0.858054
ILMN_1740170	CHCHD10	400916	1.0803e-06	2.06995e-05	0.790572
ILMN_1765860	DOCK11	139818	1.0838e-06	2.07281e-05	1.19769
ILMN_1712257	PPP2R3B	28227	1.09423e-06	2.08669e-05	1.12114
ILMN_1654735	SLCO3A1	28232	1.09508e-06	2.08669e-05	1.22496
ILMN_1657470	YTHDF3	253943	1.10035e-06	2.09185e-05	1.18039
ILMN_2299612	TMEM150A	129303	1.10182e-06	2.09185e-05	0.870779
ILMN_1800638	CUGBP2	10659	1.11047e-06	2.10381e-05	1.23159
ILMN_1768867	AP3B1	8546	1.11218e-06	2.10381e-05	1.21731
ILMN_1664537	USP11	8237	1.11738e-06	2.10979e-05	0.82494
ILMN_1776094	PPCS	79717	1.12987e-06	2.12652e-05	0.865892
ILMN_2054233	SENP6	26054	1.13062e-06	2.12652e-05	1.15701
ILMN_1724145	CBX4	8535	1.13331e-06	2.12652e-05	1.13851
ILMN_1736002	COPS5	10987	1.13656e-06	2.12652e-05	0.881826
ILMN_1776777	ADAR	103	1.13695e-06	2.12652e-05	1.33312
ILMN_1794165	PGD	5226	1.13876e-06	2.12652e-05	1.4356
ILMN_1796245	DNASE2	1777	1.14261e-06	2.12652e-05	0.827455
ILMN_1807873	SNX6	58533	1.14265e-06	2.12652e-05	1.1843
ILMN_1741371	TMEM8	58986	1.15049e-06	2.13494e-05	1.28397
ILMN_1795435	ZNF264	9422	1.15129e-06	2.13494e-05	0.811291
ILMN_2400922	OPRL1	4987	1.1558e-06	2.13947e-05	1.30734
ILMN_3241441	MEGF6	1953	1.15959e-06	2.14252e-05	1.21979
ILMN_1726901	KLC1	3831	1.16265e-06	2.14252e-05	1.15118
ILMN_1791771	HCK	3055	1.16365e-06	2.14252e-05	1.33068
ILMN_1665384	SH3BP5L	80851	1.1964e-06	2.19892e-05	1.36777
ILMN_1753426	KIAA0556	23247	1.20815e-06	2.21658e-05	1.22106
ILMN_2086095	ID2	3398	1.2135e-06	2.22246e-05	0.743798
ILMN_2228710	PDCD5	9141	1.22085e-06	2.23198e-05	0.814372
ILMN_1703720	SF3B14	51639	1.23214e-06	2.24865e-05	0.827942
ILMN_1724315	LMTK2	22853	1.24248e-06	2.26353e-05	1.17151
ILMN_1744835	MRPL21	219927	1.25416e-06	2.28069e-05	0.818548
ILMN_1761068	MGC52000	375260	1.258e-06	2.28069e-05	1.21295
ILMN_1704024	TMEM160	54958	1.25849e-06	2.28069e-05	0.814473
ILMN_1789096	OSTalpha	200931	1.26142e-06	2.28201e-05	1.20184
ILMN_1752269	ACSS1	84532	1.28604e-06	2.32249e-05	1.25912
ILMN_1815859	ERCC2	2068	1.30308e-06	2.34918e-05	1.15323
ILMN_1795428	WDR59	79726	1.31731e-06	2.36411e-05	1.22963
ILMN_1700507	CLASP1	23332	1.31833e-06	2.36411e-05	1.16944
ILMN_1799725	DOCK2	1794	1.31977e-06	2.36411e-05	1.299
ILMN_2220739	TMCO3	55002	1.32049e-06	2.36411e-05	1.47827
ILMN_2078697	ALPK1	80216	1.32311e-06	2.36472e-05	1.43537
ILMN_1798164	PHF3	23469	1.33307e-06	2.37842e-05	1.20832
ILMN_1675523	PPAP2C	8612	1.33911e-06	2.38508e-05	1.52371
ILMN_1670130	ARID3A	1820	1.34459e-06	2.39074e-05	1.24866
ILMN_1694475	GTPBP2	54676	1.35625e-06	2.4052e-05	1.12831
ILMN_1693227	ZC3H7A	29066	1.35736e-06	2.4052e-05	1.14588
ILMN_1718297	EML4	27436	1.36938e-06	2.42095e-05	1.2132
ILMN_1670948	TSR2	90121	1.37108e-06	2.42095e-05	0.824164
ILMN_1801091	CERKL	375298	1.37326e-06	2.42095e-05	1.19608
ILMN_1669376	DRAM1	55332	1.38863e-06	2.44389e-05	1.3187
ILMN_1661293	ZNF224	7767	1.39457e-06	2.4502e-05	1.16884
ILMN_2148819	TUBA1A	7846	1.39843e-06	2.45281e-05	1.22107
ILMN_1701655	SLC24A6	80024	1.40159e-06	2.4542e-05	1.24055
ILMN_1714965	NFKB1	4790	1.41915e-06	2.48076e-05	1.19911
ILMN_1792910	MNT	4335	1.43235e-06	2.49962e-05	1.2236
ILMN_1723486	HK2	3099	1.45468e-06	2.53433e-05	1.34139
ILMN_1774602	FBLN2	2199	1.4669e-06	2.55133e-05	1.20131
ILMN_1740010	PCNX	22990	1.47563e-06	2.56221e-05	1.39395
ILMN_1717337	MARCH7	64844	1.47989e-06	2.5653e-05	1.27422
ILMN_1706304	EIF2C4	192670	1.50296e-06	2.60095e-05	1.31672
ILMN_1827736		5165	1.51439e-06	2.61637e-05	1.20394
ILMN_1706326	MRPL33	9553	1.51912e-06	2.62017e-05	0.780986
ILMN_3245659	ERI1	90459	1.52589e-06	2.62747e-05	1.24213
ILMN_1772521	MTHFD1L	25902	1.5404e-06	2.64806e-05	1.16813
ILMN_1803853	NOL7	51406	1.5665e-06	2.68846e-05	0.82516
ILMN_1800425	SLC9A1	6548	1.57014e-06	2.69027e-05	1.35769
ILMN_1713037	PFKL	5211	1.57953e-06	2.70189e-05	1.24778
ILMN_1682930	SIPA1	6494	1.58799e-06	2.71188e-05	1.24022
ILMN_2415303	CLEC10A	10462	1.59664e-06	2.72216e-05	0.817481
ILMN_2186061	PFKFB3	5209	1.60077e-06	2.72446e-05	1.8376
ILMN_1665964	GAB2	9846	1.60324e-06	2.72446e-05	1.33698
ILMN_2111739	MAN2C1	4123	1.61963e-06	2.7478e-05	1.1782
ILMN_1693311	TMBIM6	7009	1.63073e-06	2.76106e-05	1.27717
ILMN_2152131	ACTB	60	1.63277e-06	2.76106e-05	1.14152
ILMN_1790953	TBCB	1155	1.64844e-06	2.78302e-05	0.841157
ILMN_1805998	C18orf21	83608	1.65196e-06	2.78443e-05	0.873165
ILMN_2082209	C20orf100	84969	1.66734e-06	2.8013e-05	1.25432
ILMN_1813635	KIAA1429	25962	1.66837e-06	2.8013e-05	1.17081
ILMN_2378376	CYB561	1534	1.67008e-06	2.8013e-05	0.832452
ILMN_2204545	ST3GAL4	6484	1.68327e-06	2.81886e-05	1.368
ILMN_1651788	MAP3K11	4296	1.69989e-06	2.84211e-05	1.22678
ILMN_1741165	SLC11A1	6556	1.70568e-06	2.84719e-05	1.59743
ILMN_2313079	NLRP1	22861	1.72335e-06	2.87206e-05	1.17631
ILMN_1809931	NDRG1	10397	1.73645e-06	2.88926e-05	1.22281
ILMN_1803110	SF3B3	23450	1.75266e-06	2.91144e-05	1.19728
ILMN_1678362	INO80	54617	1.7554e-06	2.91144e-05	1.31351
ILMN_1758146	SIRPA	140885	1.79416e-06	2.97098e-05	1.41149
ILMN_1747506	DHX34	9704	1.79816e-06	2.97284e-05	1.32087
ILMN_2362245	HNRNPH2	3188	1.80144e-06	2.97353e-05	1.26457
ILMN_1687303	ACAD10	80724	1.86098e-06	3.06691e-05	1.15602
ILMN_1719661	SEPX1	51734	1.86581e-06	3.07e-05	1.35569
ILMN_1743806	MIF4GD	57409	1.87354e-06	3.07782e-05	0.864539
ILMN_1722218	MBOAT7	79143	1.89566e-06	3.10768e-05	1.3074
ILMN_1735548	HIVEP1	3096	1.90035e-06	3.10768e-05	1.16487
ILMN_1693317	TTC15	51112	1.9007e-06	3.10768e-05	1.1351
ILMN_1706342	ZNF746	155061	1.90421e-06	3.10851e-05	1.3765
ILMN_1770803	BNIP2	663	1.9178e-06	3.12191e-05	1.20683
ILMN_1661636	ZMYM2	7750	1.91844e-06	3.12191e-05	1.13294
ILMN_1742541	ZNF518A	9849	1.92608e-06	3.12746e-05	1.15746
ILMN_2083946	TGFA	7039	1.92789e-06	3.12746e-05	1.40665
ILMN_2191681	CHCHD2	51142	1.94997e-06	3.15834e-05	0.848183
ILMN_1658289	WDR54	84058	1.95659e-06	3.16412e-05	0.77148
ILMN_1660079	RNF44	22838	1.98685e-06	3.20679e-05	1.15643
ILMN_1794364	CTSW	1521	1.98975e-06	3.20679e-05	0.673506
ILMN_1728107	GNG7	2788	1.99264e-06	3.20679e-05	1.30633
ILMN_2082314	TOM1	10043	1.99535e-06	3.20679e-05	1.22985
ILMN_2230577	RABGEF1	27342	2.0072e-06	3.21981e-05	1.24097
ILMN_1681675	RBM16	22828	2.00966e-06	3.21981e-05	1.13665
ILMN_2207393	CNOT3	4849	2.01869e-06	3.22927e-05	1.1716
ILMN_1768197	ROD1	9991	2.02372e-06	3.23234e-05	1.22203
ILMN_1768969	LBR	3930	2.04248e-06	3.25695e-05	1.37087
ILMN_2402766	AFTPH	54812	2.04541e-06	3.25695e-05	1.22694
ILMN_1669905	DCP2	167227	2.0573e-06	3.27085e-05	1.21876
ILMN_1777998	ARHGAP25	9938	2.07239e-06	3.2898e-05	1.22011
ILMN_1678494	ZNF438	220929	2.08744e-06	3.30862e-05	1.38326
ILMN_1651776	FHOD1	29109	2.09788e-06	3.3201e-05	1.19876
ILMN_2123665	SBF2	81846	2.12181e-06	3.35284e-05	1.25404
ILMN_1760922	GIT2	9815	2.16098e-06	3.40955e-05	1.24276
ILMN_2317463	INTS1	26173	2.1678e-06	3.4151e-05	1.28719
ILMN_1679929	KLF13	51621	2.20134e-06	3.46268e-05	1.20749
ILMN_2201966	N4BP1	9683	2.20928e-06	3.46992e-05	1.3021
ILMN_2408102	TFIP11	24144	2.22245e-06	3.48531e-05	1.22906
ILMN_1729417	GNE	10020	2.22812e-06	3.48893e-05	0.837372
ILMN_2234412	TLE3	7090	2.24131e-06	3.50429e-05	1.27256
ILMN_1776104	NDUFS5	4725	2.25915e-06	3.52687e-05	0.784464
ILMN_1765493	SHKBP1	92799	2.26978e-06	3.53813e-05	1.32389
ILMN_1721977	ARD1A	8260	2.27495e-06	3.53955e-05	0.849059
ILMN_1672834	SSH2	85464	2.27752e-06	3.53955e-05	1.52879
ILMN_1667966	C1orf24	116496	2.30871e-06	3.58265e-05	1.49259
ILMN_2352303	RASSF2	9770	2.35477e-06	3.64867e-05	1.36661
ILMN_1773576	CPNE3	8895	2.3667e-06	3.66168e-05	1.273
ILMN_1723625	MAP4K2	5871	2.38629e-06	3.68429e-05	1.19606
ILMN_1728106	TNF	7124	2.38843e-06	3.68429e-05	0.809742
ILMN_1783333	C16orf61	56942	2.42269e-06	3.73042e-05	0.826248
ILMN_1670926	CHST15	51363	2.42553e-06	3.73042e-05	1.45347
ILMN_1708348	ADAM8	101	2.43521e-06	3.73506e-05	1.28276
ILMN_2186369	NCOR1	9611	2.43576e-06	3.73506e-05	1.17011
ILMN_1803988	MCL1	4170	2.45227e-06	3.75484e-05	1.23205
ILMN_1726930	C5orf44	80006	2.46468e-06	3.76425e-05	1.11786
ILMN_1674250	NCKAP1L	3071	2.46594e-06	3.76425e-05	1.28556
ILMN_1694084	PSCD1	9267	2.46931e-06	3.76425e-05	1.2746
ILMN_2126344	SEC16A	9919	2.4844e-06	3.78169e-05	1.31534
ILMN_2275098	DTX2	113878	2.49405e-06	3.78612e-05	1.17156
ILMN_1794707	ATHL1	80162	2.49462e-06	3.78612e-05	1.42645
ILMN_1718136	UQCRHL	440567	2.50271e-06	3.79284e-05	0.797494
ILMN_1726873	TPCN2	219931	2.5279e-06	3.82543e-05	1.24871
ILMN_1762281	DCTN3	11258	2.54533e-06	3.8462e-05	0.874511
ILMN_1751330	RBCK1	10616	2.5853e-06	3.90091e-05	1.17223
ILMN_1763036	CLCN6	1185	2.59279e-06	3.90562e-05	1.13909
ILMN_1680353	NSF	4905	2.59596e-06	3.90562e-05	1.19726
ILMN_1706531	ABCC5	10057	2.63319e-06	3.95589e-05	1.28441
ILMN_1853824	MGAT3	4248	2.64078e-06	3.96155e-05	1.18081
ILMN_2286514	GTPBP8	29083	2.68784e-06	4.02093e-05	0.809995
ILMN_1711585	KCMF1	56888	2.68812e-06	4.02093e-05	1.16046
ILMN_1763409	LRRC8D	55144	2.69914e-06	4.0316e-05	1.1433
ILMN_1811754	NDUFB10	4716	2.71492e-06	4.04933e-05	0.82634
ILMN_1721106	C14orf159	80017	2.7235e-06	4.0563e-05	1.19201
ILMN_2128128	SHFM1	7979	2.73576e-06	4.06289e-05	0.762467
ILMN_3243928	DDX60L	91351	2.73577e-06	4.06289e-05	1.42809
ILMN_1655377	MRPS22	56945	2.78737e-06	4.1336e-05	0.859537
ILMN_1806448	NTNG2	84628	2.80198e-06	4.1439e-05	1.13378
ILMN_1767651	TECPR1	25851	2.80231e-06	4.1439e-05	1.29665
ILMN_1772218	HLA-DPA1	3113	2.84018e-06	4.19392e-05	0.723096
ILMN_1710427	VPS37B	79720	2.88309e-06	4.25122e-05	1.15821
ILMN_1718309	COX15	1355	2.89043e-06	4.25599e-05	1.21377
ILMN_1704305	NIP7	51388	2.90076e-06	4.26515e-05	0.830436
ILMN_2179018	NDUFAB1	4706	2.90669e-06	4.26781e-05	0.785655
ILMN_1696187	PYGL	5836	2.9168e-06	4.27659e-05	1.57404
ILMN_1772036	STEAP4	79689	2.94618e-06	4.3134e-05	1.39329
ILMN_1728540	FUNDC1	139341	2.95022e-06	4.3134e-05	0.869534
ILMN_1669833	SH2B2	10603	2.97919e-06	4.34962e-05	1.17171
ILMN_1772692	DICER1	23405	3.00599e-06	4.38258e-05	1.29731
ILMN_1788778	SEPT11	55752	3.01111e-06	4.38387e-05	0.816956
ILMN_1803811	TRIB1	10221	3.03413e-06	4.40968e-05	1.35854
ILMN_1781198	PPP1R3D	5509	3.03735e-06	4.40968e-05	1.24561
ILMN_1796669	PSEN1	5663	3.05571e-06	4.43014e-05	1.21452
ILMN_1734010	C10orf118	55088	3.06623e-06	4.43918e-05	1.14212
ILMN_1793616	RNF38	152006	3.07258e-06	4.44217e-05	1.19927
ILMN_1748625	TCEAL4	79921	3.09498e-06	4.46081e-05	0.830925
ILMN_1675756	KCNJ15	3772	3.09816e-06	4.46081e-05	1.52723
ILMN_1793729	C15orf39	56905	3.10152e-06	4.46081e-05	1.31378
ILMN_1684346	TNFAIP8L1	126282	3.10268e-06	4.46081e-05	0.84884
ILMN_1747556	CDK9	1025	3.11772e-06	4.47622e-05	1.19734
ILMN_3244803	RAD54L2	23132	3.1274e-06	4.4839e-05	1.17239
ILMN_1739441	GANAB	23193	3.14448e-06	4.50217e-05	1.24173
ILMN_1719649	TMEM63A	9725	3.17379e-06	4.53786e-05	1.20582
ILMN_1756006	ATG2A	23130	3.20196e-06	4.56982e-05	1.40355
ILMN_1774083	TRIAP1	51499	3.20496e-06	4.56982e-05	0.881893
ILMN_1703686	BRF1	2972	3.21961e-06	4.58441e-05	1.17358
ILMN_1661888	MEF2A	4205	3.22877e-06	4.59115e-05	1.25133
ILMN_1664010	ELF1	1997	3.27581e-06	4.65165e-05	1.23469
ILMN_1801156	RLF	6018	3.29262e-06	4.66772e-05	1.15814
ILMN_2289924	TRAK1	22906	3.29613e-06	4.66772e-05	1.16427
ILMN_1806473	BEX5	340542	3.33754e-06	4.7199e-05	0.843054
ILMN_1750409	RAB9A	9367	3.37188e-06	4.75848e-05	0.879832
ILMN_1796537	FYB	2533	3.37399e-06	4.75848e-05	1.1991
ILMN_1672149	CHCHD1	118487	3.37929e-06	4.75947e-05	0.851184
ILMN_2307598	SLC37A3	84255	3.38893e-06	4.76658e-05	1.47765
ILMN_1737344	DDX41	51428	3.39991e-06	4.77553e-05	1.14609
ILMN_1690325	NFYA	4800	3.42401e-06	4.80288e-05	1.15556
ILMN_1708936	EXOSC3	51010	3.45208e-06	4.82637e-05	0.863181
ILMN_1744665	EP300	2033	3.45434e-06	4.82637e-05	1.22141
ILMN_1665049	SPG11	80208	3.45473e-06	4.82637e-05	1.18384
ILMN_1755954	CPEB3	22849	3.50039e-06	4.88359e-05	1.20919
ILMN_1718336	C7orf50	84310	3.52108e-06	4.90177e-05	0.822078
ILMN_1709233	F5	2153	3.52288e-06	4.90177e-05	1.62507
ILMN_1661335	SPTBN1	6711	3.53297e-06	4.90922e-05	1.22543
ILMN_1733603	NDUFC1	4717	3.56674e-06	4.93623e-05	0.80625
ILMN_1798346	KIAA1468	57614	3.56955e-06	4.93623e-05	1.16921
ILMN_1794599	SNRPD3	6634	3.57169e-06	4.93623e-05	0.817435
ILMN_1655765	MRPS21	54460	3.57263e-06	4.93623e-05	0.793678
ILMN_1765684	C19orf70	125988	3.5784e-06	4.93623e-05	0.800672
ILMN_1784737	S1PR4	8698	3.58098e-06	4.93623e-05	1.16698
ILMN_1677041	CHUK	1147	3.59166e-06	4.93938e-05	1.16771
ILMN_1651719	MBTPS1	8720	3.5928e-06	4.93938e-05	1.18316
ILMN_1809478	SSBP1	6742	3.6294e-06	4.98309e-05	0.788228
ILMN_1711361	ZNF319	57567	3.64681e-06	4.99546e-05	1.27023
ILMN_1728662	ALDH3B1	221	3.64805e-06	4.99546e-05	1.25131
ILMN_2143148	TM2D1	83941	3.66062e-06	5.00123e-05	0.865674
ILMN_1731064	CABC1	56997	3.6634e-06	5.00123e-05	1.2381
ILMN_1773125	ENTPD1	953	3.66673e-06	5.00123e-05	1.2926
ILMN_2369666	CR2	1380	3.67708e-06	5.00875e-05	1.29115
ILMN_1691717	RHBDF2	79651	3.71524e-06	5.0541e-05	1.21726
ILMN_1797082	SNX13	23161	3.7449e-06	5.08776e-05	1.19906
ILMN_2300396	COMMD5	28991	3.75072e-06	5.089e-05	0.853805
ILMN_2410540	CASP2	835	3.76241e-06	5.09819e-05	0.884726
ILMN_1659462	DUSP23	54935	3.77423e-06	5.10384e-05	0.820788
ILMN_1681591	PTPN1	5770	3.77643e-06	5.10384e-05	1.24422
ILMN_3307616	EPHA10	284656	3.79656e-06	5.12437e-05	0.863469
ILMN_2186597	RPP21	79897	3.81283e-06	5.13964e-05	0.805392
ILMN_2174394	MMS19L	64210	3.8231e-06	5.14679e-05	1.22132
ILMN_1676600	SEC24C	9632	3.87006e-06	5.19856e-05	1.33151
ILMN_1800889	FIG4	9896	3.87159e-06	5.19856e-05	1.15067
ILMN_1752988	C11orf17	56672	3.90402e-06	5.23533e-05	0.858842
ILMN_1761820	EDARADD	128178	3.93564e-06	5.26425e-05	0.863807
ILMN_2069267	BAGE3	85318	3.94251e-06	5.26425e-05	1.10636
ILMN_1668185	ZNF282	8427	3.94363e-06	5.26425e-05	1.15998
ILMN_1724407	TACC3	10460	3.9459e-06	5.26425e-05	1.1711
ILMN_1717877	IVNS1ABP	10625	3.97297e-06	5.28812e-05	1.20386
ILMN_3249807	SKA2	348235	3.97399e-06	5.28812e-05	0.830937
ILMN_1727043	GLT25D1	79709	3.99008e-06	5.30271e-05	1.25906
ILMN_1799208	CSGALNACT2	55454	4.00174e-06	5.31139e-05	1.37793
ILMN_1739798	C7orf30	115416	4.03762e-06	5.35217e-05	0.838768
ILMN_1754145	CAPRIN1	4076	4.06734e-06	5.38367e-05	1.23228
ILMN_2131880	DPY30	84661	4.07177e-06	5.38367e-05	0.845216
ILMN_2117623	PLXNC1	10154	4.08621e-06	5.39588e-05	1.46821
ILMN_2395932	UNC45A	55898	4.10531e-06	5.41421e-05	1.15254
ILMN_1796316	MMP9	4318	4.11848e-06	5.42284e-05	2.37523
ILMN_1664294	LEPRE1	64175	4.12232e-06	5.42284e-05	1.17573
ILMN_1784299	C19orf43	79002	4.16212e-06	5.46826e-05	0.83482
ILMN_2337551	HIPK3	10114	4.17793e-06	5.47855e-05	1.17039
ILMN_1794132	NDUFS8	4728	4.18053e-06	5.47855e-05	0.804102
ILMN_2205882	NSUN7	79730	4.23776e-06	5.54654e-05	1.59804
ILMN_1786347	TNPO1	3842	4.27465e-06	5.58777e-05	1.22808
ILMN_2047511	CENTA1	11033	4.34385e-06	5.67108e-05	1.18022
ILMN_1706217	TLR4	7099	4.36278e-06	5.68863e-05	1.35711
ILMN_1725862	USP3	9960	4.37413e-06	5.69626e-05	1.17336
ILMN_2186858	C14orf131	55778	4.41477e-06	5.73929e-05	1.14619
ILMN_1765446	EMP3	2014	4.41825e-06	5.73929e-05	0.821171
ILMN_2143822	ZNF148	7707	4.43969e-06	5.75993e-05	1.15957
ILMN_1657680	CCDC69	26112	4.44549e-06	5.76024e-05	1.18289
ILMN_3243890	NDUFA2	4695	4.45227e-06	5.76183e-05	0.824274
ILMN_1771019	MTMR4	9110	4.47702e-06	5.78663e-05	1.19328
ILMN_1691506	NGRN	51335	4.48903e-06	5.79492e-05	0.832808
ILMN_1737396	PSMD14	10213	4.49668e-06	5.79758e-05	0.858812
ILMN_1711823	C17orf70	80233	4.51264e-06	5.81094e-05	1.22657
ILMN_1733103	LOC285908	285908	4.52838e-06	5.82397e-05	1.18297
ILMN_1766125	LONP1	9361	4.60294e-06	5.90887e-05	1.28191
ILMN_1810584	IL1R1	3554	4.60579e-06	5.90887e-05	1.24973
ILMN_1765076	APPL2	55198	4.615e-06	5.91336e-05	1.14554
ILMN_1762224	HPS3	84343	4.62214e-06	5.9152e-05	1.18811
ILMN_1707491	KIAA0125	9834	4.63243e-06	5.92105e-05	1.2244
ILMN_1745110	LAPTM4A	9741	4.66338e-06	5.95327e-05	0.831704
ILMN_1772706	C10orf32	119032	4.74685e-06	6.05238e-05	0.860367
ILMN_1699570	TPD52L2	7165	4.79823e-06	6.09633e-05	1.25138
ILMN_1654392	KHNYN	23351	4.79857e-06	6.09633e-05	1.2459
ILMN_1781155	LYN	4067	4.79897e-06	6.09633e-05	1.31812
ILMN_2214678	MXD1	4084	4.81166e-06	6.10497e-05	1.46111
ILMN_1662470	C10orf35	219738	4.83273e-06	6.12421e-05	0.786285
ILMN_1763842	PTRH1	138428	4.84362e-06	6.12597e-05	0.84241
ILMN_1810229	ARID4A	5926	4.84593e-06	6.12597e-05	1.14094
ILMN_3179371	HNRNPK	3190	4.89473e-06	6.17785e-05	1.19205
ILMN_2360705	ACSL3	2181	4.89889e-06	6.17785e-05	1.19419
ILMN_1899760		153577	4.91401e-06	6.18938e-05	1.14203
ILMN_1711493	PRAM1	84106	4.94398e-06	6.2133e-05	1.22817
ILMN_1808584	FAM36A	116228	4.94499e-06	6.2133e-05	0.854079
ILMN_1688753	PTDSS1	9791	4.95228e-06	6.21493e-05	1.37274
ILMN_1749081	AUTS2	26053	4.99381e-06	6.25838e-05	0.743082
ILMN_1784320	ELMO1	9844	4.99898e-06	6.25838e-05	1.19833
ILMN_1812571	RAB35	11021	5.01725e-06	6.27368e-05	1.14009
ILMN_3307659	SFT2D2	375035	5.09449e-06	6.36259e-05	0.869761
ILMN_2106227	KIAA2026	158358	5.11412e-06	6.37942e-05	1.18434
ILMN_1758778	CEP110	11064	5.15036e-06	6.41691e-05	1.15719
ILMN_1761721	VPS35	55737	5.18573e-06	6.45321e-05	0.870847
ILMN_1689908	ANKRD13A	88455	5.20246e-06	6.46627e-05	1.1834
ILMN_1751161	COL7A1	1294	5.24875e-06	6.51599e-05	1.12608
ILMN_1711909	EDEM2	55741	5.34051e-06	6.62197e-05	1.14503
ILMN_1710906	RNF145	153830	5.39058e-06	6.67608e-05	1.14943
ILMN_1764456	TECPR2	9895	5.41164e-06	6.69416e-05	1.27728
ILMN_1767253	RRP12	23223	5.44834e-06	6.73153e-05	1.35005
ILMN_2219512	NPHP4	261734	5.45522e-06	6.732e-05	1.15456
ILMN_1677133	MITD1	129531	5.49099e-06	6.76584e-05	0.858427
ILMN_1794875	AGPAT9	84803	5.4957e-06	6.76584e-05	1.33657
ILMN_1654630	FAM193B	54540	5.57596e-06	6.85335e-05	1.25512
ILMN_1681340	C1orf41	51668	5.58e-06	6.85335e-05	0.804204
ILMN_1754912	GLE1	2733	5.61469e-06	6.88779e-05	1.13178
ILMN_1779324	GZMA	3001	5.63817e-06	6.89303e-05	0.682088
ILMN_1803647	FAM162A	26355	5.64683e-06	6.89303e-05	0.736477
ILMN_1773567	LAMA5	3911	5.6469e-06	6.89303e-05	1.29314
ILMN_2316806	RWDD1	51389	5.64804e-06	6.89303e-05	0.831035
ILMN_1807372	ADORA2A	135	5.6522e-06	6.89303e-05	1.17824
ILMN_1749838	MZF1	7593	5.66832e-06	6.90456e-05	1.20235
ILMN_1792270	C10orf46	143384	5.7288e-06	6.97004e-05	1.15524
ILMN_1753608	TMEM131	23505	5.75117e-06	6.98905e-05	1.24352
ILMN_1809708	KCTD21	283219	5.78431e-06	7.0211e-05	1.17091
ILMN_1810420	DYSF	8291	5.80414e-06	7.03693e-05	1.87673
ILMN_2181968	CBL	867	5.81917e-06	7.0469e-05	1.20548
ILMN_2305544	DBI	1622	5.8338e-06	7.05638e-05	0.807872
ILMN_1696828	RGS14	10636	5.91282e-06	7.14362e-05	1.17421
ILMN_1702396	PACSIN2	11252	5.94455e-06	7.1736e-05	1.29554
ILMN_1773380	UNC13D	201294	6.00634e-06	7.23802e-05	1.16805
ILMN_1723706	GRAMD4	23151	6.0119e-06	7.23802e-05	1.23438
ILMN_1669310	RHOT2	89941	6.02118e-06	7.24079e-05	1.15838
ILMN_2064898	CCDC56	28958	6.02916e-06	7.24198e-05	0.835908
ILMN_1679232	KIDINS220	57498	6.04355e-06	7.25086e-05	1.14446
ILMN_1673543	PGM2	55276	6.08361e-06	7.29048e-05	1.25729
ILMN_1805225	LPCAT3	10162	6.13135e-06	7.33509e-05	1.1998
ILMN_2226917	KIAA0247	9766	6.13498e-06	7.33509e-05	1.25246
ILMN_1779163	C11orf67	28971	6.1684e-06	7.36655e-05	0.837783
ILMN_1651826	BASP1	10409	6.22536e-06	7.42601e-05	1.44949
ILMN_1684385	COPB2	9276	6.24264e-06	7.43806e-05	1.17054
ILMN_1782748	FMNL1	752	6.31201e-06	7.51209e-05	1.1645
ILMN_2077858	SIRT7	51547	6.33429e-06	7.52574e-05	1.13989
ILMN_1737738	NDUFA12	55967	6.338e-06	7.52574e-05	0.767
ILMN_1710756	ENO1	2023	6.34789e-06	7.52585e-05	1.22928
ILMN_1653292	PFKFB4	5210	6.35261e-06	7.52585e-05	1.41977
ILMN_1722981	TLR5	7100	6.4143e-06	7.59025e-05	1.63242
ILMN_1680727	GLRX2	51022	6.44019e-06	7.6122e-05	0.815938
ILMN_1713990	TRIP6	7205	6.45687e-06	7.62323e-05	1.14658
ILMN_2388142	CD99L2	83692	6.57058e-06	7.74865e-05	1.21243
ILMN_3238269	NDUFA6	4700	6.59202e-06	7.7651e-05	0.860552
ILMN_1812557	CDK5RAP3	80279	6.64965e-06	7.82409e-05	1.2017
ILMN_1815169	MCM5	4174	6.6601e-06	7.8275e-05	1.15478
ILMN_1699931	HCST	10870	6.6937e-06	7.85808e-05	0.774378
ILMN_1736178	AEBP1	165	6.81278e-06	7.98197e-05	1.17918
ILMN_1678922	HERC4	26091	6.81463e-06	7.98197e-05	1.17759
ILMN_2229242	LSM3	27258	6.88287e-06	8.05281e-05	0.808675
ILMN_1813669	ANKS1A	23294	6.92568e-06	8.09376e-05	1.30268
ILMN_1774261	DOK4	55715	6.95035e-06	8.11344e-05	1.20608
ILMN_1792092	ZCCHC8	55596	7.01271e-06	8.17504e-05	1.12287
ILMN_1743275	SH3RF3	344558	7.01889e-06	8.17504e-05	1.17768
ILMN_1776021	EIF4H	7458	7.11681e-06	8.27979e-05	1.15447
ILMN_1727923	ZNF140	7699	7.1628e-06	8.32395e-05	0.881494
ILMN_3249608	ANKLE2	23141	7.17448e-06	8.32818e-05	1.15559
ILMN_2205211	LOC134997	134997	7.2142e-06	8.36452e-05	0.77154
ILMN_1712687	PAK2	5062	7.22193e-06	8.36452e-05	1.18576
ILMN_2393450	C14orf173	64423	7.27744e-06	8.41941e-05	1.31529
ILMN_1790978	ATG7	10533	7.33805e-06	8.48007e-05	1.20878
ILMN_1751886	REC8	9985	7.35832e-06	8.49402e-05	1.21025
ILMN_1804642	SMUG1	23583	7.38037e-06	8.51e-05	0.89459
ILMN_1738095	PER2	8864	7.48681e-06	8.62315e-05	0.874237
ILMN_1701293	COX7A2	1347	7.5523e-06	8.68533e-05	0.798456
ILMN_2096405	WDR37	22884	7.55756e-06	8.68533e-05	1.178
ILMN_1732516	KNTC1	9735	7.6171e-06	8.74406e-05	1.13717
ILMN_2157709	C14orf19	280655	7.684e-06	8.8111e-05	0.809096
ILMN_2096654	COMMD4	54939	7.69597e-06	8.81508e-05	0.85727
ILMN_1728699	SPTY2D1	144108	7.72959e-06	8.84381e-05	1.18861
ILMN_2187830	CCNH	902	7.89127e-06	9.01884e-05	0.82543
ILMN_1740772	APBB3	10307	7.95198e-06	9.07822e-05	1.27572
ILMN_1775734	SH2D3C	10044	8.01058e-06	9.13506e-05	1.34845
ILMN_2123450	FLJ43093	401258	8.09576e-06	9.21782e-05	1.29972
ILMN_1737314	BCL6	604	8.10443e-06	9.21782e-05	1.59062
ILMN_1770378	ANAPC10	10393	8.10983e-06	9.21782e-05	0.849629
ILMN_1654518	LRCH4	4034	8.11935e-06	9.21853e-05	1.34014
ILMN_2187718	COX17	10063	8.24883e-06	9.35529e-05	0.780939
ILMN_1764500	C3orf10	55845	8.29592e-06	9.39842e-05	0.873253
ILMN_1739943	SBNO1	55206	8.33931e-06	9.43371e-05	1.13221
ILMN_1763560	NFKBID	84807	8.34527e-06	9.43371e-05	0.840611
ILMN_1703754	CEP192	55125	8.36371e-06	9.44425e-05	1.13554
ILMN_1738103	COPE	11316	8.37721e-06	9.4492e-05	0.873753
ILMN_2388466	TIA1	7072	8.39725e-06	9.45748e-05	1.15151
ILMN_1793002	C20orf196	149840	8.40279e-06	9.45748e-05	0.847482
ILMN_1698307	DBNL	28988	8.45558e-06	9.50656e-05	1.163
ILMN_1662026	BTK	695	8.53169e-06	9.58174e-05	1.15075
ILMN_1745806	PEMT	10400	8.60693e-06	9.65578e-05	0.872613
ILMN_1795495	ERCC5	2073	8.66012e-06	9.70495e-05	1.33212
ILMN_1784523	ATP6V1G1	9550	8.67131e-06	9.707e-05	0.86151
ILMN_1661945	C14orf156	81892	8.69171e-06	9.71934e-05	0.76382
ILMN_1686985	MTM1	4534	8.70719e-06	9.72615e-05	1.19773
ILMN_2166865	ENY2	56943	8.74509e-06	9.75798e-05	0.836696
ILMN_1790741	RNF126	55658	8.77591e-06	9.78184e-05	0.859828
ILMN_1693233	KIAA0513	9764	8.79335e-06	9.79075e-05	1.27581
ILMN_1746085	IGFBP3	3486	8.8785e-06	9.87495e-05	0.806412
ILMN_1781097	UBXN4	23190	8.92246e-06	9.90986e-05	1.17536
ILMN_1751816	MCTS1	28985	8.92901e-06	9.90986e-05	0.771035
ILMN_1789558	FAM164A	51101	9.0292e-06	0.000100103	0.85488
ILMN_2108709	ANKRD11	29123	9.11423e-06	0.000100938	1.25017
ILMN_2368530	IL32	9235	9.12958e-06	0.000101	0.698203
ILMN_2192032	SRP19	6728	9.18399e-06	0.000101484	0.84097
ILMN_1731619	DAD1	1603	9.19289e-06	0.000101484	0.853449
ILMN_1779015	ZNF467	168544	9.24882e-06	0.000101993	1.35865
ILMN_1796642	NCF2	4688	9.28978e-06	0.000102336	1.29196
ILMN_1696708	C14orf166	51637	9.33721e-06	0.000102669	0.826054
ILMN_1675462	LSM6	11157	9.33981e-06	0.000102669	0.782414
ILMN_1798602	PCF11	51585	9.35471e-06	0.000102723	1.12143
ILMN_1803779	AP2A2	161	9.4805e-06	0.000103995	1.12546
ILMN_1812559	SLC7A6	9057	9.52526e-06	0.000104375	1.24927
ILMN_1694731	CLCN7	1186	9.56238e-06	0.000104671	1.25832
ILMN_1694057	EIF3K	27335	9.79906e-06	0.000107011	0.841984
ILMN_2331890	RPL41	6171	9.81756e-06	0.000107011	0.889528
ILMN_1700349	ADCK4	79934	9.82127e-06	0.000107011	1.15434
ILMN_1722059	SAFB	6294	9.82453e-06	0.000107011	1.21962
ILMN_1696375	TTC31	64427	9.83139e-06	0.000107011	1.18542
ILMN_1717099	DSCR3	10311	9.83804e-06	0.000107011	1.14559
ILMN_1809384	CYP4F12	66002	9.87868e-06	0.00010734	1.21673
ILMN_1754529	SPG7	6687	1.00276e-05	0.000108591	1.22149
ILMN_1788315	SIN3B	23309	1.00348e-05	0.000108591	1.17314
ILMN_1661485	RBM34	23029	1.00395e-05	0.000108591	0.829326
ILMN_1666609	USP22	23326	1.00419e-05	0.000108591	1.11577
ILMN_1733288	C1RL	51279	1.00462e-05	0.000108591	1.2603
ILMN_1798458	KIAA1026	23254	1.01201e-05	0.000109276	1.29422
ILMN_1781360	MPHOSPH6	10200	1.01445e-05	0.000109425	0.870914
ILMN_2217809	TMEM126A	84233	1.01631e-05	0.000109512	0.823756
ILMN_1783815	COG7	91949	1.0287e-05	0.000110732	1.1327
ILMN_2183409	SCARB1	949	1.03328e-05	0.000110983	1.10646
ILMN_1708375	IRF1	3659	1.0342e-05	0.000110983	1.22365
ILMN_2110281	UFC1	51506	1.03424e-05	0.000110983	0.851452
ILMN_2366388	PRDX1	5052	1.03803e-05	0.000111274	0.844916
ILMN_2225144	EIF4E3	317649	1.04343e-05	0.000111738	1.27222
ILMN_1742400	CEP350	9857	1.04822e-05	0.000112135	1.16519
ILMN_1746012	MBD6	114785	1.06586e-05	0.000113904	1.30995
ILMN_1694810	PANX2	56666	1.0693e-05	0.00011405	1.43105
ILMN_1674394	C20orf3	57136	1.06942e-05	0.00011405	1.33476
ILMN_1689059	ZNF329	79673	1.07843e-05	0.000114892	0.827604
ILMN_2390114	AP3D1	8943	1.08246e-05	0.000115203	1.21115
ILMN_1675186	ME2	4200	1.08588e-05	0.000115341	1.17172
ILMN_1751079	TAP1	6890	1.08646e-05	0.000115341	1.33589
ILMN_1671885	MLF2	8079	1.08709e-05	0.000115341	0.828776
ILMN_1689329	SCD	6319	1.08905e-05	0.00011543	1.28587
ILMN_1770733	RIC8A	60626	1.09569e-05	0.000116016	1.1299
ILMN_1689518	PECAM1	5175	1.09722e-05	0.000116059	1.259
ILMN_2312719	EXOSC9	5393	1.10768e-05	0.000116929	0.827327
ILMN_1795089	RASAL3	64926	1.10835e-05	0.000116929	1.2401
ILMN_1793508	C7orf36	57002	1.10883e-05	0.000116929	0.870221
ILMN_1676611	PHPT1	29085	1.11428e-05	0.000117329	0.834481
ILMN_1808661	TOMM5	401505	1.11489e-05	0.000117329	0.805755
ILMN_2127477	G6PC3	92579	1.11719e-05	0.000117452	0.8347
ILMN_1672660	MBP	4155	1.12151e-05	0.000117787	1.31722
ILMN_1751803	LSM10	84967	1.13245e-05	0.000118816	0.861009
ILMN_1726239	TBCA	6902	1.13516e-05	0.000118979	0.810597
ILMN_1800461	CSNK2B	1460	1.14411e-05	0.000119796	0.881416
ILMN_1803464	PHTF1	10745	1.15495e-05	0.00012081	1.37031
ILMN_3248764	KIAA1908	114796	1.17639e-05	0.000122856	1.15843
ILMN_1815012	EXOC7	23265	1.17783e-05	0.000122856	1.31774
ILMN_1740864	TREML2	79865	1.17807e-05	0.000122856	1.2927
ILMN_1747355	CCL3L1	6349	1.17982e-05	0.000122914	0.861598
ILMN_2097421	MRPL51	51258	1.1979e-05	0.000124673	0.815054
ILMN_1742230	BAZ1A	11177	1.20797e-05	0.000125595	1.22606
ILMN_3241051	LOC644907	644907	1.21059e-05	0.000125741	0.736714
ILMN_1744963	ERO1L	30001	1.21281e-05	0.000125845	1.22788
ILMN_1766560	ANKHD1-EIF4EBP3	404734	1.21698e-05	0.000126153	1.15611
ILMN_1673586	SLC6A6	6533	1.23016e-05	0.000127391	1.24534
ILMN_1780601	EMR1	2015	1.23235e-05	0.000127436	1.31138
ILMN_1751773	POLD3	10714	1.23306e-05	0.000127436	1.12892
ILMN_1780671	PLEKHG3	26030	1.24158e-05	0.00012819	1.41005
ILMN_1742935	ZNF33B	7582	1.25071e-05	0.000128934	1.24172
ILMN_1661002	RFWD2	64326	1.25128e-05	0.000128934	1.1777
ILMN_1683980	PLEKHM2	23207	1.25912e-05	0.000129529	1.30626
ILMN_1659801	ATP6V1C1	528	1.25955e-05	0.000129529	1.26535
ILMN_1775708	SLC2A3	6515	1.26326e-05	0.000129781	1.43899
ILMN_1762167	GTDC1	79712	1.30151e-05	0.000133578	1.15298
ILMN_1724544	PPP4R1	9989	1.31372e-05	0.000134698	1.2982
ILMN_1770515	UBE2V2	7336	1.32264e-05	0.000135479	0.867087
ILMN_1718990	NFRKB	4798	1.32913e-05	0.00013601	1.11163
ILMN_1733667	DHX35	60625	1.33962e-05	0.000136947	1.15973
ILMN_1849013		3572	1.34178e-05	0.000137033	1.2617
ILMN_2060770	RAI1	10743	1.35855e-05	0.000138609	1.28198
ILMN_3237030	PLA2G2C	391013	1.36339e-05	0.000138967	0.899691
ILMN_1729161	NOTCH1	4851	1.36676e-05	0.000139173	1.35462
ILMN_1712236	PPP1R3B	79660	1.37207e-05	0.000139577	1.24495
ILMN_2105983	XRCC5	7520	1.3792e-05	0.000140165	1.16914
ILMN_1811102	LRSAM1	90678	1.39408e-05	0.000141538	1.15215
ILMN_1740185	TPMT	7172	1.3963e-05	0.000141624	0.872469
ILMN_1815154	MYH10	4628	1.41435e-05	0.000143315	1.12353
ILMN_1799642	TRIM24	8805	1.4255e-05	0.000144304	1.17005
ILMN_1798826	MRPS25	64432	1.43337e-05	0.000144959	1.11994
ILMN_1700584	IER2	9592	1.44175e-05	0.000145664	1.14691
ILMN_1652366	NLRP7	199713	1.44777e-05	0.00014613	1.1785
ILMN_1811560	SF4	57794	1.45369e-05	0.000146585	1.26911
ILMN_1733050	SEC31B	25956	1.48277e-05	0.000149344	1.13411
ILMN_1662932	LCP1	3936	1.48393e-05	0.000149344	1.21085
ILMN_2322375	MAFF	23764	1.49291e-05	0.000150102	1.31914
ILMN_1760280	NXT1	29107	1.49736e-05	0.000150384	0.824942
ILMN_2368318	FGR	2268	1.49861e-05	0.000150384	1.30026
ILMN_1687315	RXRA	6256	1.51107e-05	0.000151447	1.2728
ILMN_1750805	ARHGAP30	257106	1.51213e-05	0.000151447	1.31092
ILMN_1714643	MGAM	8972	1.52433e-05	0.000152404	1.67154
ILMN_1688534	EIF2B5	8893	1.52462e-05	0.000152404	1.28876
ILMN_1741869	WDR47	22911	1.53091e-05	0.00015274	1.17249
ILMN_1671404	SVIL	6840	1.53094e-05	0.00015274	1.29579
ILMN_1690706	SNRPB2	6629	1.53641e-05	0.000153114	0.832882
ILMN_1672878	ABR	29	1.53763e-05	0.000153114	1.27623
ILMN_1692276	GGPS1	9453	1.54154e-05	0.000153356	0.877522
ILMN_2364674	TRPT1	83707	1.55067e-05	0.000154115	0.852659
ILMN_2232121	GPR65	8477	1.55553e-05	0.00015445	0.826178
ILMN_1662318	CCDC59	29080	1.56762e-05	0.000155301	0.843966
ILMN_1795822	DIS3L	115752	1.56796e-05	0.000155301	0.832232
ILMN_1753805	PRKD2	25865	1.56859e-05	0.000155301	1.16111
ILMN_1773741	GOLGA5	9950	1.57961e-05	0.000156243	1.12042
ILMN_1719303	P4HB	5034	1.58368e-05	0.000156496	1.20763
ILMN_1755741	DACH1	1602	1.58634e-05	0.00015661	1.31813
ILMN_1751851	CECR1	51816	1.59112e-05	0.000156932	1.42347
ILMN_1741389	B3GNT8	374907	1.60252e-05	0.000157906	1.21924
ILMN_2402805	TRPC4AP	26133	1.61817e-05	0.000159169	1.29066
ILMN_1800733	MANBA	4126	1.6184e-05	0.000159169	1.21405
ILMN_2309180	SMARCD3	6604	1.62084e-05	0.000159258	1.30666
ILMN_1785005	NCF4	4689	1.63462e-05	0.000160451	1.33274
ILMN_2380418	BICD2	23299	1.63608e-05	0.000160451	1.18116
ILMN_1705144	ULK1	8408	1.65621e-05	0.000162249	1.29329
ILMN_1761083	HNRNPA3	220988	1.65755e-05	0.000162249	1.12926
ILMN_1727809	STK35	140901	1.6632e-05	0.000162648	1.14303
ILMN_1738749	MAST3	23031	1.68266e-05	0.000164385	1.29883
ILMN_2103720	MRPL15	29088	1.68413e-05	0.000164385	0.811925
ILMN_2117330	NDUFB2	4708	1.69084e-05	0.000164884	0.798307
ILMN_1683178	JAK2	3717	1.70878e-05	0.000166477	1.27413
ILMN_1741572	AKAP8	10270	1.71967e-05	0.000167276	1.12699
ILMN_1791217	FAM40A	85369	1.72021e-05	0.000167276	1.12535
ILMN_1813260	TIMM17B	10245	1.7362e-05	0.000168673	0.878016
ILMN_2119486	DMTF1	9988	1.73971e-05	0.000168856	1.13172
ILMN_2195821	C5orf41	153222	1.74197e-05	0.000168917	1.219
ILMN_1766185	AXIN1	8312	1.74531e-05	0.000169083	1.22089
ILMN_1800540	CD55	1604	1.7518e-05	0.000169554	1.34399
ILMN_2053103	SLC40A1	30061	1.78489e-05	0.000172595	1.31048
ILMN_1766222	LARP4B	23185	1.79045e-05	0.000172972	1.12987
ILMN_1752579	ATP6V0A1	535	1.79806e-05	0.000173544	1.21878
ILMN_1720850	BAZ2B	29994	1.80149e-05	0.000173595	1.20571
ILMN_1776963	LMAN2	10960	1.80193e-05	0.000173595	1.1671
ILMN_2044471	NCR3	259197	1.80718e-05	0.000173939	0.771573
ILMN_1674236	HSPB1	3315	1.81088e-05	0.00017405	0.717299
ILMN_2215656	MAGOH	4116	1.81169e-05	0.00017405	0.836369
ILMN_1717809	RNF24	11237	1.8165e-05	0.000174351	1.32232
ILMN_1727402	HCLS1	3059	1.8272e-05	0.000175215	1.23689
ILMN_2055781	KLRF1	51348	1.83503e-05	0.000175778	0.643784
ILMN_1714401	SNX27	81609	1.83646e-05	0.000175778	1.2637
ILMN_1774661	SNRPB	6628	1.84468e-05	0.000176394	0.865167
ILMN_1696383	POP4	10775	1.84678e-05	0.000176394	0.877679
ILMN_2350357	ZNF254	9534	1.848e-05	0.000176394	1.13839
ILMN_1718424	MRPS28	28957	1.85376e-05	0.000176715	0.850745
ILMN_1718946	ADAM10	102	1.85478e-05	0.000176715	1.20621
ILMN_1720511	LRRN1	57633	1.85955e-05	0.000176827	1.18124
ILMN_3243744	EAPP	55837	1.85994e-05	0.000176827	0.835455
ILMN_1785191	TMEM14A	28978	1.86107e-05	0.000176827	0.821178
ILMN_1748123	KLHL14	57565	1.87605e-05	0.000178087	1.19409
ILMN_1675956	LYST	1130	1.87858e-05	0.000178165	1.22603
ILMN_1801040	SPN	6693	1.88224e-05	0.000178348	0.776593
ILMN_1813775	GAK	2580	1.90859e-05	0.00018068	1.21099
ILMN_1753008	REXO1	57455	1.9203e-05	0.000181622	1.16799
ILMN_1779010	MAP3K3	4215	1.92306e-05	0.000181717	1.19366
ILMN_1750158	ACOX1	51	1.92652e-05	0.000181879	1.36305
ILMN_1807529	PADI4	23569	1.95666e-05	0.000184557	1.45244
ILMN_1783285	CTPS	1503	1.97485e-05	0.000186103	1.16282
ILMN_1717154	AQR	9716	1.97967e-05	0.000186387	1.20312
ILMN_1749327	MAPK13	5603	1.98675e-05	0.000186884	1.16865
ILMN_1745423	UTP3	57050	1.99577e-05	0.000187563	0.807594
ILMN_1677487	ANKZF1	55139	1.99917e-05	0.000187712	1.12724
ILMN_2247594	RPLP1	6176	2.01068e-05	0.000188622	0.876691
ILMN_1801941	C1orf50	79078	2.03383e-05	0.000190621	0.894299
ILMN_1732725	SAPS3	55291	2.03996e-05	0.000191023	1.15636
ILMN_1666727	ZNF586	54807	2.04194e-05	0.000191036	1.11193
ILMN_2199947	REV3L	5980	2.05949e-05	0.000192504	1.15024
ILMN_1711166	WDR8	49856	2.07309e-05	0.000193471	1.10378
ILMN_1709817	SLC35A5	55032	2.07357e-05	0.000193471	1.20787
ILMN_2202481	UBLCP1	134510	2.08851e-05	0.000194619	0.864706
ILMN_2140700	CRIPAK	285464	2.08963e-05	0.000194619	1.32554
ILMN_2347805	EXOC1	55763	2.09216e-05	0.00019468	1.12963
ILMN_2148452	BCAS2	10286	2.09828e-05	0.000195074	0.866342
ILMN_1715968	MLL4	9757	2.10481e-05	0.000195506	1.23367
ILMN_1790311	SEC23A	10484	2.10937e-05	0.000195754	1.11417
ILMN_1681437	DCXR	51181	2.12704e-05	0.000197217	0.834389
ILMN_1794190	CCPG1	9236	2.13103e-05	0.000197411	1.33415
ILMN_2087646	HLX	3142	2.1374e-05	0.000197824	1.28642
ILMN_1722522	CCNT2	905	2.14651e-05	0.00019849	1.17839
ILMN_1788213	FRAT2	23401	2.15534e-05	0.000199129	1.28874
ILMN_1750029	GABPA	2551	2.17346e-05	0.000200624	1.17162
ILMN_1721026	SAMHD1	25939	2.17649e-05	0.000200725	1.21378
ILMN_1708721	RABGAP1L	9910	2.18409e-05	0.000201247	0.817642
ILMN_2340565	ATP2C1	27032	2.19242e-05	0.000201835	1.17575
ILMN_2411236	NRCAM	4897	2.19524e-05	0.000201916	1.13416
ILMN_1783546	CARKD	55739	2.20415e-05	0.000202555	1.12178
ILMN_1677385	C8orf40	114926	2.20733e-05	0.000202667	0.851403
ILMN_2347068	MKNK2	2872	2.21046e-05	0.000202775	1.24541
ILMN_1803476	KCTD20	222658	2.21585e-05	0.00020309	1.26432
ILMN_1677376	CHD7	55636	2.21903e-05	0.000203202	1.16829
ILMN_1708203	OTUD4	54726	2.22677e-05	0.00020373	1.18637
ILMN_1812618	ARAP3	64411	2.23855e-05	0.000204566	1.33563
ILMN_1718982	BEST1	7439	2.23985e-05	0.000204566	1.3131
ILMN_1684929	TOPBP1	11073	2.24334e-05	0.000204705	1.11114
ILMN_1685631	KIAA0892	23383	2.25774e-05	0.000205838	1.12228
ILMN_1804663	THBS3	7059	2.27301e-05	0.000207048	1.18235
ILMN_2371964	MRPS12	6183	2.29843e-05	0.000209179	0.825662
ILMN_3245973	MSL1	339287	2.32095e-05	0.000211044	1.2609
ILMN_2066124	AFG3L2	10939	2.32665e-05	0.000211376	1.20232
ILMN_1660436	HSPA1B	3304	2.33409e-05	0.000211867	1.28119
ILMN_1801600	CCDC97	90324	2.33731e-05	0.000211974	1.14605
ILMN_1707627	TPI1	7167	2.35409e-05	0.000213309	0.86878
ILMN_1778478	CCDC28B	79140	2.35927e-05	0.000213591	0.848913
ILMN_1657547	CCDC34	91057	2.36171e-05	0.000213625	0.830292
ILMN_2222008	KIFC1	3833	2.37883e-05	0.000214987	1.19756
ILMN_2366330	FERMT3	83706	2.38314e-05	0.000215188	1.20042
ILMN_1740216	ERCC3	2071	2.39925e-05	0.000216454	1.17289
ILMN_1697218	MED22	6837	2.40751e-05	0.000217011	1.17164
ILMN_1761797	CSTB	1476	2.41044e-05	0.000217086	0.863267
ILMN_1764871	PIGP	51227	2.41777e-05	0.000217557	0.839674
ILMN_1747052	ITGA4	3676	2.44966e-05	0.000220236	1.17425
ILMN_1798804	SRPK1	6732	2.47497e-05	0.000222303	1.38356
ILMN_1681467	RAB11FIP4	84440	2.47695e-05	0.000222303	1.21834
ILMN_1796138	BMX	660	2.49246e-05	0.000223502	1.40392
ILMN_1803429	CD44	960	2.51072e-05	0.000224941	1.30626
ILMN_1658411	CHD4	1108	2.51366e-05	0.000224941	1.14826
ILMN_1707783	CCDC72	51372	2.51502e-05	0.000224941	0.813252
ILMN_2105573	CCL3L3	414062	2.52636e-05	0.000225761	0.699666
ILMN_2391522	MRPL47	57129	2.53181e-05	0.000226053	0.883677
ILMN_2155228	CRLF3	51379	2.53884e-05	0.000226485	1.15365
ILMN_1774066	TMEM141	85014	2.54823e-05	0.000227128	0.855759
ILMN_2064606	TBC1D2B	23102	2.56621e-05	0.000228534	1.19204
ILMN_1663195	MCM7	4176	2.57405e-05	0.000229035	1.15844
ILMN_1771376	PEA15	8682	2.59099e-05	0.000230345	0.832121
ILMN_1677534	SCAP	22937	2.59563e-05	0.000230559	1.23696
ILMN_1712312	RAB11A	8766	2.60132e-05	0.000230867	1.13298
ILMN_1678669	RRM2	6241	2.61042e-05	0.000231477	1.14011
ILMN_2206344	NDST2	8509	2.64247e-05	0.000233922	1.19229
ILMN_1743137	BAT2D1	23215	2.64251e-05	0.000233922	1.165
ILMN_1685286	PPP1R12C	54776	2.6462e-05	0.000234049	1.14612
ILMN_1794782	ABCG1	9619	2.66037e-05	0.000235101	1.25707
ILMN_1803856	DKFZP586I1420	222161	2.67048e-05	0.000235794	1.16219
ILMN_1704537	PHGDH	26227	2.71144e-05	0.000239207	1.2682
ILMN_2193591	UNC93B1	81622	2.71459e-05	0.000239281	1.18497
ILMN_1690982	DDT	1652	2.72434e-05	0.000239928	0.813315
ILMN_1715068	AQP9	366	2.72656e-05	0.000239928	1.42913
ILMN_1777096	TDG	6996	2.72897e-05	0.000239937	1.12776
ILMN_1663489	UBR2	23304	2.73484e-05	0.000240249	1.22526
ILMN_2396002	MRPL10	124995	2.75656e-05	0.000241951	0.850948
ILMN_1767662	LASS6	253782	2.76228e-05	0.000242248	1.21799
ILMN_1658373	PAN2	9924	2.77088e-05	0.000242797	1.16679
ILMN_2243553	ZNF275	10838	2.78306e-05	0.000243574	1.2225
ILMN_1725312	RASA1	5921	2.78444e-05	0.000243574	1.15326
ILMN_1759325	C16orf91	283951	2.81461e-05	0.000245853	0.887799
ILMN_1719975	HOXC4	3221	2.81524e-05	0.000245853	0.823547
ILMN_1716276	CCL4L2	388372	2.82069e-05	0.000246054	0.724103
ILMN_1794386	IL2RG	3561	2.82229e-05	0.000246054	0.862519
ILMN_2175131	TMEM14C	51522	2.84447e-05	0.000247613	0.832206
ILMN_2310621	ATP5J2	9551	2.84494e-05	0.000247613	0.813613
ILMN_1663313	AMY1C	278	2.86286e-05	0.000248963	1.20579
ILMN_1675239	NDUFA7	4701	2.88088e-05	0.000250142	0.851468
ILMN_1733615	MTF2	22823	2.88125e-05	0.000250142	0.850418
ILMN_1780036	WDR1	9948	2.88437e-05	0.000250204	1.17875
ILMN_1690646	SATB1	6304	2.89734e-05	0.000250976	1.16054
ILMN_1698728	FGD4	121512	2.89811e-05	0.000250976	1.12535
ILMN_2316236	HOPX	84525	2.91012e-05	0.000251806	0.698264
ILMN_1663512	COX5B	1329	2.9194e-05	0.000252398	0.836799
ILMN_1656482	OSBPL2	9885	2.92273e-05	0.000252475	1.20163
ILMN_1694780	GCHFR	2644	2.9291e-05	0.000252815	0.873263
ILMN_1676358	RALB	5899	2.94007e-05	0.000253288	1.33978
ILMN_1727284	CD4	920	2.94129e-05	0.000253288	0.754188
ILMN_3239426	GPN3	51184	2.94192e-05	0.000253288	0.885134
ILMN_2325574	CASC4	113201	2.95763e-05	0.00025443	1.19146
ILMN_1758674	TMEM93	83460	2.97348e-05	0.000255582	0.838401
ILMN_1692707	C2orf79	391356	2.9879e-05	0.000256608	0.866893
ILMN_3243859	NDUFB9	4715	3.01598e-05	0.000258717	0.799922
ILMN_1794912	ATP5H	10476	3.01745e-05	0.000258717	0.833405
ILMN_1787026	SEC61G	23480	3.02436e-05	0.000259095	0.791388
ILMN_1754121	CSK	1445	3.05849e-05	0.000261803	1.20879
ILMN_1723007	ZCCHC9	84240	3.07776e-05	0.000263065	0.886756
ILMN_1659564	SEC61A1	29927	3.07831e-05	0.000263065	1.22134
ILMN_1767365	PAK1	5058	3.08608e-05	0.000263512	1.2394
ILMN_2214997	LRRFIP1	9208	3.09702e-05	0.000264228	1.24887
ILMN_1711853	MED24	9862	3.10267e-05	0.000264318	1.16019
ILMN_2359789	RAC1	5879	3.10318e-05	0.000264318	1.14984
ILMN_1813475	HERC2	8924	3.1207e-05	0.000265593	1.23468
ILMN_2221564	LYAR	55646	3.12842e-05	0.000266031	0.738601
ILMN_1746020	MDM4	4194	3.13598e-05	0.000266456	1.1322
ILMN_1665331	AMT	275	3.14057e-05	0.000266529	1.1788
ILMN_2067370	SNRPF	6636	3.14199e-05	0.000266529	0.753728
ILMN_1751627	TRAPPC3	27095	3.16682e-05	0.000268416	0.89758
ILMN_1763688	C17orf49	124944	3.19875e-05	0.000270901	0.859896
ILMN_1721008	DUT	1854	3.20467e-05	0.000271181	0.8558
ILMN_1755749	PGK1	5230	3.22144e-05	0.000272214	1.15373
ILMN_1806778	UBE2E1	7324	3.22214e-05	0.000272214	0.879957
ILMN_1715273	PICALM	8301	3.23391e-05	0.000272986	1.20934
ILMN_1788108	TXNDC5	81567	3.23834e-05	0.000273138	1.93162
ILMN_2145396	AKR7A3	22977	3.27895e-05	0.000276339	0.893729
ILMN_1705907	NUP153	9972	3.28279e-05	0.000276346	1.20325
ILMN_2356895	MRPL42	28977	3.28437e-05	0.000276346	0.876689
ILMN_3178302	FNDC3B	64778	3.3042e-05	0.000277743	1.27926
ILMN_1788002	MAPK14	1432	3.30633e-05	0.000277743	1.37402
ILMN_2188204	ATG12	9140	3.3127e-05	0.000278052	0.881066
ILMN_1676393	ATP5G1	516	3.32024e-05	0.00027846	0.839215
ILMN_1706305	C14orf112	51241	3.34142e-05	0.00028001	0.847936
ILMN_3251317	RER1	11079	3.34553e-05	0.000280128	1.14742
ILMN_2363065	RTN3	10313	3.34905e-05	0.000280196	1.28304
ILMN_1702197	C9orf140	89958	3.37131e-05	0.00028183	1.14776
ILMN_2041236	GARNL4	23108	3.37557e-05	0.000281959	1.24293
ILMN_2107184	SNRK	54861	3.38188e-05	0.000282259	1.21105
ILMN_1737805	TPCN1	53373	3.47915e-05	0.000290143	1.08889
ILMN_1782015	FCRLB	127943	3.48815e-05	0.000290661	0.885343
ILMN_2100689	MAP2K4	6416	3.5129e-05	0.000292488	1.18109
ILMN_1688000	POLDIP3	84271	3.53193e-05	0.000293836	1.18123
ILMN_1758093	C14orf101	54916	3.53627e-05	0.000293961	1.1339
ILMN_1710514	BCL3	602	3.54239e-05	0.000294234	1.26211
ILMN_1660577	ATP5G2	517	3.5581e-05	0.000295303	0.822355
ILMN_1745573	TTC13	79573	3.58419e-05	0.00029723	1.16042
ILMN_1737949	GALNS	2588	3.58904e-05	0.000297394	1.1391
ILMN_2072598	LOC401357	401357	3.59778e-05	0.000297736	1.46226
ILMN_2310589	DIABLO	56616	3.59892e-05	0.000297736	0.881169
ILMN_1710697	BUD31	8896	3.61585e-05	0.000298899	0.891054
ILMN_1726359	NECAP1	25977	3.62097e-05	0.000299084	1.09941
ILMN_1789384	QSOX2	169714	3.6371e-05	0.000300177	1.13719
ILMN_1689456	ZBTB20	26137	3.65235e-05	0.000301195	1.20779
ILMN_3247187	C12orf77	196415	3.67956e-05	0.000303198	0.877421
ILMN_1673795	HSD17B4	3295	3.69152e-05	0.000303942	1.14005
ILMN_2309848	FXYD5	53827	3.73977e-05	0.00030767	0.810757
ILMN_1774990	C16orf13	84326	3.78813e-05	0.000311381	0.859651
ILMN_1653205	C8orf59	401466	3.79088e-05	0.000311381	0.773917
ILMN_1798108	C6orf211	79624	3.79675e-05	0.000311616	1.13089
ILMN_2306955	ACPL2	92370	3.80127e-05	0.00031174	1.24595
ILMN_1693287	POMP	51371	3.82344e-05	0.00031331	0.838733
ILMN_2123567	SENP2	59343	3.85422e-05	0.000315583	1.12375
ILMN_1711368	TRAPPC9	83696	3.86068e-05	0.000315843	1.22755
ILMN_1744508	FAM53C	51307	3.8636e-05	0.000315843	1.32144
ILMN_1703246	SBF1	6305	3.86789e-05	0.000315843	1.30402
ILMN_1721093	TAF10	6881	3.86958e-05	0.000315843	0.885626
ILMN_1757825	ZNF230	7773	3.88443e-05	0.000316806	1.14264
ILMN_1798189	COX7C	1350	3.89929e-05	0.000317768	0.795077
ILMN_3251404	NUCKS1	64710	3.94301e-05	0.000321078	0.782816
ILMN_1770673	AKNA	80709	3.96771e-05	0.000322836	1.19752
ILMN_1763539	IER3IP1	51124	3.97656e-05	0.000323302	0.829596
ILMN_1745148	ZNFX1	57169	3.98357e-05	0.000323618	1.21444
ILMN_1665871	ANGEL1	23357	4.01709e-05	0.000326086	1.1589
ILMN_2404085	CLIP1	6249	4.05917e-05	0.000329244	1.16246
ILMN_1658469	TP53AP1	11257	4.07481e-05	0.000330254	0.879774
ILMN_1761808	MCFD2	90411	4.09454e-05	0.000331594	1.11986
ILMN_2086077	JUNB	3726	4.11061e-05	0.000332635	1.25064
ILMN_1701724	C7orf20	51608	4.1175e-05	0.00033282	1.11306
ILMN_1654516	TMEM120A	83862	4.11932e-05	0.00033282	1.24869
ILMN_1708916	PDZD4	57595	4.1267e-05	0.000333157	0.801076
ILMN_3228585	LOC728661	728661	4.13335e-05	0.000333434	1.17193
ILMN_1675258	LOC441268	441268	4.14086e-05	0.00033378	1.32668
ILMN_1754195	RPL31	6160	4.15021e-05	0.000334178	0.845213
ILMN_1694730	RNPEPL1	57140	4.15224e-05	0.000334178	1.13637
ILMN_1761409	ZNF167	55888	4.173e-05	0.00033534	1.13607
ILMN_1807243	PRPF18	8559	4.17569e-05	0.00033534	0.900543
ILMN_1742260	SSFA2	6744	4.17638e-05	0.00033534	1.1753
ILMN_2227195	CCDC65	85478	4.18369e-05	0.000335666	0.794531
ILMN_1763989	SEC63	11231	4.22301e-05	0.000338559	1.11363
ILMN_2061043	CD48	962	4.24821e-05	0.000340316	0.838363
ILMN_1787591	XPA	7507	4.25761e-05	0.000340806	0.870983
ILMN_1800447	PHKB	5257	4.27718e-05	0.000342109	1.15573
ILMN_2364852	BTN2A1	11120	4.28509e-05	0.000342477	1.16701
ILMN_2364022	SLC16A3	9123	4.30486e-05	0.000343792	1.26412
ILMN_1781416	FRAT1	10023	4.31429e-05	0.000344151	1.24406
ILMN_2126706	LMNB1	4001	4.31599e-05	0.000344151	1.52234
ILMN_1765523	TOLLIP	54472	4.33009e-05	0.000345009	1.1886
ILMN_1656886	LIN37	55957	4.34283e-05	0.000345628	0.903496
ILMN_1743021	CAMKK2	10645	4.34452e-05	0.000345628	1.36847
ILMN_1721762	IL18RAP	8807	4.3587e-05	0.00034649	1.63239
ILMN_1682316	TRIM33	51592	4.36968e-05	0.000347097	1.1535
ILMN_1658053	DYNLRB1	83658	4.37696e-05	0.000347409	0.862057
ILMN_1770548	CLASP2	23122	4.41438e-05	0.000350111	1.17873
ILMN_1801421	EMD	2010	4.4229e-05	0.000350518	0.884609
ILMN_1753745	HDDC2	51020	4.50396e-05	0.000356512	0.814203
ILMN_2131381	PDE3B	5140	4.50541e-05	0.000356512	1.17978
ILMN_1716895	RPA3	6119	4.51655e-05	0.000357121	0.818653
ILMN_1708340	DAPK1	1612	4.54772e-05	0.000359261	1.1917
ILMN_1735495	TBC1D8	11138	4.55055e-05	0.000359261	1.24126
ILMN_1689389	SF3B5	83443	4.55565e-05	0.00035939	0.873956
ILMN_1779813	FAM96B	51647	4.61252e-05	0.0003636	0.863367
ILMN_1664956	SSU72	29101	4.6372e-05	0.000365268	0.900422
ILMN_1784780	CIC	23152	4.64767e-05	0.000365738	1.24287
ILMN_1713846	PPM1H	57460	4.65023e-05	0.000365738	1.12184
ILMN_1781184	MYBPC3	4607	4.65451e-05	0.000365797	1.33136
ILMN_1727001	DDX46	9879	4.66358e-05	0.000366232	0.890092
ILMN_2124471	SLC36A1	206358	4.67247e-05	0.000366652	1.25288
ILMN_1663379	FBXL15	79176	4.68269e-05	0.000367177	0.8836
ILMN_1699496	PHF21A	51317	4.73571e-05	0.000371054	1.26076
ILMN_1702787	SEMA4A	64218	4.77272e-05	0.000373671	1.47976
ILMN_1772124	ATRN	8455	4.78862e-05	0.000374633	1.14425
ILMN_1686920	CCDC58	131076	4.81251e-05	0.000376218	0.812999
ILMN_2356031	RNF121	55298	4.81911e-05	0.00037645	0.906467
ILMN_1703412	LATS2	26524	4.82736e-05	0.00037681	1.16376
ILMN_1730639	SLC22A15	55356	4.83458e-05	0.000376982	1.36589
ILMN_2056551	RBMX2	51634	4.83935e-05	0.000376982	0.885258
ILMN_1760303	PIK3R1	5295	4.84046e-05	0.000376982	0.829038
ILMN_1726547	MAP3K5	4217	4.90059e-05	0.000381378	1.16321
ILMN_1793386	MED12	9968	4.90875e-05	0.000381726	1.25605
ILMN_1791332	ATP5O	539	4.97305e-05	0.000386437	0.840591
ILMN_1651628	EXOC6	54536	4.97818e-05	0.000386455	1.25374
ILMN_1683811	TNPO3	23534	4.98075e-05	0.000386455	1.18303
ILMN_1660199	ACAA2	10449	5.01196e-05	0.000388586	0.856587
ILMN_1705663	DMXL2	23312	5.06878e-05	0.000392698	1.22672
ILMN_1806198	VSIG1	340547	5.09184e-05	0.00039419	0.852171
ILMN_2230862	GYG1	2992	5.09867e-05	0.000394356	1.5438
ILMN_1731043	TRA2A	29896	5.1016e-05	0.000394356	1.14537
ILMN_1696591	RB1	5925	5.17483e-05	0.000399354	1.13617
ILMN_1652024	CSNK1G3	1456	5.17539e-05	0.000399354	1.17326
ILMN_1723689	RANBP3	8498	5.1778e-05	0.000399354	1.18069
ILMN_1697906	WBP4	11193	5.21834e-05	0.000402181	1.10113
ILMN_2175912	ITGB2	3689	5.23291e-05	0.000403004	1.16725
ILMN_1747451	PLCXD1	55344	5.25753e-05	0.0004046	1.14075
ILMN_1685415	HBP1	26959	5.31721e-05	0.000408889	1.17232
ILMN_1664761	TMEM138	51524	5.32344e-05	0.000408968	0.888123
ILMN_1731137	TXNDC9	10190	5.32613e-05	0.000408968	0.878932
ILMN_2188521	PVRL3	25945	5.33277e-05	0.000409174	0.885778
ILMN_2082810	BRD7	29117	5.36322e-05	0.000411207	0.881525
ILMN_2358733	TAZ	6901	5.38309e-05	0.000412425	1.10545
ILMN_1812226	ICAM1	3383	5.38937e-05	0.000412602	1.12185
ILMN_1695590	ADRB2	154	5.44264e-05	0.000416372	0.802952
ILMN_1810037	RUSC2	9853	5.45197e-05	0.000416778	1.16226
ILMN_2151048	STAG1	10274	5.46052e-05	0.000417124	1.13909
ILMN_2151441	FAM103A1	83640	5.46933e-05	0.000417489	0.854603
ILMN_2364131	TTPAL	79183	5.4792e-05	0.000417935	1.11586
ILMN_1812769	UBXN1	51035	5.53774e-05	0.00042209	0.868236
ILMN_2186877	FLJ10213	55096	5.58399e-05	0.000425302	1.25757
ILMN_1695576	MRPL24	79590	5.6176e-05	0.000427548	0.829578
ILMN_2317730	ELMO2	63916	5.6271e-05	0.000427956	1.22364
ILMN_1720158	ETS2	2114	5.64139e-05	0.000428553	1.34577
ILMN_1724422	SELL	6402	5.6432e-05	0.000428553	1.26301
ILMN_1724250	GRN	2896	5.65324e-05	0.000429001	1.24575
ILMN_1685095	CNO	55330	5.67238e-05	0.000430138	0.870154
ILMN_1711030	OPLAH	26873	5.7122e-05	0.000432841	2.00594
ILMN_1737947	LSM5	23658	5.73355e-05	0.000434141	0.805214
ILMN_1795715	DPYD	1806	5.7477e-05	0.000434895	1.20872
ILMN_1670609	ATOX1	475	5.77127e-05	0.00043636	0.805412
ILMN_1762678	NMT1	4836	5.78725e-05	0.00043725	1.18513
ILMN_1788931	DOCK8	81704	5.85129e-05	0.000441764	1.17458
ILMN_2098446	PMAIP1	5366	5.85553e-05	0.000441764	0.813659
ILMN_1665526	TCEA2	6919	5.86325e-05	0.000442025	0.84369
ILMN_1718271	MTIF3	219402	5.88454e-05	0.000443308	0.896446
ILMN_1683273	SNAPC5	10302	5.91127e-05	0.000444998	0.884206
ILMN_2056975	HPRT1	3251	5.94869e-05	0.00044749	0.878721
ILMN_1719695	NFKBIZ	64332	5.95318e-05	0.000447503	1.2577
ILMN_1799969	SNAPIN	23557	5.96116e-05	0.000447778	0.881655
ILMN_1811624	THADA	63892	5.97247e-05	0.000448303	1.22208
ILMN_1738866	DEXI	28955	5.99549e-05	0.000449705	0.806363
ILMN_2160388	RPL24	6152	6.07522e-05	0.000455356	0.847498
ILMN_1716816	TMEM87A	25963	6.1788e-05	0.000462785	1.12605
ILMN_1758173	TMEM99	147184	6.18633e-05	0.000463015	0.843906
ILMN_1704477	COX5A	9377	6.19392e-05	0.000463248	0.848495
ILMN_1664922	FLNB	2317	6.21115e-05	0.000463823	1.29635
ILMN_1712678	RPS27L	51065	6.21227e-05	0.000463823	0.818419
ILMN_2129927	EXT1	2131	6.21672e-05	0.000463823	1.17604
ILMN_1742001	CD160	11126	6.2195e-05	0.000463823	0.670978
ILMN_1810225	KIAA1530	57654	6.23417e-05	0.000464582	1.16427
ILMN_2375484	CPEB2	132864	6.28669e-05	0.00046784	1.17305
ILMN_1741260	MDN1	23195	6.28691e-05	0.00046784	1.11146
ILMN_1664718	CYP51A1	1595	6.34959e-05	0.000471905	0.86848
ILMN_1758672	FAM107B	83641	6.35064e-05	0.000471905	1.18195
ILMN_1686194	SDCCAG10	10283	6.40717e-05	0.000475764	0.87172
ILMN_1713406	FAM39DP	374666	6.41664e-05	0.000476127	1.17046
ILMN_1724708	RAB33A	9363	6.4352e-05	0.000476958	0.869851
ILMN_1722524	GALNT14	79623	6.43705e-05	0.000476958	1.19323
ILMN_2358652	NXF1	10482	6.4511e-05	0.000477658	1.15324
ILMN_2361862	VLDLR	7436	6.55325e-05	0.000484875	1.12682
ILMN_1683450	CDCA5	113130	6.59618e-05	0.000487704	1.23491
ILMN_2312906	MIA3	375056	6.61742e-05	0.000488925	1.17332
ILMN_2388112	CR1	1378	6.64129e-05	0.000490339	1.50291
ILMN_1808395	ACAP1	9744	6.69162e-05	0.000493629	1.16611
ILMN_1714165	ST3GAL2	6483	6.69538e-05	0.000493629	1.16949
ILMN_1671116	C3orf21	152002	6.71887e-05	0.000495009	0.869248
ILMN_1802611	SPEN	23013	6.72866e-05	0.000495379	1.22189
ILMN_1852384		23085	6.73541e-05	0.000495524	1.17232
ILMN_1772644	EML3	256364	6.74257e-05	0.000495699	1.18066
ILMN_1758250	TRAFD1	10906	6.74825e-05	0.000495764	1.1873
ILMN_1725130	FAM50A	9130	6.76648e-05	0.000496751	0.898312
ILMN_1805161	LZTR1	8216	6.77824e-05	0.000497263	1.26849
ILMN_1707634	CMC1	152100	6.83867e-05	0.000501341	0.879596
ILMN_1790100	C11orf82	220042	6.86867e-05	0.00050304	1.25065
ILMN_1803254	KIAA2010	55671	6.87155e-05	0.00050304	1.16453
ILMN_2373982	PICK1	9463	6.88843e-05	0.000503582	1.13427
ILMN_1742432	COBRA1	25920	6.88867e-05	0.000503582	1.15167
ILMN_2095840	MYST3	7994	6.93548e-05	0.000506646	1.22213
ILMN_1713749	CORO1A	11151	6.95193e-05	0.000507491	1.11439
ILMN_2330861	SMC4	10051	6.98114e-05	0.000509264	1.13939
ILMN_1794677	TMC6	11322	7.00266e-05	0.000510475	1.2096
ILMN_1782609	STAG2	10735	7.0233e-05	0.00051162	1.18033
ILMN_1745076	CLINT1	9685	7.09132e-05	0.000515875	1.1543
ILMN_1746090	STT3A	3703	7.09166e-05	0.000515875	1.23465
ILMN_1754531	AP4E1	23431	7.12235e-05	0.000517744	1.13089
ILMN_3239378	TADA2B	93624	7.15271e-05	0.000519586	1.1125
ILMN_1693014	CEBPB	1051	7.16314e-05	0.00051998	1.2799
ILMN_1705261	CAPN1	823	7.17532e-05	0.000520499	1.21519
ILMN_1716797	CD302	9936	7.30118e-05	0.000529259	1.28394
ILMN_1745262	REM2	161253	7.31822e-05	0.000530124	1.31956
ILMN_1728676	KIAA0196	9897	7.33112e-05	0.000530687	1.18546
ILMN_2366790	DDX52	11056	7.35759e-05	0.000531864	0.912865
ILMN_1677484	SNAPC4	6621	7.35764e-05	0.000531864	1.17138
ILMN_2126239	SMG5	23381	7.41343e-05	0.000535523	1.19625
ILMN_1764431	COPS6	10980	7.48051e-05	0.000539993	0.89943
ILMN_1719543	MAF	4094	7.49253e-05	0.000540121	0.843081
ILMN_2138435	MRPS27	23107	7.4927e-05	0.000540121	1.1399
ILMN_1809141	ING4	51147	7.52067e-05	0.000541344	0.895191
ILMN_1664167	RPF2	84154	7.5242e-05	0.000541344	0.842832
ILMN_1742074	C8orf76	84933	7.52534e-05	0.000541344	0.912972
ILMN_1760779	ENSA	2029	7.58023e-05	0.000544915	0.832198
ILMN_1751097	CREB3L2	64764	7.59849e-05	0.000545849	1.17555
ILMN_1739794	CD3E	916	7.63419e-05	0.000548033	0.72169
ILMN_1690386	CSRP2BP	57325	7.65952e-05	0.000549119	0.866214
ILMN_2143261	CXorf40B	541578	7.66228e-05	0.000549119	0.886925
ILMN_1693045	TMED1	11018	7.66521e-05	0.000549119	0.855964
ILMN_1660111	UCHL3	7347	7.68991e-05	0.000550508	0.897436
ILMN_1741881	C9orf72	203228	7.70168e-05	0.00055097	1.24486
ILMN_2166457	HPGD	3248	7.75907e-05	0.000554693	1.31604
ILMN_3243705	PDXDC1	23042	7.77233e-05	0.000555258	1.20918
ILMN_1671281	RNASEL	6041	7.81298e-05	0.000557778	1.16611
ILMN_2350823	KCNIP3	30818	7.86859e-05	0.000561362	0.844095
ILMN_1704619	VPS29	51699	7.87991e-05	0.000561783	0.878223
ILMN_1815039	C6orf153	88745	7.91379e-05	0.000563736	0.889086
ILMN_1668586	KCND1	3750	7.91819e-05	0.000563736	1.10558
ILMN_1657797	FIBP	9158	7.92497e-05	0.000563831	0.888402
ILMN_1711703	C16orf70	80262	7.94235e-05	0.00056468	1.12694
ILMN_1777794	PRKCSH	5589	7.95689e-05	0.000565326	0.902447
ILMN_1684402	STXBP5	134957	8.00849e-05	0.000568603	1.25217
ILMN_1667551	GUSBL1	387036	8.04137e-05	0.000570546	1.13623
ILMN_1656670	HLA-G	3135	8.06e-05	0.000571477	0.775474
ILMN_1658802	KRTCAP2	200185	8.07636e-05	0.000571931	0.814329
ILMN_1728071	KRAS	3845	8.07743e-05	0.000571931	1.1341
ILMN_1680860	LEMD2	221496	8.13436e-05	0.000575568	1.13695
ILMN_3243461	RPRD1B	58490	8.17363e-05	0.000577953	1.09983
ILMN_1751898	C12orf4	57102	8.19199e-05	0.000578856	1.11989
ILMN_1791576	CHSY1	22856	8.2735e-05	0.000583883	1.2159
ILMN_1760667	POLR3GL	84265	8.2744e-05	0.000583883	0.842865
ILMN_1791396	DGCR6	8214	8.29115e-05	0.000584667	0.849195
ILMN_1653278	MUC20	200958	8.30239e-05	0.000585062	1.08651
ILMN_2145518	TMEM126B	55863	8.33225e-05	0.000586767	0.839571
ILMN_2160005	NUMA1	4926	8.40134e-05	0.000591231	1.26526
ILMN_1701875	ZYX	7791	8.45352e-05	0.000594292	1.26295
ILMN_1913537		100507062	8.4563e-05	0.000594292	1.13815
ILMN_1665212	EDC4	23644	8.4802e-05	0.000595568	1.22404
ILMN_1769876	TBC1D2	55357	8.55059e-05	0.000600105	1.2724
ILMN_2307740	CD46	4179	8.56067e-05	0.000600405	1.23271
ILMN_1731589	PTPRJ	5795	8.604e-05	0.000603036	1.17306
ILMN_1776464	PARP4	143	8.62111e-05	0.000603827	1.17523
ILMN_1802096	ABTB1	80325	8.62965e-05	0.000604017	1.31629
ILMN_1730260	N6AMT2	221143	8.64951e-05	0.000604795	0.877008
ILMN_1652928	ORAI2	80228	8.65243e-05	0.000604795	1.14269
ILMN_1662896	BRWD2	55717	8.66337e-05	0.000605152	1.13777
ILMN_1659463	APAF1	317	8.6996e-05	0.000607273	1.20203
ILMN_1728639	FCGR3B	2215	8.72325e-05	0.000608514	1.3508
ILMN_1797604	CAP1	10487	8.79623e-05	0.000613192	1.18283
ILMN_1756942	SP3	6670	8.81274e-05	0.00061393	1.14651
ILMN_1783702	MORC3	23515	8.83337e-05	0.000614955	1.17131
ILMN_2279961	LAMP2	3920	8.87337e-05	0.000617325	1.19458
ILMN_2088825	CENTB2	23527	8.95669e-05	0.000622703	1.15899
ILMN_1697820	HINT2	84681	9.01295e-05	0.000626194	0.851974
ILMN_1657497	KIAA0319	9856	9.02352e-05	0.000626509	1.14561
ILMN_1709334	TM9SF1	10548	9.08583e-05	0.000630413	1.1314
ILMN_2184049	COX7B	1349	9.10653e-05	0.000631427	0.818418
ILMN_3224934	SFRS18	25957	9.18802e-05	0.000636651	1.17763
ILMN_1769412	RAPGEF1	2889	9.20939e-05	0.000637705	1.30116
ILMN_1801914	SH3BP2	6452	9.22249e-05	0.000637994	1.1131
ILMN_1724062	LIN54	132660	9.22587e-05	0.000637994	0.891912
ILMN_1673252	AIMP2	7965	9.29937e-05	0.000642649	0.874431
ILMN_1796912	ARHGEF7	8874	9.30677e-05	0.000642731	1.16118
ILMN_1685005	TNFRSF1A	7132	9.35648e-05	0.000645734	1.19603
ILMN_1667893	TNS3	64759	9.37316e-05	0.000646455	1.26273
ILMN_1805979	GAB3	139716	9.38029e-05	0.000646517	1.13712
ILMN_1766803	TUBGCP6	85378	9.39827e-05	0.00064712	1.17187
ILMN_1780546	OSM	5008	9.40153e-05	0.00064712	1.37487
ILMN_1664047	CACNA1E	777	9.40917e-05	0.000647216	1.40805
ILMN_1701466	PEX16	9409	9.46798e-05	0.000650608	0.893463
ILMN_1812856	ZSWIM1	90204	9.47104e-05	0.000650608	0.894798
ILMN_1656413	ZMPSTE24	10269	9.48765e-05	0.000651288	1.13421
ILMN_1666932	FCGR2A	2212	9.4935e-05	0.000651288	1.30291
ILMN_1788607	RPL23A	6147	9.61656e-05	0.000659294	0.828493
ILMN_1702383	CNGB1	1258	9.70924e-05	0.000665208	0.872885
ILMN_1658399	KLRG1	10219	9.79105e-05	0.000670028	0.66312
ILMN_1759729	NDUFA8	4702	9.79252e-05	0.000670028	0.863247
ILMN_3235718	LOC91316	91316	9.85206e-05	0.000673658	1.16
ILMN_1796976	NLRC4	58484	9.87589e-05	0.000674841	1.38153
ILMN_1703005	IFP38	83880	9.88641e-05	0.000675116	0.778239
ILMN_1774087	CCL28	56477	9.89637e-05	0.000675351	0.900376
ILMN_1713807	MAN1C1	57134	9.91775e-05	0.000676365	1.34895
ILMN_1682717	IER3	8870	9.99891e-05	0.000681188	1.26112
ILMN_1775508	CYLD	1540	0.00010002	0.000681188	1.16527
ILMN_1653529	TEX10	54881	0.000100082	0.000681188	1.16642
ILMN_1663092	CITED2	10370	0.000100755	0.000685322	0.886178
ILMN_1805693	GMIP	51291	0.00010166	0.000691024	1.19935
ILMN_1662438	SOD1	6647	0.000102347	0.000695234	0.824514
ILMN_1759411	C16orf79	283870	0.000102483	0.0006957	1.12108
ILMN_2224031	CETN3	1070	0.000102791	0.000697341	0.851607
ILMN_2094952	NUAK2	81788	0.000103143	0.000699271	1.1644
ILMN_1769751	PIGG	54872	0.000103253	0.000699556	1.0996
ILMN_1688622	UBQLN1	29979	0.000103886	0.000703383	0.886288
ILMN_1684585	ACSL1	2180	0.000104081	0.000704248	1.45751
ILMN_1761912	MGAT1	4245	0.00010465	0.000707636	1.18672
ILMN_1679727	CLK1	1195	0.00010519	0.00071082	1.18515
ILMN_1804419	LRMP	4033	0.000105822	0.000714348	1.16745
ILMN_1728305	PUM2	23369	0.00010585	0.000714348	1.18368
ILMN_2264625	NIPBL	25836	0.000105941	0.0007145	1.1351
ILMN_1708164	EIF3A	8661	0.00010638	0.000716667	0.834728
ILMN_1719905	TLR10	81793	0.00010647	0.000716667	1.21325
ILMN_1715669	TP53I11	9537	0.00010647	0.000716667	1.16423
ILMN_1682818	TTLL3	26140	0.000106548	0.000716728	1.19798
ILMN_2343105	LIPT1	51601	0.000106794	0.000717472	0.889854
ILMN_1692684	SMARCD2	6603	0.00010686	0.000717472	1.12203
ILMN_1668865	SLC2A14	144195	0.000106866	0.000717472	1.34158
ILMN_1651429	SELM	140606	0.000107017	0.000718016	0.797987
ILMN_1803018	KIFC2	90990	0.000108109	0.000724878	1.15252
ILMN_1793724	C3orf31	132001	0.000108719	0.000728493	0.856497
ILMN_1733931	PDCD6	10016	0.000109824	0.000735422	0.897249
ILMN_1804656	C12orf62	84987	0.000111011	0.000742889	0.83061
ILMN_1678037	HIRIP3	8479	0.000111388	0.000744934	0.852527
ILMN_3256325	CYB561D1	284613	0.000111578	0.00074572	1.15537
ILMN_1785988	CSNK1A1	1452	0.000111891	0.000747144	1.17671
ILMN_2346358	TAF1	6872	0.000111935	0.000747144	1.13673
ILMN_1738099	C2orf34	79823	0.000112193	0.000748385	0.882738
ILMN_1793894	ANAPC13	25847	0.000112502	0.000749965	0.873844
ILMN_1721022	SHC1	6464	0.000112639	0.000750395	1.12739
ILMN_1715832	PIK3R4	30849	0.000113046	0.000752622	1.17349
ILMN_1687941	RNF4	6047	0.000113237	0.000753413	1.13444
ILMN_1798816	GOSR1	9527	0.000113772	0.000756315	1.16195
ILMN_2189936	RPL36AL	6166	0.000113819	0.000756315	0.862245
ILMN_3226181	NUDT7	283927	0.000114159	0.000758088	0.827708
ILMN_1703074	CPD	1362	0.000114836	0.000762096	1.29015
ILMN_1657446	C1orf57	84284	0.000115422	0.00076512	0.853635
ILMN_1789614	TPT1	7178	0.00011544	0.00076512	1.23294
ILMN_1655340	RNF181	51255	0.00011651	0.000771722	0.856304
ILMN_1670841	CPNE1	8904	0.000116641	0.000772095	1.1614
ILMN_2345015	PTGES2	80142	0.000117335	0.00077619	0.880869
ILMN_1765021	TOP3B	8940	0.000117611	0.000777394	1.17361
ILMN_1781225	FLJ35801	150291	0.000117721	0.000777394	0.833261
ILMN_2352380	TRPM2	7226	0.000117742	0.000777394	1.16114
ILMN_1802380	RERE	473	0.000117972	0.00077842	1.21174
ILMN_1706521	CSNK1G2	1455	0.000118206	0.000779466	1.13538
ILMN_1718766	MT1F	4494	0.000118324	0.000779752	0.78419
ILMN_1777322	FAM91A1	157769	0.000119336	0.000785922	1.1322
ILMN_1739641	MTMR3	8897	0.000119662	0.000787566	1.31288
ILMN_1746516	RPS25	6230	0.000120354	0.000791615	0.877162
ILMN_1768433	CCDC71	64925	0.000120504	0.000792037	1.1143
ILMN_1757732	OSGIN2	734	0.000120571	0.000792037	1.23061
ILMN_1752923	IFNAR1	3454	0.000120911	0.000793772	1.23374
ILMN_1726391	MRPL39	54148	0.000122202	0.000801741	0.876192
ILMN_1717420	UBE2W	55284	0.000122809	0.000805212	1.15775
ILMN_1710873	ZNF330	27309	0.000123256	0.000807634	1.14384
ILMN_1677122	FAM168B	130074	0.000123608	0.000809424	1.18687
ILMN_1807397	NDUFB5	4711	0.000124836	0.000816953	0.868008
ILMN_1671509	CCL3	6348	0.000124946	0.000817152	0.846998
ILMN_3248263	CCDC93	54520	0.000126012	0.000823607	1.12394
ILMN_2340643	INSC	387755	0.000126417	0.00082573	1.21717
ILMN_1689968	PLEKHO2	80301	0.000126965	0.00082879	1.20679
ILMN_3241970	POLR2J2	246721	0.00012761	0.000832476	0.826576
ILMN_1681503	MCM2	4171	0.000128525	0.000837915	1.2072
ILMN_1737611	VAMP1	6843	0.000128747	0.000838836	1.19868
ILMN_2410783	GAA	2548	0.000128902	0.000839319	1.21647
ILMN_1723978	LGALS1	3956	0.000129062	0.000839838	0.794097
ILMN_1660063	POLE4	56655	0.000129755	0.00084374	0.848906
ILMN_1671326	EIF2C1	26523	0.000129825	0.00084374	1.1482
ILMN_1720243	IL25	64806	0.000129917	0.00084381	0.86333
ILMN_1783149	CDH23	64072	0.000130688	0.000848162	1.25483
ILMN_1728199	POLE	5426	0.000130751	0.000848162	1.15298
ILMN_1785852	OBFC2A	64859	0.000131385	0.000851741	1.20244
ILMN_1698554	AACS	65985	0.000131487	0.000851873	1.08989
ILMN_1654609	TIGA1	114915	0.000132538	0.000858146	0.796839
ILMN_1699631	GATS	352954	0.000132635	0.000858238	1.17013
ILMN_1729318	TOR1AIP1	26092	0.00013285	0.000859091	1.12
ILMN_1771223	PADI2	11240	0.000132946	0.000859176	1.16446
ILMN_1656134	CNOT7	29883	0.000134572	0.000869141	0.883688
ILMN_1655612	ARRDC2	27106	0.000134659	0.000869164	1.15549
ILMN_1674609	CLTB	1212	0.000134858	0.000869661	0.803149
ILMN_1696004	LRRK1	79705	0.000134904	0.000869661	1.13657
ILMN_1792456	CCDC104	112942	0.00013572	0.000874377	0.835303
ILMN_1672565	RG9MTD1	54931	0.000136274	0.0008774	0.856462
ILMN_1654151	COX6C	1345	0.000136483	0.000878199	0.817457
ILMN_2070355	SDHAF1	644096	0.000136834	0.000879916	0.876533
ILMN_1718988	DAZAP2	9802	0.000137511	0.000883717	1.16836
ILMN_1764788	TNFRSF1B	7133	0.00013878	0.000891322	1.22721
ILMN_1722102	ANAPC11	51529	0.000139434	0.000894486	0.869039
ILMN_1725072	DPY19L3	147991	0.000139528	0.000894486	1.13076
ILMN_2069632	GTSF1	121355	0.000139532	0.000894486	0.846479
ILMN_1708485	BIN3	55909	0.000139682	0.00089467	1.1539
ILMN_2337941	COPS8	10920	0.000139733	0.00089467	0.874384
ILMN_1683562	SNRPG	6637	0.000141272	0.000903708	0.818683
ILMN_1761456	ALG13	79868	0.000141319	0.000903708	0.851049
ILMN_1684183	RAD9A	5883	0.000141829	0.000906409	1.12947
ILMN_2196550	C13orf18	80183	0.000142033	0.000907154	1.23371
ILMN_1678690	UPB1	51733	0.000143749	0.000917549	1.25053
ILMN_1658717	DEPDC5	9681	0.000145164	0.000926015	1.12792
ILMN_1754753	IL6R	3570	0.000146689	0.000935166	1.21745
ILMN_1814230	MTCP1	4515	0.00014687	0.000935741	0.861812
ILMN_1776347	TCP1	6950	0.000147048	0.000936301	0.863895
ILMN_1795236	SIGLEC9	27180	0.000147502	0.000938613	1.16311
ILMN_1799488	ZNF383	163087	0.000147639	0.000938913	0.903615
ILMN_2041101	ANXA2P1	303	0.000148159	0.00094164	0.767499
ILMN_1658486	MRPL54	116541	0.000149329	0.000948494	0.833759
ILMN_1790891	CKAP4	10970	0.000149661	0.000950021	1.31141
ILMN_2058512	PSMA2	5683	0.000149967	0.000950856	0.90411
ILMN_1811555	C9orf119	375757	0.000149976	0.000950856	0.900817
ILMN_1652580	POLD1	5424	0.00015088	0.000955662	1.14777
ILMN_2145250	NACAP1	83955	0.000150918	0.000955662	0.829249
ILMN_1738677	PRPF8	10594	0.000151226	0.000957023	1.355
ILMN_2333319	PTBP1	5725	0.000151424	0.000957697	1.207
ILMN_1735552	KIF1B	23095	0.000151662	0.000958614	1.28389
ILMN_1655137	ZCCHC11	23318	0.000151773	0.000958729	1.17582
ILMN_1673682	GATAD2A	54815	0.000151882	0.000958839	1.20123
ILMN_2391976	SLC45A4	57210	0.000152049	0.000959303	1.17438
ILMN_1759341	MAN2B1	4125	0.000152254	0.000959692	1.14828
ILMN_1656822	DNM2	1785	0.000152295	0.000959692	1.16187
ILMN_1804738	MEFV	4210	0.000152787	0.000962204	1.22252
ILMN_1729281	SPHK2	56848	0.000152911	0.000962403	1.12536
ILMN_1679133	SERPINB1	1992	0.000153167	0.000963428	1.25346
ILMN_1845157		100288893	0.000153669	0.000965998	1.16733
ILMN_2164081	KLHL12	59349	0.000153893	0.000966821	1.14043
ILMN_1668283	HYAL2	8692	0.000154204	0.000968191	1.10231
ILMN_1664449	ALG5	29880	0.000155085	0.000973132	0.861419
ILMN_1729123	PPP2R4	5524	0.000155187	0.000973183	0.887442
ILMN_1781001	SOCS3	9021	0.000156443	0.000980467	1.29611
ILMN_1811387	TFF3	7033	0.000156758	0.000981846	1.39734
ILMN_2352190	CLIP2	7461	0.00015759	0.000986462	1.17459
ILMN_1795400	TBCD	6904	0.000158785	0.000993298	1.14991
ILMN_1751589	NUDCD2	134492	0.000158874	0.000993298	0.85397
ILMN_1762407	CABLES2	81928	0.000159005	0.000993519	1.13673
ILMN_1667371	SLA	6503	0.000159288	0.000994684	1.19169
ILMN_1719256	CKS1B	1163	0.00016169	0.00100848	0.861324
ILMN_1685012	EAF1	85403	0.000161692	0.00100848	0.905753
ILMN_1733045	RAB36	9609	0.000162129	0.0010106	1.15696
ILMN_1810514	SLC25A44	9673	0.000162762	0.00101394	1.24029
ILMN_1667086	AP3M1	26985	0.000163011	0.0010147	1.14294
ILMN_1664016	ARHGEF18	23370	0.000163101	0.0010147	1.23298
ILMN_2224833	ADIPOR2	79602	0.000163179	0.0010147	1.13147
ILMN_1734602	SRRM2	23524	0.000163741	0.00101741	1.20125
ILMN_1800420	RNF214	257160	0.00016381	0.00101741	0.884382
ILMN_1758895	CTSK	1513	0.000164064	0.00101838	1.16153
ILMN_1719749	PTGES3	10728	0.000164488	0.0010204	0.810495
ILMN_1717855	PFDN1	5201	0.000165352	0.00102514	0.881236
ILMN_1755115	RPL23	9349	0.0001655	0.00102545	0.769165
ILMN_2362911	CLK2	1196	0.000165599	0.00102545	1.10368
ILMN_2235785	KCNH6	81033	0.000166053	0.00102764	1.28996
ILMN_1686750	MGEA5	10724	0.000166245	0.00102822	1.14426
ILMN_1767139	NDUFA13	51079	0.000166483	0.00102908	0.855202
ILMN_1680453	ITM2C	81618	0.000167397	0.00103411	1.4865
ILMN_2109156	RANBP1	5902	0.000168476	0.00103974	0.836694
ILMN_1769040	NCOA2	10499	0.000168566	0.00103974	1.09405
ILMN_1702817	B3GNTL1	146712	0.000168609	0.00103974	1.14417
ILMN_2181241	LOC649946	649946	0.000169031	0.00104172	0.709061
ILMN_1779171	SGSM2	9905	0.00016985	0.00104614	1.18407
ILMN_1814296	TRPM6	140803	0.000170263	0.00104807	1.28485
ILMN_2334296	IL18BP	10068	0.00017065	0.00104983	0.831542
ILMN_2135272	GIMAP2	26157	0.000172689	0.00106174	0.780685
ILMN_1811972	MYCBP2	23077	0.00017324	0.0010645	1.20259
ILMN_1711894	MYB	4602	0.00017416	0.00106952	1.23751
ILMN_1766505	COMMD10	51397	0.000174968	0.00107338	0.88687
ILMN_1752213	TMEM60	85025	0.000174996	0.00107338	0.881749
ILMN_1792587	VPS4B	9525	0.000175173	0.00107383	1.14967
ILMN_1696494	CMTM6	54918	0.000175293	0.00107393	1.21049
ILMN_1651228	RPS28	6234	0.000175821	0.00107653	0.730788
ILMN_1847822	KIAA0368	23392	0.000176379	0.00107928	1.11438
ILMN_1770356	POLRMT	5442	0.000176558	0.00107928	1.19859
ILMN_1773119	CCNF	899	0.000176583	0.00107928	1.15431
ILMN_1762825	CANX	821	0.000177178	0.00108228	1.1927
ILMN_3236239	LOC100129550	100129550	0.000177436	0.00108322	1.24179
ILMN_1677793	P2RX5	5026	0.000178557	0.00108942	1.1452
ILMN_1770084	TACC1	6867	0.000178966	0.00109127	1.17113
ILMN_2388800	PPAP2B	8613	0.000180328	0.00109787	1.13692
ILMN_1814971	TCF25	22980	0.000180365	0.00109787	1.16521
ILMN_1741264	MRPS33	51650	0.000180367	0.00109787	0.841646
ILMN_1658182	MEX3C	51320	0.000182157	0.00110812	0.831835
ILMN_1659255	RP2	6102	0.00018232	0.00110846	1.26185
ILMN_1756860	TXNL1	9352	0.000183647	0.00111588	0.814844
ILMN_1771482	KIAA1324	57535	0.000186545	0.00113282	1.47006
ILMN_1696643	TLN1	7094	0.00018902	0.00114718	1.23036
ILMN_3190442	LOC100128591	100128591	0.000189186	0.00114751	1.09487
ILMN_2056032	CD99	4267	0.000189755	0.00115029	0.854399
ILMN_1731596	AP3S2	10239	0.00019086	0.00115565	1.13315
ILMN_1702501	RPS6KA2	6196	0.000190872	0.00115565	1.13496
ILMN_2331205	CHKB	1120	0.000191039	0.00115565	1.13661
ILMN_1678939	VNN2	8875	0.000191183	0.00115565	1.33496
ILMN_1784216	KRTAP19-6	337973	0.000191196	0.00115565	1.49708
ILMN_1723874	MRPS6	64968	0.000193492	0.00116884	0.84975
ILMN_1754894	C1orf162	128346	0.000194564	0.00117464	0.854785
ILMN_1701131	C2orf49	79074	0.000194882	0.00117587	0.89127
ILMN_1723436	PFKFB2	5208	0.000195543	0.00117917	1.57957
ILMN_2205963	C10orf54	64115	0.00019656	0.00118462	1.30963
ILMN_1670037	POLR2L	5441	0.000197125	0.00118733	0.892859
ILMN_2404063	APP	351	0.000197492	0.0011885	1.23924
ILMN_1695853	CLK4	57396	0.000197548	0.0011885	1.15508
ILMN_2151818	PSMA6	5687	0.000198601	0.00119414	0.878308
ILMN_3194911	ATF6B	1388	0.000199886	0.00120117	1.10948
ILMN_2371700	UCHL5IP	55559	0.000200359	0.00120331	0.898844
ILMN_1674069	TOMM7	54543	0.000200477	0.00120331	0.79402
ILMN_1673936	KHSRP	8570	0.000200594	0.00120331	0.882388
ILMN_1774901	GDPD3	79153	0.000200706	0.00120331	1.22489
ILMN_1815366	FLJ21865	64772	0.000200924	0.00120392	1.12426
ILMN_1787718	SLC27A1	376497	0.000202956	0.00121539	1.24488
ILMN_2189222	KLHL8	57563	0.000204523	0.00122407	1.24632
ILMN_1695917	C5orf15	56951	0.000205113	0.00122689	1.10636
ILMN_1777971	RNF126P1	376412	0.000205544	0.00122876	1.2387
ILMN_1726025	ASXL1	171023	0.000205717	0.00122909	1.13505
ILMN_1755234	SSH3	54961	0.000206222	0.00123139	1.18778
ILMN_2349600	BRD8	10902	0.000206495	0.00123231	1.1058
ILMN_1708204	COPG	22820	0.000206652	0.00123254	1.11336
ILMN_2347314	ARNT	405	0.000206842	0.00123296	1.12439
ILMN_1730048	C7orf26	79034	0.000207085	0.0012337	1.10464
ILMN_3240316	TMSL3	7117	0.000208433	0.00124102	0.856448
ILMN_1722905	MRPS11	64963	0.000208919	0.0012432	0.897175
ILMN_1709114	MAP3K7IP1	10454	0.000210184	0.00125001	1.19351
ILMN_1660691	RAB31	11031	0.000211335	0.00125614	1.27043
ILMN_1758474	PRKRA	8575	0.00021265	0.00126322	0.885009
ILMN_1685763	WDR45L	56270	0.000213644	0.0012684	1.10277
ILMN_2286334	SR140	23350	0.000214132	0.00127057	1.11719
ILMN_1666089	OLIG1	116448	0.000214435	0.00127165	1.2535
ILMN_1730295	SIGLEC8	27181	0.000215244	0.00127536	1.12169
ILMN_1748093	PAFAH1B3	5050	0.000215307	0.00127536	0.850837
ILMN_1756204	RPS6KA4	8986	0.000215432	0.00127537	1.14271
ILMN_1736481	SECISBP2	79048	0.000215784	0.00127624	1.19837
ILMN_1769118	SEPT9	10801	0.000215825	0.00127624	1.2264
ILMN_1669502	E2F3	1871	0.000216618	0.0012802	1.17747
ILMN_1815668	GTF2IP1	2970	0.000217463	0.00128446	1.16065
ILMN_1666471	UQCRQ	27089	0.000218056	0.00128708	0.824202
ILMN_1804851	MRPS17	51373	0.000218155	0.00128708	0.846075
ILMN_1735680	TMEM30A	55754	0.000218346	0.00128747	1.13843
ILMN_1675695	PDS5B	23047	0.000218964	0.00129038	1.15513
ILMN_3243593	LOC100008588	100008588	0.000220095	0.00129631	0.760708
ILMN_1707156	LRRFIP2	9209	0.00022066	0.0012989	1.14542
ILMN_1755792	STK38L	23012	0.000221298	0.00130164	1.11917
ILMN_1746836	PTAFR	5724	0.000221377	0.00130164	1.19911
ILMN_2329834	RBM12	10137	0.000222664	0.00130846	1.13199
ILMN_1779014	TSPYL1	7259	0.00022309	0.00131023	0.867368
ILMN_2083559	KIAA0415	9907	0.000223776	0.00131351	1.11212
ILMN_1687495	SLC37A1	54020	0.000223969	0.0013139	1.13664
ILMN_1721339	ZNF276	92822	0.000224343	0.00131535	1.09555
ILMN_1801822	C18orf25	147339	0.00022457	0.00131594	1.10564
ILMN_1786065	UHRF1	29128	0.000224937	0.00131733	1.19895
ILMN_2413572	MARK2	2011	0.000225061	0.00131733	1.15965
ILMN_1736510	FOXN2	3344	0.000225789	0.00132084	1.17047
ILMN_1763638	BCAR3	8412	0.000225985	0.00132124	1.09996
ILMN_1657803	CFH	3075	0.000226624	0.00132423	0.842036
ILMN_2169490	TDRD9	122402	0.000228304	0.0013333	1.42295
ILMN_1776649	LRRK2	120892	0.000230406	0.00134481	1.2624
ILMN_1733696	IMP3	55272	0.000231693	0.00135156	0.835552
ILMN_1664440	TP53BP1	7158	0.000232249	0.00135405	1.14794
ILMN_1690392	COMMD3	23412	0.00023295	0.00135737	0.886616
ILMN_1712432	PSMD2	5708	0.000234323	0.00136396	1.21751
ILMN_1706094	HECTD1	25831	0.000234344	0.00136396	1.1565
ILMN_1767111	ANO10	55129	0.000236702	0.00137691	1.14725
ILMN_1811327	MRPL27	51264	0.000237317	0.00137972	0.86839
ILMN_2412521	KIAA0101	9768	0.00023949	0.00139156	1.11819
ILMN_1690101	FAIM	55179	0.000239889	0.00139311	0.897503
ILMN_3241758	POTEF	728378	0.000240367	0.00139474	1.13731
ILMN_1687440	HIPK2	28996	0.000240439	0.00139474	1.16682
ILMN_1812580	YDJC	150223	0.000241969	0.00140282	0.897035
ILMN_1794825	ALDH3A2	224	0.000242674	0.00140612	1.13624
ILMN_1720452	LONRF3	79836	0.000243843	0.00141172	1.10764
ILMN_1737205	MCM4	4173	0.000243912	0.00141172	1.20778
ILMN_1655935	ADCY7	113	0.000244311	0.00141324	1.1269
ILMN_1902658		92249	0.000244902	0.0014154	0.887225
ILMN_1807074	MIF	4282	0.000244958	0.0014154	0.788893
ILMN_1753500	ARHGAP12	94134	0.000247062	0.00142677	1.11459
ILMN_1725105	EEF1E1	9521	0.000247999	0.00143138	0.876237
ILMN_1695868	PRICKLE4	29964	0.000250098	0.00144229	0.861501
ILMN_1801845	DNAL4	10126	0.000250168	0.00144229	0.908059
ILMN_1660368	TRRAP	8295	0.000251584	0.00144965	1.24954
ILMN_3308420	MIR9-3	407051	0.000251859	0.00145043	1.11347
ILMN_2360730	CAV2	858	0.000253896	0.00146135	1.20458
ILMN_1804789	KIAA1967	57805	0.000254521	0.00146413	1.18403
ILMN_2079655	KLRB1	3820	0.000255302	0.00146781	0.740211
ILMN_1724236	FUT7	2529	0.000257242	0.00147776	1.21268
ILMN_2158242	SHOC2	8036	0.000257318	0.00147776	1.16081
ILMN_1724376	C2orf30	27248	0.000257528	0.00147815	1.12596
ILMN_1691334	TXNDC3	51314	0.00025824	0.00148086	1.21482
ILMN_1745772	ASCC3	10973	0.000258287	0.00148086	1.16158
ILMN_2112988	NCF1C	654817	0.000258431	0.00148087	1.19338
ILMN_1704730	CD93	22918	0.000259182	0.00148435	1.29667
ILMN_2189605	FAM122B	159090	0.000259351	0.0014845	1.13123
ILMN_2146372	KCTD6	200845	0.00025969	0.00148562	0.886929
ILMN_1715625	C20orf94	128710	0.000260582	0.00148919	0.90188
ILMN_1791896	EBAG9	9166	0.000260602	0.00148919	0.869123
ILMN_1753819	RFFL	117584	0.000260834	0.0014897	1.14713
ILMN_2393296	GK	2710	0.000263458	0.00150386	1.36805
ILMN_1707308	IKBKG	8517	0.000263728	0.00150457	1.12493
ILMN_1733305	EIF2A	83939	0.00026407	0.00150569	1.24828
ILMN_1751431	WIBG	84305	0.000264773	0.00150807	0.879485
ILMN_2290118	MEGF9	1955	0.000264779	0.00150807	1.24693
ILMN_1747968	RBM33	155435	0.000265589	0.00151186	1.20368
ILMN_1778617	TAF9	6880	0.000266619	0.00151689	0.859956
ILMN_1704557	RPS6KB1	6198	0.000267105	0.00151882	1.11168
ILMN_3245236	FBRS	64319	0.000267711	0.00152143	1.22988
ILMN_1751400	SKAP1	8631	0.000268827	0.00152694	0.781434
ILMN_1732060	ARHGAP1	392	0.000269341	0.00152902	1.13175
ILMN_1695759	AMDHD2	51005	0.000269754	0.00153052	1.10241
ILMN_1711516	ATP6V1A	523	0.000270495	0.00153389	1.17586
ILMN_1768050	SCOC	60592	0.000271769	0.00154027	0.882902
ILMN_1677162	SFRS13A	10772	0.000274584	0.00155538	0.886461
ILMN_2361807	OS9	10956	0.000275099	0.00155744	1.11931
ILMN_2316540	MRPL11	65003	0.000275402	0.00155831	0.860845
ILMN_1738449	STIM2	57620	0.000275845	0.00155996	1.1013
ILMN_1713759	UBE2J1	51465	0.000276158	0.00156088	1.22596
ILMN_2136635	ISCA2	122961	0.000277702	0.00156875	0.9133
ILMN_1813688	GKN2	200504	0.000279624	0.00157875	1.12253
ILMN_1814194	TCF4	6925	0.000281056	0.00158597	1.17745
ILMN_1764082	MBOAT1	154141	0.000281451	0.00158734	1.14725
ILMN_1775008	NCAPD2	9918	0.000281809	0.00158787	1.21328
ILMN_1744268	PLEC1	5339	0.000281852	0.00158787	1.16914
ILMN_1676899	YEATS2	55689	0.000282756	0.0015921	1.15147
ILMN_2163819	KIF21B	23046	0.000283594	0.0015957	1.29964
ILMN_2151075	ZNF821	55565	0.00028372	0.0015957	0.906609
ILMN_1812478	ZNHIT3	9326	0.000283859	0.0015957	0.859187
ILMN_1731851	OXA1L	5018	0.000284348	0.00159759	0.893115
ILMN_2352023	RIPK5	25778	0.000286779	0.00161038	0.788981
ILMN_1690099	ITGB1BP1	9270	0.000286958	0.0016105	0.841965
ILMN_1804148	TMED4	222068	0.000288311	0.00161679	0.910201
ILMN_1676632	DISC1	27185	0.000288389	0.00161679	1.14483
ILMN_1682783	TUG1	55000	0.000288712	0.00161772	1.12875
ILMN_1750722	RPS7	6201	0.000292731	0.00163935	0.888027
ILMN_1750658	HAX1	10456	0.000293323	0.00164178	0.899675
ILMN_1703153	N-PAC	84656	0.000294119	0.00164535	1.1146
ILMN_1667222	MTX1	4580	0.000295349	0.00165134	1.15257
ILMN_3241046	MYBL1	4603	0.000296373	0.00165617	0.772421
ILMN_1790881	HNMT	3176	0.000297909	0.00166386	0.810853
ILMN_1659437	TXNDC17	84817	0.000298158	0.00166435	0.850202
ILMN_1779584	UTP18	51096	0.00029843	0.00166497	0.917707
ILMN_1702229	CECR6	27439	0.000299712	0.00167123	1.26762
ILMN_2068435	ZNF700	90592	0.000300256	0.00167336	1.10604
ILMN_1658706	ST6GALNAC2	10610	0.000301114	0.00167724	1.24055
ILMN_1728898	SPINK8	646424	0.0003015	0.00167849	1.09713
ILMN_1662049	AGPAT5	55326	0.000302383	0.0016825	1.1697
ILMN_2406468	NFU1	27247	0.000303339	0.00168692	0.90682
ILMN_1788961	PPP2R2A	5520	0.000303641	0.00168769	1.14063
ILMN_1686254	FAM127B	26071	0.000303943	0.00168846	0.890234
ILMN_1774334	HIGD2A	192286	0.000304412	0.00169016	0.852766
ILMN_1720285	ESD	2098	0.000305241	0.00169386	0.887786
ILMN_1666670	RBX1	9978	0.000306269	0.00169865	0.802703
ILMN_1745946	CCDC5	115106	0.000307055	0.0017021	0.898442
ILMN_2214910	EPHB4	2050	0.000307711	0.00170483	1.20044
ILMN_1773228	DLST	1743	0.0003088	0.00170995	1.11514
ILMN_1745697	MGRN1	23295	0.000309201	0.00171126	1.15715
ILMN_1730294	INO80C	125476	0.000309675	0.00171296	0.903065
ILMN_2202948	BUB1	699	0.00031017	0.00171478	1.20526
ILMN_2072603	MRPL14	64928	0.000313744	0.00173362	0.86586
ILMN_1795933	CHMP7	91782	0.000314872	0.00173893	1.17619
ILMN_1667476	LTBR	4055	0.000317022	0.00174987	1.20212
ILMN_1808938	PIGF	5281	0.000317377	0.00175089	0.88944
ILMN_2322972	ZFYVE27	118813	0.000317846	0.00175255	1.11505
ILMN_1659285	PSMG1	8624	0.000319322	0.00175975	0.870077
ILMN_1732967	KIAA1949	170954	0.000320253	0.00176394	1.14491
ILMN_1665877	RNF149	284996	0.000320561	0.0017647	1.21909
ILMN_1729019	SEPT7	989	0.000321255	0.0017663	0.816313
ILMN_1751530	GADD45GIP1	90480	0.000321296	0.0017663	0.886163
ILMN_1677532	TARDBP	23435	0.000321408	0.0017663	1.12399
ILMN_1737015	RPL39	6170	0.000321678	0.0017663	0.852597
ILMN_1745885	POLR2F	5435	0.000321703	0.0017663	0.851688
ILMN_1742798	SFRS10	6434	0.000322127	0.00176769	0.877756
ILMN_1869897		140609	0.000324042	0.00177726	1.16283
ILMN_1750785	SYTL1	84958	0.000324407	0.00177832	1.10195
ILMN_1682312	CYBB	1536	0.000325052	0.00178091	1.2456
ILMN_1709483	MRE11A	4361	0.000325398	0.00178187	1.10546
ILMN_1714527	VAMP3	9341	0.000325784	0.00178299	1.12012
ILMN_1702806	PDCL3	79031	0.000325946	0.00178299	0.868986
ILMN_1717229	C9orf21	195827	0.000326749	0.00178643	0.906462
ILMN_2394576	FBXW11	23291	0.000327573	0.00178999	1.1039
ILMN_1807662	IGF2R	3482	0.000330961	0.00180756	1.30591
ILMN_1807177	KIAA1797	54914	0.000331589	0.00181003	1.13432
ILMN_1666399	RING1	6015	0.000331763	0.00181003	0.866707
ILMN_2402674	DPM3	54344	0.00033252	0.0018132	0.863478
ILMN_1668270	ZDHHC18	84243	0.000333581	0.00181803	1.20233
ILMN_1659843	DNAJC3	5611	0.000335358	0.00182676	1.18075
ILMN_1667657	TPP2	7174	0.000337104	0.0018353	1.11224
ILMN_2058070	NEDD8	4738	0.000338073	0.00183961	0.901511
ILMN_2116366	RPL12	6136	0.000338365	0.00184024	0.869757
ILMN_3245476	PHRF1	57661	0.00033856	0.00184033	1.21673
ILMN_1660844	INTS4	92105	0.000341069	0.001853	1.12293
ILMN_1713058	PSTPIP2	9050	0.000342095	0.0018576	1.29025
ILMN_1838885	KIAA1632	57724	0.000342316	0.00185783	1.12163
ILMN_1694888	TAF2	6873	0.000343892	0.0018654	1.10641
ILMN_2392274	CD82	3732	0.000345191	0.00187147	1.16247
ILMN_1750394	SLC39A6	25800	0.000345767	0.00187361	1.10844
ILMN_1763460	NHP2L1	4809	0.000347043	0.00187954	0.855634
ILMN_1697585	ACTR6	64431	0.000350486	0.0018972	0.871931
ILMN_3237396	AAGAB	79719	0.000350834	0.00189809	0.898401
ILMN_1696675	CES2	8824	0.000351155	0.00189884	0.900521
ILMN_2316104	IQCB1	9657	0.000351483	0.00189962	1.13023
ILMN_2093674	GMFB	2764	0.000351785	0.00190006	1.12572
ILMN_1791593	DENND5B	160518	0.00035193	0.00190006	1.19466
ILMN_1802615	CDK6	1021	0.000353004	0.00190486	1.16451
ILMN_1752393	ATOH7	220202	0.000353282	0.00190491	0.911217
ILMN_1756355	NDUFS3	4722	0.00035338	0.00190491	0.865232
ILMN_1655608	KLHL18	23276	0.000354289	0.00190881	1.15125
ILMN_2196569	NUP93	9688	0.000355587	0.00191481	1.14656
ILMN_1768363	BAP1	8314	0.000359709	0.001936	1.18067
ILMN_1654543	MED6	10001	0.000360431	0.00193888	0.884708
ILMN_2354391	EGLN2	112398	0.000361024	0.00194051	1.08955
ILMN_1749709	NDUFB11	54539	0.00036146	0.00194051	0.846763
ILMN_1805271	ZNF721	170960	0.000361471	0.00194051	0.854747
ILMN_1880280		100506815	0.000361483	0.00194051	1.27557
ILMN_1804415	SMAGP	57228	0.000362685	0.00194596	0.854888
ILMN_1796407	SS18L2	51188	0.000362897	0.00194609	0.853511
ILMN_1678962	DFFB	1677	0.000363228	0.00194686	1.12979
ILMN_1757956	PCGF1	84759	0.000364807	0.00195431	0.88613
ILMN_2112049	DNLZ	728489	0.000365035	0.00195452	0.774215
ILMN_2412927	GMPPB	29925	0.000365407	0.0019555	1.15647
ILMN_1747251	LTB4R	1241	0.000368037	0.00196856	1.25774
ILMN_1795227	DNCL1	8655	0.000370128	0.00197872	0.822221
ILMN_1651987	C6orf129	154467	0.000370324	0.00197875	0.83894
ILMN_1775074	TUBGCP2	10844	0.000370533	0.00197885	1.13042
ILMN_1693290	METT10D	79066	0.000371678	0.00198331	1.1242
ILMN_1684553	RHOH	399	0.000371752	0.00198331	1.14144
ILMN_1743767	ZNF446	55663	0.000374569	0.00199731	1.11555
ILMN_1908133		3500	0.000380113	0.00202584	1.10303
ILMN_1814247	TCFL5	10732	0.000381159	0.00203037	1.14252
ILMN_1794612	UBA7	7318	0.000382613	0.00203706	1.14661
ILMN_2096116	HSP90B1	7184	0.00038307	0.00203845	1.25374
ILMN_3308778	MIR488	574441	0.000383533	0.00203987	0.911968
ILMN_2219134	RPS15	6209	0.000384041	0.00204152	0.861358
ILMN_1794967	EIF4ENIF1	56478	0.000385006	0.0020456	1.11176
ILMN_3249175	LOC100188949	100188949	0.000386829	0.00205424	0.896559
ILMN_2340065	UBL5	59286	0.000387341	0.0020559	0.851681
ILMN_2213558	TMED10P	286102	0.00038821	0.00205946	0.878196
ILMN_1669696	ZNF792	126375	0.00038931	0.00206325	0.85104
ILMN_1782618	C9orf16	79095	0.000389323	0.00206325	0.873153
ILMN_1699362	IK	3550	0.000389885	0.00206518	1.13413
ILMN_1764764	MUM1	84939	0.000391383	0.00207145	1.17731
ILMN_2050654	SAV1	60485	0.000391469	0.00207145	0.899814
ILMN_2087303	XKR8	55113	0.000392682	0.00207681	1.1724
ILMN_1815734	FCHSD2	9873	0.000393134	0.00207814	1.1387
ILMN_1745385	HNRPM	4670	0.000393589	0.00207948	1.19945
ILMN_1786429	P2RY5	10161	0.000393912	0.00208013	0.86576
ILMN_1692133	ZNF226	7769	0.000395691	0.00208757	0.913476
ILMN_1807540	CBARA1	10367	0.000395724	0.00208757	1.14747
ILMN_1660727	ENPP5	59084	0.000397249	0.00209455	0.861473
ILMN_1726659	THOP1	7064	0.000398322	0.00209914	1.12357
ILMN_2108357	RPL39L	116832	0.000398937	0.00210131	0.850181
ILMN_1753885	YTHDF1	54915	0.000399714	0.00210357	1.11745
ILMN_1695362	ZNF32	7580	0.000399771	0.00210357	0.882924
ILMN_1697639	OGT	8473	0.000401093	0.00210945	1.15798
ILMN_1741204	KLHDC2	23588	0.000401858	0.0021124	0.843711
ILMN_1709820	AOAH	313	0.000402589	0.00211517	1.17135
ILMN_1701940	FAM73B	84895	0.000403452	0.00211863	1.09228
ILMN_1802708	BTN3A1	11119	0.000405941	0.00213062	1.19689
ILMN_1675674	UBE4B	10277	0.000410097	0.00215135	1.12751
ILMN_1652082	ELF4	2000	0.000410354	0.00215161	1.21605
ILMN_1741392	SLC25A20	788	0.000412826	0.00216347	0.86834
ILMN_3187680	ACCS	84680	0.000414715	0.00217186	1.30601
ILMN_1713934	LITAF	9516	0.000414845	0.00217186	1.21346
ILMN_1733377	FASTKD5	60493	0.000416626	0.00218009	1.1073
ILMN_1801923	ATF1	466	0.000417322	0.00218262	0.897479
ILMN_1695025	CD2	914	0.000419096	0.0021908	0.77786
ILMN_2396287	RFX2	5990	0.000419534	0.00219098	1.26092
ILMN_1698605	TMEM43	79188	0.000419848	0.00219098	1.15948
ILMN_1656040	NTN3	4917	0.000419908	0.00219098	1.35682
ILMN_2098126	CCL5	6352	0.000419977	0.00219098	0.798694
ILMN_1819783		57600	0.00042099	0.00219516	0.900729
ILMN_1737343	FNIP1	96459	0.000421292	0.00219563	1.2244
ILMN_3248773	C7orf40	285958	0.000422597	0.00220057	0.887418
ILMN_1741331	MUDENG	55745	0.000422663	0.00220057	1.09579
ILMN_1682165	NT5C2	22978	0.000423563	0.00220414	1.13513
ILMN_1721621	NKTR	4820	0.000425001	0.00221052	1.18243
ILMN_1799134	KLRD1	3824	0.00042633	0.00221632	0.726634
ILMN_1797342	FNBP1	23048	0.000426733	0.0022173	1.19237
ILMN_1781752	CLEC16A	23274	0.000427191	0.00221797	1.17038
ILMN_2355559	PSAP	5660	0.00042732	0.00221797	1.16714
ILMN_1669094	ZNF672	79894	0.000427504	0.00221797	1.15873
ILMN_2130838	UTP11L	51118	0.000429231	0.00222567	0.892252
[truncated: 2,098 more rows]

## Sheet: PBC-Ctrl
PROBE_ID	SYMBOL	Entrez id	p-value	p.adj	FC
ILMN_1715968	MLL4	9757	2.55724e-14	1.67853e-10	1.3167
ILMN_1690085	STK11IP	114790	3.23853e-14	1.67853e-10	1.24799
ILMN_1728426	INPPL1	3636	6.89232e-14	1.97992e-10	1.45623
ILMN_1770515	UBE2V2	7336	8.10321e-14	1.97992e-10	0.799031
ILMN_1652082	ELF4	2000	1.1932e-13	1.97992e-10	1.36009
ILMN_1737170	FLII	2314	1.39136e-13	1.97992e-10	1.36092
ILMN_1775734	SH2D3C	10044	1.47949e-13	1.97992e-10	1.45247
ILMN_1724066	PLCB2	5330	1.59054e-13	1.97992e-10	1.61504
ILMN_2362902	RASSF5	83593	1.83031e-13	1.97992e-10	1.37521
ILMN_1687533	SEMA4D	10507	1.91002e-13	1.97992e-10	1.37012
ILMN_2213558	TMED10P	286102	2.20621e-13	2.07905e-10	0.789941
ILMN_1701269	ATP5C1	509	2.73786e-13	2.36505e-10	0.765836
ILMN_1753008	REXO1	57455	3.24411e-13	2.5868e-10	1.28282
ILMN_2154115	PSD4	23550	3.72156e-13	2.75555e-10	1.3838
ILMN_1725787	RFX1	5989	4.45095e-13	3.0759e-10	1.36632
ILMN_1659206	RARA	5914	6.22778e-13	3.95218e-10	1.45873
ILMN_1793729	C15orf39	56905	6.48148e-13	3.95218e-10	1.51793
ILMN_1792910	MNT	4335	6.98384e-13	4.02192e-10	1.31892
ILMN_1803277	MVP	9961	7.90687e-13	4.31382e-10	1.33993
ILMN_2232936	UQCRH	7388	1.23872e-12	6.4203e-10	0.73012
ILMN_1663486	TLK2	11011	1.32333e-12	6.53219e-10	1.15482
ILMN_1715173	RPS6KA1	6195	1.628e-12	7.67085e-10	1.34078
ILMN_1794782	ABCG1	9619	1.81916e-12	8.19887e-10	1.62672
ILMN_1651692	STK10	6793	2.04794e-12	8.84538e-10	1.2685
ILMN_1802708	BTN3A1	11119	2.84587e-12	1.18001e-09	1.41071
ILMN_1711048	ZBTB17	7709	4.84565e-12	1.85109e-09	1.21462
ILMN_1690307	TPRKB	51002	5.06272e-12	1.85109e-09	0.773256
ILMN_2396956	AKAP13	11214	5.24844e-12	1.85109e-09	1.29393
ILMN_2277419	SLC38A10	124565	5.37046e-12	1.85109e-09	1.22338
ILMN_2043728	ZNF341	84905	5.66147e-12	1.85109e-09	1.2548
ILMN_1793959	ADPGK	83440	5.71668e-12	1.85109e-09	1.19445
ILMN_1813775	GAK	2580	6.03539e-12	1.85109e-09	1.33132
ILMN_3307926	ADRBK1	156	6.19171e-12	1.85109e-09	1.35975
ILMN_1727142	IKBKB	3551	6.27385e-12	1.85109e-09	1.18499
ILMN_1777906	RPRC1	55700	6.40888e-12	1.85109e-09	1.35923
ILMN_1802611	SPEN	23013	6.42864e-12	1.85109e-09	1.27948
ILMN_1722872	MYH9	4627	7.18326e-12	2.01248e-09	1.37789
ILMN_1771149	MRPL19	9801	7.5154e-12	2.05012e-09	0.776061
ILMN_1745148	ZNFX1	57169	7.76227e-12	2.06317e-09	1.36503
ILMN_1761912	MGAT1	4245	1.07961e-11	2.7978e-09	1.26933
ILMN_2064606	TBC1D2B	23102	1.17673e-11	2.97512e-09	1.29207
ILMN_2410909	AKT1	207	1.28604e-11	3.16747e-09	1.30417
ILMN_1672547	MYO9B	4650	1.3207e-11	3.16747e-09	1.36849
ILMN_1811392	HMHA1	23526	1.34539e-11	3.16747e-09	1.47833
ILMN_1808299	IQSEC1	9922	1.39073e-11	3.16747e-09	1.32831
ILMN_1797594	NFAT5	10725	1.40559e-11	3.16747e-09	1.34096
ILMN_1691578	GTF3C6	112495	1.59226e-11	3.51178e-09	0.793402
ILMN_2399503	UBN1	29855	1.62853e-11	3.51695e-09	1.38978
ILMN_1772991	CHPF2	54480	1.71966e-11	3.63796e-09	1.28517
ILMN_2205050	PRKX	5613	1.85583e-11	3.84751e-09	1.27711
ILMN_3247462	GLRX3	10539	2.09601e-11	4.26024e-09	0.790233
ILMN_1683204	GMEB2	26205	2.13713e-11	4.26029e-09	1.22936
ILMN_2126344	SEC16A	9919	2.29134e-11	4.40629e-09	1.34385
ILMN_2104784	FKBP3	2287	2.29539e-11	4.40629e-09	0.801654
ILMN_1683811	TNPO3	23534	2.55705e-11	4.81934e-09	1.26736
ILMN_1688011	UPF1	5976	3.15853e-11	5.84666e-09	1.38016
ILMN_1759453	UQCRB	7381	3.3349e-11	6.06484e-09	0.737704
ILMN_1669433	KIAA0913	23053	3.67998e-11	6.577e-09	1.36732
ILMN_1677534	SCAP	22937	4.19837e-11	7.34189e-09	1.40023
ILMN_1736002	COPS5	10987	4.2496e-11	7.34189e-09	0.856752
ILMN_1780671	PLEKHG3	26030	4.34834e-11	7.38933e-09	1.5455
ILMN_2119535	RIPK1	8737	4.75992e-11	7.88803e-09	1.32427
ILMN_1706521	CSNK1G2	1455	4.794e-11	7.88803e-09	1.25362
ILMN_1694466	ZBED1	9189	5.11773e-11	8.28912e-09	1.24062
ILMN_1800425	SLC9A1	6548	5.23083e-11	8.34197e-09	1.32711
ILMN_1654392	KHNYN	23351	5.75373e-11	9.03684e-09	1.28635
ILMN_1653828	CHFR	55743	6.49375e-11	1.00469e-08	1.24749
ILMN_1734317	DPF2	5977	6.7013e-11	1.02155e-08	1.18559
ILMN_1780601	EMR1	2015	7.38574e-11	1.10957e-08	1.43994
ILMN_1738749	MAST3	23031	7.59313e-11	1.12321e-08	1.30233
ILMN_1784218	DDX23	9416	7.73703e-11	1.12321e-08	1.26869
ILMN_1749591	ITGAL	3683	7.8016e-11	1.12321e-08	1.33869
ILMN_1681467	RAB11FIP4	84440	8.51736e-11	1.20947e-08	1.30967
ILMN_1674250	NCKAP1L	3071	9.88765e-11	1.37952e-08	1.31306
ILMN_2212763	ICAM3	3385	9.98107e-11	1.37952e-08	1.34543
ILMN_1676955	TYK2	7297	1.0355e-10	1.41236e-08	1.30028
ILMN_2317730	ELMO2	63916	1.06081e-10	1.4281e-08	1.29498
ILMN_1676600	SEC24C	9632	1.12397e-10	1.49373e-08	1.41677
ILMN_1672878	ABR	29	1.14644e-10	1.5043e-08	1.3441
ILMN_1703720	SF3B14	51639	1.23163e-10	1.59588e-08	0.785022
ILMN_1777998	ARHGAP25	9938	1.2688e-10	1.62375e-08	1.32504
ILMN_1694731	CLCN7	1186	1.3887e-10	1.73809e-08	1.38256
ILMN_1672504	PDXK	8566	1.39168e-10	1.73809e-08	1.37867
ILMN_1750805	ARHGAP30	257106	1.67448e-10	2.06638e-08	1.316
ILMN_1715994	HGS	9146	1.72434e-10	2.09641e-08	1.29696
ILMN_1703477	ARHGEF2	9181	1.73925e-10	2.09641e-08	1.30141
ILMN_1803853	NOL7	51406	1.7742e-10	2.11395e-08	0.765116
ILMN_1678268	VPS8	23355	1.89667e-10	2.23419e-08	1.28131
ILMN_1708375	IRF1	3659	2.0853e-10	2.42879e-08	1.3731
ILMN_1728163	CTDSP1	58190	2.10938e-10	2.42954e-08	1.27527
ILMN_1753719	GTF2A2	2958	2.16809e-10	2.46971e-08	0.785084
ILMN_1766275	PIK3CD	5293	2.21092e-10	2.49113e-08	1.26041
ILMN_2152581	STK38	11329	2.23746e-10	2.49393e-08	1.30042
ILMN_1655191	CASZ1	54897	2.40816e-10	2.65564e-08	1.29054
ILMN_1758831	RNF31	55072	2.44547e-10	2.6676e-08	1.26269
ILMN_1713301	DGCR2	9993	2.47048e-10	2.6676e-08	1.25911
ILMN_2352303	RASSF2	9770	2.67445e-10	2.85807e-08	1.5064
ILMN_2126239	SMG5	23381	2.92217e-10	3.09094e-08	1.264
ILMN_1681067	PIK3R5	23533	2.972e-10	3.11189e-08	1.19215
ILMN_1755235	XPO6	23214	3.0311e-10	3.14204e-08	1.46121
ILMN_2056687	C17orf56	146705	3.21324e-10	3.28201e-08	1.20346
ILMN_1753547	STAT5A	6776	3.22945e-10	3.28201e-08	1.29466
ILMN_1772686	FGD3	89846	3.26528e-10	3.2862e-08	1.3383
ILMN_3269719	ARAP1	116985	3.29894e-10	3.28816e-08	1.32718
ILMN_1651832	EHD1	10938	3.51528e-10	3.47042e-08	1.25969
ILMN_1677138	POLR2J3	548644	3.7339e-10	3.65147e-08	0.763531
ILMN_1764788	TNFRSF1B	7133	3.78188e-10	3.66383e-08	1.41759
ILMN_1711994	TCIRG1	10312	3.91279e-10	3.75555e-08	1.31947
ILMN_1756086	INTS3	65123	3.96793e-10	3.77354e-08	1.30966
ILMN_1688000	POLDIP3	84271	4.24086e-10	3.99644e-08	1.24955
ILMN_1802380	RERE	473	4.50988e-10	4.18655e-08	1.3184
ILMN_1718136	UQCRHL	440567	4.52338e-10	4.18655e-08	0.737984
ILMN_1718619	TRIM11	81559	4.72662e-10	4.30517e-08	1.23611
ILMN_1663035	SREBF1	6720	4.79822e-10	4.30517e-08	1.28821
ILMN_1676515	IMPDH1	3614	4.81349e-10	4.30517e-08	1.4274
ILMN_1814044	CABIN1	23523	4.81767e-10	4.30517e-08	1.36028
ILMN_1678362	INO80	54617	5.15483e-10	4.56709e-08	1.32365
ILMN_3237632	NCLN	56926	5.21184e-10	4.57847e-08	1.24228
ILMN_1712705	RAB40C	57799	5.40184e-10	4.68705e-08	1.21069
ILMN_1767509	DEF8	54849	5.42587e-10	4.68705e-08	1.40767
ILMN_2201966	N4BP1	9683	5.7731e-10	4.94578e-08	1.344
ILMN_1723625	MAP4K2	5871	5.82853e-10	4.95234e-08	1.25874
ILMN_1729161	NOTCH1	4851	5.95057e-10	5.01493e-08	1.42281
ILMN_1721106	C14orf159	80017	6.22315e-10	5.20236e-08	1.29034
ILMN_1788315	SIN3B	23309	6.74916e-10	5.59694e-08	1.20983
ILMN_1744212	INPP5D	3635	7.015e-10	5.77123e-08	1.33917
ILMN_1799725	DOCK2	1794	7.11461e-10	5.80709e-08	1.28848
ILMN_2163819	KIF21B	23046	7.22527e-10	5.82024e-08	1.34661
ILMN_1806705	ASB6	140459	7.24302e-10	5.82024e-08	1.21927
ILMN_1807972	MICAL1	64780	7.64041e-10	6.09235e-08	1.32337
ILMN_2059294	RTCD1	8634	7.83276e-10	6.19804e-08	0.844798
ILMN_1782292	LAMP1	3916	8.41751e-10	6.5613e-08	1.20612
ILMN_1728224	OGFR	11054	8.41842e-10	6.5613e-08	1.22089
ILMN_1687419	DHX8	1659	8.67097e-10	6.70771e-08	1.18703
ILMN_1776777	ADAR	103	8.77938e-10	6.74127e-08	1.38271
ILMN_1706326	MRPL33	9553	9.00716e-10	6.8137e-08	0.725774
ILMN_2264625	NIPBL	25836	9.0531e-10	6.8137e-08	1.20242
ILMN_1767365	PAK1	5058	9.0709e-10	6.8137e-08	1.35886
ILMN_1770733	RIC8A	60626	9.29513e-10	6.9319e-08	1.16944
ILMN_1703743	AATF	26574	9.4379e-10	6.98809e-08	1.19707
ILMN_1774077	GBP2	2634	9.72812e-10	7.15189e-08	1.40815
ILMN_1662328	CNNM3	26505	1.06688e-09	7.78821e-08	1.31772
ILMN_1728662	ALDH3B1	221	1.07982e-09	7.82755e-08	1.35614
ILMN_1735930	KLF2	10365	1.12852e-09	8.06079e-08	1.19189
ILMN_1666512	SKIV2L	6499	1.13806e-09	8.06079e-08	1.31489
ILMN_1658053	DYNLRB1	83658	1.13923e-09	8.06079e-08	0.804122
ILMN_1772644	EML3	256364	1.1431e-09	8.06079e-08	1.29781
ILMN_1769412	RAPGEF1	2889	1.18969e-09	8.33263e-08	1.42566
ILMN_1780036	WDR1	9948	1.20959e-09	8.37198e-08	1.26648
ILMN_1808148	SMCHD1	23347	1.21146e-09	8.37198e-08	1.30975
ILMN_1792076	TRERF1	55809	1.32263e-09	9.07974e-08	1.2611
ILMN_2328224	MADD	8567	1.33468e-09	9.1022e-08	1.22952
ILMN_2348093	ATP5J	522	1.38235e-09	9.36568e-08	0.784657
ILMN_1653220	PITPNM1	9600	1.47281e-09	9.91373e-08	1.21731
ILMN_2275098	DTX2	113878	1.61466e-09	1.07984e-07	1.21126
ILMN_1786015	CTCF	10664	1.63486e-09	1.08634e-07	1.24246
ILMN_2360784	RRBP1	6238	1.65565e-09	1.09315e-07	1.28209
ILMN_2232177	ACTN1	87	1.78994e-09	1.17434e-07	1.41604
ILMN_1754842	DLGAP4	22839	1.89143e-09	1.23312e-07	1.19725
ILMN_1786601	PLAGL2	5326	1.92459e-09	1.23595e-07	1.27779
ILMN_1782829	GLTSCR1	29998	1.93026e-09	1.23595e-07	1.25653
ILMN_1766222	LARP4B	23185	1.93155e-09	1.23595e-07	1.19487
ILMN_1770824	ARHGAP4	393	2.09461e-09	1.33207e-07	1.38381
ILMN_1654488	UTX	7403	2.12632e-09	1.34388e-07	1.25867
ILMN_1660364	PSCD4	27128	2.14702e-09	1.34388e-07	1.46888
ILMN_1723689	RANBP3	8498	2.15207e-09	1.34388e-07	1.26028
ILMN_1811102	LRSAM1	90678	2.30932e-09	1.43344e-07	1.23014
ILMN_1703132	LYRM2	57226	2.3277e-09	1.43624e-07	0.79087
ILMN_1692785	KLHL21	9903	2.43403e-09	1.49297e-07	1.35752
ILMN_1786893	RBM5	10181	2.60544e-09	1.5852e-07	1.28844
ILMN_1756006	ATG2A	23130	2.61499e-09	1.5852e-07	1.50262
ILMN_1726114	SLC45A3	85414	2.66457e-09	1.60587e-07	1.3737
ILMN_2407589	CTDP1	9150	2.70194e-09	1.6108e-07	1.17467
ILMN_1713037	PFKL	5211	2.70382e-09	1.6108e-07	1.28395
ILMN_1761069	UVRAG	7405	2.79625e-09	1.65634e-07	1.16881
ILMN_1725105	EEF1E1	9521	2.87863e-09	1.69545e-07	0.801798
ILMN_1716704	NLRC5	84166	2.89534e-09	1.69565e-07	1.23526
ILMN_2105308	DPM1	8813	2.98347e-09	1.73745e-07	0.812151
ILMN_3193306	C14orf109	26175	3.01939e-09	1.74855e-07	0.849874
ILMN_1668185	ZNF282	8427	3.06365e-09	1.76432e-07	1.16577
ILMN_1693311	TMBIM6	7009	3.12721e-09	1.79098e-07	1.31036
ILMN_1694084	PSCD1	9267	3.17082e-09	1.80597e-07	1.37828
ILMN_3237665	COX7A2L	9167	3.19294e-09	1.80864e-07	0.825005
ILMN_1783149	CDH23	64072	3.32406e-09	1.87268e-07	1.40027
ILMN_1713402	FAM160A2	84067	3.41229e-09	1.91199e-07	1.25492
ILMN_1805161	LZTR1	8216	3.50508e-09	1.94938e-07	1.377
ILMN_1814074	PHKA2	5256	3.51664e-09	1.94938e-07	1.26825
ILMN_1721022	SHC1	6464	3.73988e-09	2.06211e-07	1.20103
ILMN_2072973	TOP3A	7156	3.79531e-09	2.0816e-07	1.22741
ILMN_1775823	POFUT2	23275	3.83037e-09	2.08881e-07	1.21968
ILMN_1805693	GMIP	51291	3.84876e-09	2.08881e-07	1.30823
ILMN_1682930	SIPA1	6494	3.90035e-09	2.10578e-07	1.28743
ILMN_1703246	SBF1	6305	3.98252e-09	2.13852e-07	1.39984
ILMN_1678998	LRRC14	9684	4.00225e-09	2.13852e-07	1.28159
ILMN_1770673	AKNA	80709	4.03576e-09	2.14537e-07	1.31054
ILMN_1710427	VPS37B	79720	4.35939e-09	2.30558e-07	1.20104
ILMN_1677484	SNAPC4	6621	4.40045e-09	2.31549e-07	1.23474
ILMN_2114422	NOD1	10392	4.45107e-09	2.32423e-07	1.29848
ILMN_1771987	SLC44A2	57153	4.46191e-09	2.32423e-07	1.31936
ILMN_1732060	ARHGAP1	392	4.50247e-09	2.33363e-07	1.21336
ILMN_1665909	LASP1	3927	4.54555e-09	2.33633e-07	1.29228
ILMN_1655608	KLHL18	23276	4.55276e-09	2.33633e-07	1.22408
ILMN_1691717	RHBDF2	79651	4.64614e-09	2.36223e-07	1.34351
ILMN_2211950	SRP14P1	390284	4.6488e-09	2.36223e-07	0.809136
ILMN_1651788	MAP3K11	4296	4.74015e-09	2.3969e-07	1.29551
ILMN_1676745	ZNF142	7701	4.92211e-09	2.47683e-07	1.24182
ILMN_3237966	FBXL11	22992	4.99716e-09	2.50244e-07	1.21464
ILMN_1767433	TBC1D5	9779	5.03931e-09	2.51142e-07	1.16989
ILMN_1721729	PPARBP	5469	5.21582e-09	2.58694e-07	0.846232
ILMN_1766505	COMMD10	51397	5.31737e-09	2.62476e-07	0.844536
ILMN_1738095	PER2	8864	5.51079e-09	2.69694e-07	0.833755
ILMN_1673363	CD97	976	5.51564e-09	2.69694e-07	1.38351
ILMN_2278636	CUTL1	1523	5.55632e-09	2.70383e-07	1.34173
ILMN_1751773	POLD3	10714	5.58189e-09	2.70383e-07	1.16018
ILMN_1813669	ANKS1A	23294	5.709e-09	2.75254e-07	1.26805
ILMN_2412807	DCTN1	1639	5.89054e-09	2.82692e-07	1.24361
ILMN_1814156	PSMB7	5695	5.96397e-09	2.84896e-07	0.813122
ILMN_1663113	TTLL12	23170	6.07404e-09	2.88824e-07	1.23193
ILMN_1659524	C6orf66	29078	6.24331e-09	2.95517e-07	0.842972
ILMN_1755737	TRABD	80305	6.29906e-09	2.968e-07	1.21625
ILMN_1813657	PHF20	51230	6.34343e-09	2.97538e-07	1.17531
ILMN_1751851	CECR1	51816	6.54264e-09	3.055e-07	1.46104
ILMN_1795400	TBCD	6904	6.60282e-09	3.06928e-07	1.26616
ILMN_1769118	SEPT9	10801	6.64495e-09	3.0712e-07	1.32831
ILMN_2108709	ANKRD11	29123	6.67732e-09	3.0712e-07	1.30229
ILMN_2368617	FKRP	79147	6.69584e-09	3.0712e-07	1.186
ILMN_1754303	RPL30	6156	6.73227e-09	3.07431e-07	0.815628
ILMN_1757914	C19orf56	51398	6.98798e-09	3.17708e-07	0.794845
ILMN_1733103	LOC285908	285908	7.03391e-09	3.184e-07	1.2202
ILMN_1726391	MRPL39	54148	7.10059e-09	3.19549e-07	0.815926
ILMN_1659936	PPP1R15A	23645	7.12095e-09	3.19549e-07	1.34136
ILMN_2044572	TBC1D20	128637	7.18657e-09	3.21104e-07	1.19353
ILMN_1689968	PLEKHO2	80301	7.24013e-09	3.21324e-07	1.34031
ILMN_1750321	LBA1	9881	7.25703e-09	3.21324e-07	1.31587
ILMN_1704619	VPS29	51699	7.2845e-09	3.21324e-07	0.829386
ILMN_1753426	KIAA0556	23247	7.44291e-09	3.26857e-07	1.22552
ILMN_1770388	VPS39	23339	7.47301e-09	3.26857e-07	1.20088
ILMN_1672834	SSH2	85464	7.54621e-09	3.28672e-07	1.40574
ILMN_1677200	CYFIP2	26999	7.66154e-09	3.32299e-07	1.47528
ILMN_1701655	SLC24A6	80024	7.85132e-09	3.39111e-07	1.26458
ILMN_1758963	NADK	65220	7.92477e-09	3.40864e-07	1.37643
ILMN_2167616	NACA	4666	8.03363e-09	3.44118e-07	0.857893
ILMN_1779886	TBC1D14	57533	8.21434e-09	3.50325e-07	1.3328
ILMN_1708936	EXOSC3	51010	8.24611e-09	3.50325e-07	0.820645
ILMN_1759818	SORL1	6653	8.3634e-09	3.53857e-07	1.53179
ILMN_1789233	VPS37C	55048	8.47854e-09	3.5727e-07	1.29697
ILMN_1751330	RBCK1	10616	8.542e-09	3.58487e-07	1.25589
ILMN_1795089	RASAL3	64926	8.76667e-09	3.66433e-07	1.36814
ILMN_1732452	MAPKAPK3	7867	9.04523e-09	3.76558e-07	1.25291
ILMN_1690625	SLC9A8	23315	9.3678e-09	3.88426e-07	1.37566
ILMN_1718309	COX15	1355	9.75914e-09	4.02905e-07	1.16739
ILMN_1651767	MKL1	57591	9.81256e-09	4.02905e-07	1.20886
ILMN_1735827	NISCH	11188	9.83359e-09	4.02905e-07	1.28572
ILMN_1652825	IL10RA	3587	1.02154e-08	4.16902e-07	1.29346
ILMN_1656184	PI4KAP1	728233	1.02746e-08	4.17672e-07	1.20097
ILMN_1767020	DENND1C	79958	1.07492e-08	4.35258e-07	1.20092
ILMN_1718424	MRPS28	28957	1.09958e-08	4.40436e-07	0.801999
ILMN_3249608	ANKLE2	23141	1.10023e-08	4.40436e-07	1.1818
ILMN_1703412	LATS2	26524	1.10289e-08	4.40436e-07	1.21477
ILMN_2408102	TFIP11	24144	1.1047e-08	4.40436e-07	1.28163
ILMN_1811574	MAPK8IP3	23162	1.11032e-08	4.40979e-07	1.30503
ILMN_1726901	KLC1	3831	1.12949e-08	4.44823e-07	1.17455
ILMN_1764871	PIGP	51227	1.13126e-08	4.44823e-07	0.787158
ILMN_1787705	ATP6V1B2	526	1.13287e-08	4.44823e-07	1.40623
ILMN_1721136	H6PD	9563	1.14668e-08	4.48546e-07	1.22883
ILMN_1713482	CWC15	51503	1.15875e-08	4.51565e-07	0.835894
ILMN_1739497	GTF2H5	404672	1.19693e-08	4.64501e-07	0.792333
ILMN_1744268	PLEC1	5339	1.20091e-08	4.64501e-07	1.22552
ILMN_1693650	FES	2242	1.26108e-08	4.84462e-07	1.42762
ILMN_1800889	FIG4	9896	1.26186e-08	4.84462e-07	1.16117
ILMN_1700507	CLASP1	23332	1.3053e-08	4.97926e-07	1.16075
ILMN_1693352	MRPL20	55052	1.30654e-08	4.97926e-07	0.822781
ILMN_1781752	CLEC16A	23274	1.31986e-08	5.01161e-07	1.26422
ILMN_2047511	CENTA1	11033	1.32818e-08	5.02478e-07	1.21628
ILMN_3187328	IP6K1	9807	1.34064e-08	5.05347e-07	1.36418
ILMN_1812557	CDK5RAP3	80279	1.38122e-08	5.18759e-07	1.25267
ILMN_2069446	SAFB2	9667	1.38919e-08	5.19869e-07	1.17398
ILMN_1812312	NDUFS4	4724	1.40343e-08	5.23308e-07	0.771909
ILMN_1660629	NBEAL2	23218	1.44522e-08	5.3696e-07	1.37302
ILMN_1693233	KIAA0513	9764	1.46042e-08	5.40668e-07	1.29506
ILMN_1807873	SNX6	58533	1.49351e-08	5.50951e-07	1.18013
ILMN_1779677	ZCCHC6	79670	1.51359e-08	5.56379e-07	1.35352
ILMN_2115490	NBPF20	400818	1.5411e-08	5.64491e-07	1.40666
ILMN_1765326	DGKD	8527	1.55438e-08	5.67348e-07	1.2017
ILMN_1692742	DENND3	22898	1.57058e-08	5.71066e-07	1.43854
ILMN_1688953	ARHGAP19	84986	1.57558e-08	5.71066e-07	1.22777
ILMN_1668514	PIP5K1C	23396	1.62282e-08	5.86139e-07	1.17779
ILMN_1772359	LAPTM5	7805	1.65261e-08	5.94824e-07	1.22499
ILMN_1691570	METTL5	29081	1.73004e-08	6.2054e-07	0.774036
ILMN_1674506	MED23	9439	1.74779e-08	6.24743e-07	1.18025
ILMN_1665212	EDC4	23644	1.77543e-08	6.32445e-07	1.29753
ILMN_1727402	HCLS1	3059	1.83627e-08	6.51877e-07	1.29584
ILMN_3236156	OSTC	58505	1.86337e-08	6.59237e-07	0.787182
ILMN_1720476	PHF2	5253	1.91961e-08	6.76825e-07	1.16305
ILMN_1716922	DHX16	8449	1.95114e-08	6.85609e-07	1.20907
ILMN_1661138	GON4L	54856	1.96561e-08	6.88362e-07	1.19578
ILMN_1792314	ACTR1A	10121	1.99137e-08	6.95035e-07	1.19783
ILMN_1771651	MON1B	22879	2.03544e-08	7.08031e-07	1.22805
ILMN_1767651	TECPR1	25851	2.06979e-08	7.17195e-07	1.32612
ILMN_1696708	C14orf166	51637	2.07562e-08	7.17195e-07	0.784411
ILMN_2402805	TRPC4AP	26133	2.09777e-08	7.2244e-07	1.30119
ILMN_1717334	VAV1	7409	2.11553e-08	7.26144e-07	1.37838
ILMN_1813423	NAT15	79903	2.15559e-08	7.37453e-07	1.18775
ILMN_1806758	C9orf85	138241	2.18925e-08	7.46506e-07	0.825943
ILMN_1752046	SH2B3	10019	2.2172e-08	7.53188e-07	1.21149
ILMN_1773620	SMARCC2	6601	2.22338e-08	7.53188e-07	1.33107
ILMN_1808938	PIGF	5281	2.25643e-08	7.61894e-07	0.83915
ILMN_1689518	PECAM1	5175	2.28854e-08	7.70229e-07	1.35471
ILMN_1815719	PLCG2	5336	2.3041e-08	7.72955e-07	1.23804
ILMN_3245476	PHRF1	57661	2.32199e-08	7.76443e-07	1.31277
ILMN_1675709	ARFGAP1	55738	2.3557e-08	7.85183e-07	1.29366
ILMN_1652006	SMC1A	8243	2.39903e-08	7.97061e-07	1.18548
ILMN_1735679	DHX38	9785	2.44273e-08	8.08989e-07	1.2925
ILMN_1764415	ZNF585A	199704	2.4794e-08	8.18517e-07	0.838694
ILMN_2413572	MARK2	2011	2.55313e-08	8.40181e-07	1.28921
ILMN_2099301	UNC84B	25777	2.61831e-08	8.58906e-07	1.31602
ILMN_1809439	HMGB1L1	10357	2.63547e-08	8.61806e-07	0.744568
ILMN_1695868	PRICKLE4	29964	2.64592e-08	8.62494e-07	0.802777
ILMN_1725534	ACTN4	81	2.65421e-08	8.62494e-07	1.27004
ILMN_1741133	NME1	4830	2.68044e-08	8.68294e-07	0.721532
ILMN_1794912	ATP5H	10476	2.72706e-08	8.80644e-07	0.783549
ILMN_1744059	DCTN6	10671	2.74743e-08	8.83187e-07	0.828383
ILMN_1726516	SCRIB	23513	2.76338e-08	8.83187e-07	1.26917
ILMN_1711823	C17orf70	80233	2.7719e-08	8.83187e-07	1.28382
ILMN_2366388	PRDX1	5052	2.77359e-08	8.83187e-07	0.805849
ILMN_1728724	IL17RA	23765	2.77753e-08	8.83187e-07	1.36109
ILMN_1793017	DGKQ	1609	2.78606e-08	8.8319e-07	1.46488
ILMN_1751079	TAP1	6890	2.82261e-08	8.92049e-07	1.47803
ILMN_1732725	SAPS3	55291	2.84454e-08	8.94678e-07	1.18583
ILMN_1692962	CTDSP2	10106	2.84819e-08	8.94678e-07	1.29924
ILMN_2117716	SFRS17A	8227	3.06164e-08	9.5882e-07	1.24935
ILMN_2340259	PDE4B	5142	3.07645e-08	9.60556e-07	1.29911
ILMN_1746704	TRIM8	81603	3.12247e-08	9.71574e-07	1.26077
ILMN_1739450	NFE2L1	4779	3.13048e-08	9.71574e-07	1.14594
ILMN_3239445	ZBTB42	100128927	3.17579e-08	9.81234e-07	1.22271
ILMN_2205963	C10orf54	64115	3.18054e-08	9.81234e-07	1.34674
ILMN_1730568	ZDHHC7	55625	3.26095e-08	1.00306e-06	1.1928
ILMN_1692826	UNKL	64718	3.29579e-08	1.01077e-06	1.23905
ILMN_1778617	TAF9	6880	3.40912e-08	1.04245e-06	0.788005
ILMN_1784780	CIC	23152	3.57138e-08	1.08885e-06	1.24637
ILMN_1696956	ARID3B	10620	3.60858e-08	1.09697e-06	1.2333
ILMN_1812571	RAB35	11021	3.70265e-08	1.12227e-06	1.173
ILMN_1711368	TRAPPC9	83696	3.72701e-08	1.12636e-06	1.28492
ILMN_1748625	TCEAL4	79921	3.78872e-08	1.14168e-06	0.803607
ILMN_1720285	ESD	2098	3.80539e-08	1.14338e-06	0.837409
ILMN_1725300	MLL3	58508	3.85295e-08	1.15432e-06	1.23297
ILMN_2205211	LOC134997	134997	3.88368e-08	1.16018e-06	0.733196
ILMN_1791332	ATP5O	539	4.05938e-08	1.20918e-06	0.786988
ILMN_1658411	CHD4	1108	4.11633e-08	1.22263e-06	1.17137
ILMN_1730685	MRPL16	54948	4.31577e-08	1.27821e-06	0.86536
ILMN_1668469	KIAA0922	23240	4.34624e-08	1.28356e-06	1.19368
ILMN_1760779	ENSA	2029	4.36577e-08	1.28567e-06	0.770262
ILMN_1711729	LOC442454	442454	4.39734e-08	1.2913e-06	0.755594
ILMN_2402766	AFTPH	54812	4.52385e-08	1.3247e-06	1.21133
ILMN_2061950	RABGAP1	23637	4.5445e-08	1.32699e-06	1.19184
ILMN_1761131	PECI	10455	4.55944e-08	1.32762e-06	0.785736
ILMN_2333774	TAGAP	117289	4.61988e-08	1.34145e-06	1.35151
ILMN_1699545	PCSK7	9159	4.73456e-08	1.37091e-06	1.32227
ILMN_1692295	MYO1G	64005	4.89433e-08	1.41322e-06	1.32694
ILMN_2375319	RASGRP2	10235	5.03727e-08	1.45045e-06	1.30543
ILMN_1740010	PCNX	22990	5.05579e-08	1.45176e-06	1.27725
ILMN_2094952	NUAK2	81788	5.15033e-08	1.47482e-06	1.2441
ILMN_1787308	PIP4K2C	79837	5.17299e-08	1.47722e-06	1.13243
ILMN_1801043	GSN	2934	5.20611e-08	1.4826e-06	1.29413
ILMN_1685258	TMEM14B	81853	5.24561e-08	1.48975e-06	0.734164
ILMN_2211122	TRAPPC2P1	10597	5.44193e-08	1.54129e-06	0.779264
ILMN_1662896	BRWD2	55717	5.46434e-08	1.54341e-06	1.17949
ILMN_1813489	RAF1	5894	5.48918e-08	1.54516e-06	1.2997
ILMN_2391976	SLC45A4	57210	5.50581e-08	1.54516e-06	1.24228
ILMN_1739967	TBK1	29110	5.52502e-08	1.54516e-06	1.16104
ILMN_1751589	NUDCD2	134492	5.53803e-08	1.54516e-06	0.799053
ILMN_1662932	LCP1	3936	5.54505e-08	1.54516e-06	1.26914
ILMN_1711766	SKP1A	6500	5.81116e-08	1.61497e-06	0.858763
ILMN_1664449	ALG5	29880	5.86584e-08	1.62436e-06	0.819968
ILMN_2059549	SYK	6850	5.87627e-08	1.62436e-06	1.32223
ILMN_1785635	BRD3	8019	5.94486e-08	1.63895e-06	1.18352
ILMN_1776104	NDUFS5	4725	6.01681e-08	1.65438e-06	0.752833
ILMN_3251728	MTMR10	54893	6.26536e-08	1.71817e-06	1.23778
ILMN_1766560	ANKHD1-EIF4EBP3	404734	6.52417e-08	1.78442e-06	1.16579
ILMN_2059535	PPM1F	9647	6.63637e-08	1.81033e-06	1.34107
ILMN_2317463	INTS1	26173	6.67424e-08	1.81588e-06	1.26318
ILMN_2085862	SLC15A3	51296	6.70566e-08	1.81966e-06	1.27984
ILMN_1687495	SLC37A1	54020	6.81676e-08	1.84497e-06	1.19745
ILMN_1769031	FRAP1	2475	6.91123e-08	1.86567e-06	1.23318
ILMN_1793598	APIP	51074	7.24935e-08	1.95186e-06	0.851548
ILMN_1750409	RAB9A	9367	7.29139e-08	1.95681e-06	0.859585
ILMN_1702534	CD244	51744	7.30547e-08	1.95681e-06	1.22571
ILMN_1763436	SETX	23064	7.44287e-08	1.98837e-06	1.25091
ILMN_1694177	PCNA	5111	7.46164e-08	1.98837e-06	0.768333
ILMN_1686623	CSF1R	1436	7.53095e-08	2.00169e-06	1.35201
ILMN_2214997	LRRFIP1	9208	7.58638e-08	2.01126e-06	1.36338
ILMN_1727043	GLT25D1	79709	7.6245e-08	2.01149e-06	1.20547
ILMN_2110281	UFC1	51506	7.62603e-08	2.01149e-06	0.823358
ILMN_2143822	ZNF148	7707	7.71809e-08	2.0306e-06	1.20282
ILMN_1726547	MAP3K5	4217	7.77778e-08	2.04113e-06	1.21678
ILMN_3244803	RAD54L2	23132	7.95127e-08	2.08139e-06	1.2332
ILMN_3244457	EHBP1L1	254102	7.9723e-08	2.08163e-06	1.25004
ILMN_1804498	C7orf27	221927	8.08738e-08	2.10638e-06	1.20296
ILMN_1681239	MYO1F	4542	8.17465e-08	2.12377e-06	1.36478
ILMN_1778668	TAGLN	6876	8.54998e-08	2.21573e-06	1.35455
ILMN_1749006	RCSD1	92241	8.71393e-08	2.25258e-06	1.158
ILMN_2217809	TMEM126A	84233	8.77736e-08	2.26334e-06	0.794656
ILMN_2247594	RPLP1	6176	9.05664e-08	2.32956e-06	0.840595
ILMN_1759801	DPP8	54878	9.14464e-08	2.34637e-06	1.17436
ILMN_2367707	PKN1	5585	9.26653e-08	2.37177e-06	1.20468
ILMN_2102670	GATA2	2624	9.3363e-08	2.38375e-06	1.29886
ILMN_2155719	NBPF10	100132406	9.39553e-08	2.39297e-06	1.38999
ILMN_2254635	ITGAX	3687	9.61182e-08	2.43763e-06	1.40673
ILMN_1664833	MRPL50	54534	9.61789e-08	2.43763e-06	0.803038
ILMN_1741264	MRPS33	51650	9.8385e-08	2.48746e-06	0.778241
ILMN_1716026	ARMCX6	54470	9.99655e-08	2.52127e-06	0.763566
ILMN_1662161	TBC1D13	54662	1.00854e-07	2.5375e-06	1.19029
ILMN_1803856	DKFZP586I1420	222161	1.01357e-07	2.54398e-06	1.22439
ILMN_1699631	GATS	352954	1.02617e-07	2.56939e-06	1.21823
ILMN_2186369	NCOR1	9611	1.03282e-07	2.57424e-06	1.15829
ILMN_1781097	UBXN4	23190	1.03307e-07	2.57424e-06	1.18568
ILMN_1764361	DUSP16	80824	1.04795e-07	2.60504e-06	1.14535
ILMN_3238845	FAM165B	54065	1.05385e-07	2.61344e-06	0.805626
ILMN_1702389	ZC3H3	23144	1.06164e-07	2.62648e-06	1.18124
ILMN_2408645	LOC653566	653566	1.08939e-07	2.68871e-06	0.81633
ILMN_2206344	NDST2	8509	1.0944e-07	2.69468e-06	1.20892
ILMN_1810759	C2orf25	27249	1.10118e-07	2.70493e-06	0.852447
ILMN_3239426	GPN3	51184	1.10968e-07	2.71936e-06	0.855322
ILMN_2075927	STK40	83931	1.14232e-07	2.78832e-06	1.45966
ILMN_1654151	COX6C	1345	1.14469e-07	2.78832e-06	0.745586
ILMN_1658717	DEPDC5	9681	1.14588e-07	2.78832e-06	1.17564
ILMN_1709334	TM9SF1	10548	1.15213e-07	2.79696e-06	1.16821
ILMN_2193591	UNC93B1	81622	1.17739e-07	2.8516e-06	1.2646
ILMN_1781155	LYN	4067	1.18162e-07	2.85518e-06	1.41004
ILMN_1815366	FLJ21865	64772	1.18759e-07	2.86293e-06	1.16189
ILMN_1711361	ZNF319	57567	1.23546e-07	2.9599e-06	1.24417
ILMN_1664016	ARHGEF18	23370	1.23646e-07	2.9599e-06	1.35386
ILMN_2142117	LYPLAL1	127018	1.23733e-07	2.9599e-06	0.858541
ILMN_2098743	THEM2	55856	1.23924e-07	2.9599e-06	0.832263
ILMN_1669394	EI24	9538	1.24275e-07	2.96146e-06	0.885271
ILMN_3235113	TOMM6	100188893	1.2502e-07	2.97238e-06	0.806095
ILMN_1684034	STAT5B	6777	1.26506e-07	2.9942e-06	1.23612
ILMN_2341952	MRPL35	51318	1.26516e-07	2.9942e-06	0.810286
ILMN_1754121	CSK	1445	1.28053e-07	3.02369e-06	1.21282
ILMN_1800197	MRPL36	64979	1.28659e-07	3.03108e-06	0.80181
ILMN_1723007	ZCCHC9	84240	1.30218e-07	3.06086e-06	0.860368
ILMN_1794612	UBA7	7318	1.31262e-07	3.07841e-06	1.2309
ILMN_2232368	PCIF1	63935	1.38844e-07	3.24888e-06	1.15907
ILMN_1681591	PTPN1	5770	1.40131e-07	3.27163e-06	1.25768
ILMN_2391419	SYNE2	23224	1.41357e-07	3.29283e-06	1.29402
ILMN_2337655	WARS	7453	1.43285e-07	3.33026e-06	1.49576
ILMN_2087575	ZC3H4	23211	1.44819e-07	3.35838e-06	1.21109
ILMN_1793384	JAK1	3716	1.47075e-07	3.40308e-06	1.37271
ILMN_2056975	HPRT1	3251	1.47848e-07	3.41334e-06	0.844379
ILMN_2162328	PTS	5805	1.49328e-07	3.43986e-06	0.852882
ILMN_1655011	SERF1B	728492	1.50099e-07	3.44994e-06	0.825968
ILMN_2358652	NXF1	10482	1.50873e-07	3.46007e-06	1.16064
ILMN_1693317	TTC15	51112	1.52251e-07	3.48395e-06	1.15294
ILMN_1664167	RPF2	84154	1.52716e-07	3.48645e-06	0.790781
ILMN_2195236	PGRMC2	10424	1.53032e-07	3.48645e-06	0.839668
ILMN_1719256	CKS1B	1163	1.54135e-07	3.50387e-06	0.807169
ILMN_2333319	PTBP1	5725	1.56493e-07	3.54887e-06	1.25542
ILMN_1774083	TRIAP1	51499	1.56999e-07	3.54887e-06	0.855931
ILMN_1690101	FAIM	55179	1.57142e-07	3.54887e-06	0.853556
ILMN_1753498	COASY	80347	1.58715e-07	3.57661e-06	1.13626
ILMN_1718207	SETDB1	9869	1.59883e-07	3.59511e-06	1.18728
ILMN_1775508	CYLD	1540	1.61742e-07	3.62903e-06	1.22806
ILMN_1699980	TSPAN18	90139	1.62744e-07	3.64364e-06	1.30728
ILMN_2313079	NLRP1	22861	1.67242e-07	3.73628e-06	1.21355
ILMN_1722059	SAFB	6294	1.71096e-07	3.81415e-06	1.24019
ILMN_1731619	DAD1	1603	1.71616e-07	3.81753e-06	0.830977
ILMN_1730612	DBNDD2	55861	1.73459e-07	3.84821e-06	0.799539
ILMN_1805998	C18orf21	83608	1.73738e-07	3.84821e-06	0.861419
ILMN_2322375	MAFF	23764	1.75532e-07	3.87931e-06	1.41155
ILMN_1753608	TMEM131	23505	1.7589e-07	3.87931e-06	1.22649
ILMN_1672660	MBP	4155	1.82234e-07	4.00949e-06	1.32131
ILMN_1696643	TLN1	7094	1.82664e-07	4.00949e-06	1.34626
ILMN_2140700	CRIPAK	285464	1.82953e-07	4.00949e-06	1.37539
ILMN_1664294	LEPRE1	64175	1.876e-07	4.10266e-06	1.17173
ILMN_1671158	MRPL13	28998	1.89002e-07	4.12462e-06	0.819238
ILMN_3247645	LOC550643	550643	1.93326e-07	4.21011e-06	0.768454
ILMN_3306997	METTL1	4234	1.96243e-07	4.26469e-06	0.837874
ILMN_1685763	WDR45L	56270	1.98608e-07	4.30704e-06	1.14959
ILMN_1771957	MAN1B1	11253	2.00391e-07	4.33665e-06	1.19957
ILMN_1691364	STAT1	6772	2.06837e-07	4.46682e-06	1.49025
ILMN_2157709	C14orf19	280655	2.12211e-07	4.56802e-06	0.792798
ILMN_1803988	MCL1	4170	2.12404e-07	4.56802e-06	1.2514
ILMN_2229242	LSM3	27258	2.14659e-07	4.60694e-06	0.786743
ILMN_1813635	KIAA1429	25962	2.16237e-07	4.63123e-06	1.16814
ILMN_1734602	SRRM2	23524	2.18379e-07	4.66531e-06	1.25882
ILMN_2131880	DPY30	84661	2.18728e-07	4.66531e-06	0.827535
ILMN_2230672	MRPL18	29074	2.21216e-07	4.70868e-06	0.796025
ILMN_2054233	SENP6	26054	2.22541e-07	4.72717e-06	1.18078
ILMN_1812926	ANTXR2	118429	2.23661e-07	4.74124e-06	1.28794
ILMN_2143261	CXorf40B	541578	2.24263e-07	4.74431e-06	0.868218
ILMN_1707484	GEMIN6	79833	2.25378e-07	4.75819e-06	0.833367
ILMN_1663489	UBR2	23304	2.30049e-07	4.84693e-06	1.2674
ILMN_1807283	NDST1	3340	2.32747e-07	4.89383e-06	1.30613
ILMN_1758778	CEP110	11064	2.3378e-07	4.9056e-06	1.19176
ILMN_2306565	MTX2	10651	2.35272e-07	4.92692e-06	0.829681
ILMN_1717154	AQR	9716	2.37418e-07	4.96185e-06	1.17833
ILMN_1660079	RNF44	22838	2.40503e-07	5.01621e-06	1.15086
ILMN_2145250	NACAP1	83955	2.41632e-07	5.02154e-06	0.751072
ILMN_2354391	EGLN2	112398	2.41728e-07	5.02154e-06	1.13426
ILMN_2401978	STAT3	6774	2.43803e-07	5.05453e-06	1.23391
ILMN_1657949	RHEB	6009	2.44556e-07	5.06002e-06	0.848107
ILMN_1807662	IGF2R	3482	2.46181e-07	5.0835e-06	1.40152
ILMN_1787127	SLC43A2	124935	2.47972e-07	5.1103e-06	1.35414
ILMN_1742400	CEP350	9857	2.50124e-07	5.14442e-06	1.19385
ILMN_2262044	PARP10	84875	2.53209e-07	5.19755e-06	1.39284
ILMN_1698367	CD84	8832	2.55577e-07	5.2358e-06	1.22795
ILMN_2321416	DIAPH1	1729	2.56866e-07	5.25181e-06	1.29976
ILMN_1702396	PACSIN2	11252	2.59305e-07	5.28442e-06	1.31614
ILMN_2401155	PUM1	9698	2.5948e-07	5.28442e-06	1.24526
ILMN_1779034	NADSYN1	55191	2.61477e-07	5.30938e-06	1.18298
ILMN_1735347	MCEE	84693	2.6173e-07	5.30938e-06	0.828216
ILMN_1735735	KATNB1	10300	2.64015e-07	5.34526e-06	1.18464
ILMN_1751816	MCTS1	28985	2.64757e-07	5.34984e-06	0.735116
ILMN_1695962	SLC12A9	56996	2.65393e-07	5.35227e-06	1.30876
ILMN_1809931	NDRG1	10397	2.77624e-07	5.58807e-06	1.264
ILMN_1762835	HELZ	9931	2.81427e-07	5.65363e-06	1.16178
ILMN_1715569	CCDC53	51019	2.82198e-07	5.65816e-06	0.823891
ILMN_1761456	ALG13	79868	2.82804e-07	5.65936e-06	0.792801
ILMN_1732750	CHCHD8	51287	2.84078e-07	5.6739e-06	0.874476
ILMN_1717594	DKFZp761E198	91056	2.89759e-07	5.76458e-06	1.32958
ILMN_2400922	OPRL1	4987	2.90177e-07	5.76458e-06	1.28723
ILMN_1681340	C1orf41	51668	2.90812e-07	5.76458e-06	0.78162
ILMN_1789642	DNAJC5	80331	2.90842e-07	5.76458e-06	1.19623
ILMN_2255579	RAB37	326624	2.92773e-07	5.79176e-06	1.18475
ILMN_3247723	NOP16	51491	3.01441e-07	5.95188e-06	0.840705
ILMN_1738819	EFTUD2	9343	3.05562e-07	6.01063e-06	1.20884
ILMN_1808661	TOMM5	401505	3.05911e-07	6.01063e-06	0.776917
ILMN_2109708	ECGF1	1890	3.06156e-07	6.01063e-06	1.34614
ILMN_1812618	ARAP3	64411	3.1428e-07	6.15845e-06	1.35996
ILMN_1692684	SMARCD2	6603	3.20122e-07	6.2611e-06	1.17014
ILMN_1752273	KIAA1143	57456	3.22054e-07	6.28704e-06	0.857777
ILMN_2234758	SRP14	6727	3.24549e-07	6.31771e-06	0.826679
ILMN_1765021	TOP3B	8940	3.24845e-07	6.31771e-06	1.22987
ILMN_3241870	FRMD8	83786	3.32152e-07	6.44773e-06	1.15599
ILMN_1770084	TACC1	6867	3.33279e-07	6.45752e-06	1.20235
ILMN_1689908	ANKRD13A	88455	3.34725e-07	6.47342e-06	1.20546
ILMN_1659659	MAGEH1	28986	3.36518e-07	6.49598e-06	0.821692
ILMN_2380946	EIF4G2	1982	3.3745e-07	6.50187e-06	1.25496
ILMN_2082314	TOM1	10043	3.38516e-07	6.51032e-06	1.22937
ILMN_2361104	ZMAT3	64393	3.44828e-07	6.61941e-06	1.42312
ILMN_1683082	RPUSD1	113000	3.4581e-07	6.626e-06	1.17039
ILMN_1685781	C14orf142	84520	3.54005e-07	6.76191e-06	0.838148
ILMN_1755727	KDM5B	10765	3.547e-07	6.76191e-06	1.19068
ILMN_1803429	CD44	960	3.5486e-07	6.76191e-06	1.26044
ILMN_1708485	BIN3	55909	3.57255e-07	6.79505e-06	1.21117
ILMN_2371280	CSF3R	1441	3.61094e-07	6.84928e-06	1.3659
ILMN_1690392	COMMD3	23412	3.61695e-07	6.84928e-06	0.844581
ILMN_1731736	RIN3	79890	3.62411e-07	6.84928e-06	1.19894
ILMN_1787680	SELS	55829	3.63201e-07	6.84928e-06	0.829743
ILMN_1669703	TNK2	10188	3.6341e-07	6.84928e-06	1.28953
ILMN_1775939	SF3B2	10992	3.70684e-07	6.9737e-06	1.23269
ILMN_1748438	POLR2G	5436	3.7537e-07	7.04907e-06	0.846992
ILMN_1731113	ZBTB43	23099	3.76465e-07	7.05684e-06	1.18241
ILMN_1736597	TKT	7086	3.82005e-07	7.13899e-06	1.36775
ILMN_1711862	RNF7	9616	3.82224e-07	7.13899e-06	0.831638
ILMN_1811624	THADA	63892	3.87689e-07	7.22803e-06	1.2635
ILMN_1746396	CTNNB1	1499	3.93589e-07	7.32485e-06	1.16613
ILMN_1815012	EXOC7	23265	3.9453e-07	7.3292e-06	1.32552
ILMN_1764500	C3orf10	55845	4.00048e-07	7.41843e-06	0.85296
ILMN_1656399	TCEAL8	90843	4.05093e-07	7.48782e-06	0.816139
ILMN_1683980	PLEKHM2	23207	4.05235e-07	7.48782e-06	1.29815
ILMN_1754145	CAPRIN1	4076	4.07964e-07	7.52483e-06	1.22595
ILMN_1659017	C11orf74	119710	4.09514e-07	7.54e-06	0.845262
ILMN_1787026	SEC61G	23480	4.14989e-07	7.62726e-06	0.757354
ILMN_1761981	FAM96A	84191	4.17832e-07	7.66592e-06	0.847475
ILMN_1674421	TM9SF4	9777	4.19649e-07	7.68565e-06	1.2192
ILMN_1655913	NUCB2	4925	4.21478e-07	7.70555e-06	0.795635
ILMN_1718271	MTIF3	219402	4.27799e-07	7.80733e-06	0.861146
ILMN_2107184	SNRK	54861	4.3366e-07	7.90038e-06	1.21596
ILMN_1747241	IWS1	55677	4.36627e-07	7.94048e-06	1.1885
ILMN_1758250	TRAFD1	10906	4.37571e-07	7.94371e-06	1.24799
ILMN_1703288	C19orf6	91304	4.42652e-07	8.02191e-06	1.34507
ILMN_1754529	SPG7	6687	4.46412e-07	8.07304e-06	1.26812
ILMN_1749432	MRPL32	64983	4.47031e-07	8.07304e-06	0.840325
ILMN_1707783	CCDC72	51372	4.48572e-07	8.08678e-06	0.799521
ILMN_1785356	DENND5A	23258	4.55883e-07	8.2043e-06	1.29391
ILMN_1700950	LOC646567	646567	4.58157e-07	8.23095e-06	0.845425
ILMN_1697218	MED22	6837	4.60969e-07	8.26714e-06	1.21045
ILMN_1761159	ESYT1	23344	4.63333e-07	8.29518e-06	1.40038
ILMN_1654735	SLCO3A1	28232	4.64975e-07	8.31022e-06	1.22564
ILMN_1718853	UQCRC2	7385	4.70466e-07	8.39388e-06	0.872057
ILMN_2179837	BANF1	8815	4.83152e-07	8.60543e-06	0.781248
ILMN_2143148	TM2D1	83941	4.97154e-07	8.83962e-06	0.8501
ILMN_2041577	GPR172A	79581	5.0799e-07	9.01682e-06	1.21054
ILMN_1762678	NMT1	4836	5.09296e-07	9.02455e-06	1.24255
ILMN_1803476	KCTD20	222658	5.13575e-07	9.08019e-06	1.2799
ILMN_1665871	ANGEL1	23357	5.14188e-07	9.08019e-06	1.16841
ILMN_1766185	AXIN1	8312	5.16081e-07	9.09811e-06	1.28465
ILMN_2177090	LOC200030	200030	5.25221e-07	9.24353e-06	1.23407
ILMN_2155480	RAB43	339122	5.31163e-07	9.33226e-06	1.23093
ILMN_1718990	NFRKB	4798	5.35529e-07	9.39306e-06	1.11749
ILMN_1698067	NBPF14	25832	5.42509e-07	9.48456e-06	1.21352
ILMN_1677133	MITD1	129531	5.42972e-07	9.48456e-06	0.848759
ILMN_1729281	SPHK2	56848	5.43491e-07	9.48456e-06	1.17068
ILMN_1801105	PRKCD	5580	5.44487e-07	9.48597e-06	1.28404
ILMN_1788283	COTL1	23406	5.47205e-07	9.51732e-06	1.21062
ILMN_1778723	AMICA1	120425	5.50258e-07	9.54623e-06	1.30214
ILMN_1652525	FAM125B	89853	5.50708e-07	9.54623e-06	1.34586
ILMN_1666208	C14orf106	55320	5.52841e-07	9.56719e-06	1.15497
ILMN_1813028	CBX5	23468	5.5424e-07	9.57144e-06	0.831885
ILMN_2122953	CISD1	55847	5.54933e-07	9.57144e-06	0.778668
ILMN_1744517	GNS	2799	5.5592e-07	9.57254e-06	1.26312
ILMN_1659285	PSMG1	8624	5.78148e-07	9.93878e-06	0.831442
ILMN_1794470	ANKFY1	51479	5.80884e-07	9.96928e-06	1.24509
ILMN_1736054	SUB1	10923	5.95834e-07	1.0209e-05	0.843244
ILMN_1680782	PATL1	219988	6.10318e-07	1.04376e-05	1.16472
ILMN_1689456	ZBTB20	26137	6.12158e-07	1.04376e-05	1.27697
ILMN_1747506	DHX34	9704	6.122e-07	1.04376e-05	1.27047
ILMN_1787718	SLC27A1	376497	6.14333e-07	1.04568e-05	1.24762
ILMN_1765523	TOLLIP	54472	6.1706e-07	1.0486e-05	1.17541
ILMN_1770433	PIK3CG	5294	6.23386e-07	1.05761e-05	1.23037
ILMN_1653292	PFKFB4	5210	6.25447e-07	1.05938e-05	1.39301
ILMN_1790807	XPC	7508	6.31025e-07	1.06708e-05	1.2211
ILMN_1741957	RABEPK	10244	6.41555e-07	1.08312e-05	0.856721
ILMN_2351638	BEX4	56271	6.44011e-07	1.0855e-05	0.818525
ILMN_1793386	MED12	9968	6.49435e-07	1.09127e-05	1.21644
ILMN_1768754	PILRB	29990	6.5013e-07	1.09127e-05	1.31998
ILMN_1756360	RPL35A	6165	6.50593e-07	1.09127e-05	0.834602
ILMN_1761463	EFHD2	79180	6.55264e-07	1.09733e-05	1.23349
ILMN_1770378	ANAPC10	10393	6.6504e-07	1.1119e-05	0.831765
ILMN_1665428	GSDMD	79792	6.81409e-07	1.13744e-05	1.18993
ILMN_1716816	TMEM87A	25963	6.84526e-07	1.1408e-05	1.1414
ILMN_1669508	PAF1	54623	6.85646e-07	1.14084e-05	1.14651
ILMN_1723768	NLRX1	79671	6.97954e-07	1.15945e-05	1.23856
ILMN_1733115	RALGAPB	57148	7.04481e-07	1.16842e-05	1.12342
ILMN_1794392	DDX3X	1654	7.11625e-07	1.17839e-05	1.22861
ILMN_3239181	ITPRIP	85450	7.172e-07	1.18453e-05	1.31079
ILMN_1661293	ZNF224	7767	7.17621e-07	1.18453e-05	1.16695
ILMN_1753805	PRKD2	25865	7.24325e-07	1.1937e-05	1.19824
ILMN_1706342	ZNF746	155061	7.28552e-07	1.19876e-05	1.29824
ILMN_1692352	IRAK4	51135	7.30039e-07	1.1993e-05	1.17297
ILMN_1655734	RPF1	80135	7.33081e-07	1.20121e-05	0.836256
ILMN_1753648	SPRYD5	84767	7.33517e-07	1.20121e-05	1.27908
ILMN_1722834	RGS12	6002	7.52812e-07	1.23086e-05	1.18367
ILMN_1680037	FAM65A	79567	7.59918e-07	1.24046e-05	1.18964
ILMN_2195821	C5orf41	153222	7.61079e-07	1.24046e-05	1.28215
ILMN_1727617	XRN2	22803	7.65935e-07	1.24642e-05	1.25692
ILMN_1752579	ATP6V0A1	535	7.71369e-07	1.25329e-05	1.23608
ILMN_3245066	DENND4B	9909	7.8472e-07	1.27299e-05	1.21407
ILMN_1755405	FRAG1	27315	7.9379e-07	1.28569e-05	0.881311
ILMN_1798189	COX7C	1350	8.00585e-07	1.29267e-05	0.760028
ILMN_2384241	TGFBR2	7048	8.00594e-07	1.29267e-05	1.22614
ILMN_2041236	GARNL4	23108	8.09086e-07	1.30435e-05	1.24237
ILMN_1812478	ZNHIT3	9326	8.15693e-07	1.31296e-05	0.814633
ILMN_1760563	BAT2	7916	8.17846e-07	1.31439e-05	1.20232
ILMN_2367113	CASP6	839	8.3489e-07	1.3397e-05	0.88513
ILMN_2286334	SR140	23350	8.41923e-07	1.3489e-05	1.1338
ILMN_1703686	BRF1	2972	8.47892e-07	1.35258e-05	1.15539
ILMN_1659564	SEC61A1	29927	8.47992e-07	1.35258e-05	1.27254
ILMN_1665280	SPCS1	28972	8.48138e-07	1.35258e-05	0.829523
ILMN_1747052	ITGA4	3676	8.56495e-07	1.36312e-05	1.23759
ILMN_2215656	MAGOH	4116	8.57371e-07	1.36312e-05	0.81637
ILMN_1693630	C16orf7	9605	8.78245e-07	1.39416e-05	1.34581
ILMN_1676393	ATP5G1	516	8.82604e-07	1.39894e-05	0.809025
ILMN_1665049	SPG11	80208	8.84325e-07	1.39953e-05	1.19059
ILMN_1737396	PSMD14	10213	8.92295e-07	1.40861e-05	0.863073
ILMN_2174394	MMS19L	64210	8.9278e-07	1.40861e-05	1.21015
ILMN_1703379	VPS41	27072	9.01117e-07	1.4196e-05	1.13506
ILMN_1807397	NDUFB5	4711	9.09481e-07	1.4306e-05	0.831447
ILMN_2166865	ENY2	56943	9.1846e-07	1.44254e-05	0.831865
ILMN_1815519	EPN2	22905	9.2322e-07	1.44782e-05	1.16455
ILMN_1698968	ASXL2	55252	9.32824e-07	1.45927e-05	1.1753
ILMN_1660368	TRRAP	8295	9.33339e-07	1.45927e-05	1.29112
ILMN_2399622	AP1G1	164	9.4278e-07	1.47182e-05	1.17566
ILMN_1743763	TJAP1	93643	9.648e-07	1.50393e-05	1.19435
ILMN_1653709	TIMM9	26520	9.66972e-07	1.50505e-05	0.806409
ILMN_1701293	COX7A2	1347	9.77915e-07	1.5198e-05	0.793925
ILMN_1737964	HIATL1	84641	9.86979e-07	1.53159e-05	1.28424
ILMN_2230577	RABGEF1	27342	9.89506e-07	1.53322e-05	1.17475
ILMN_2393169	THOC5	8563	9.96608e-07	1.54192e-05	1.20142
ILMN_1727689	TNFAIP2	7127	1.00392e-06	1.54995e-05	1.2821
ILMN_2180352	DIP2B	57609	1.00479e-06	1.54995e-05	1.19769
ILMN_1687484	ZFX	7543	1.00826e-06	1.55299e-05	1.18093
ILMN_1741300	ZNF407	55628	1.01365e-06	1.55897e-05	1.14349
ILMN_2355559	PSAP	5660	1.05878e-06	1.62597e-05	1.21881
ILMN_1752269	ACSS1	84532	1.06516e-06	1.63335e-05	1.24184
ILMN_1805344	DDX5	1655	1.07362e-06	1.6429e-05	1.27757
ILMN_1726554	IREB2	3658	1.07529e-06	1.6429e-05	1.19958
ILMN_2082130	C1orf123	54987	1.07614e-06	1.6429e-05	0.855117
ILMN_2097421	MRPL51	51258	1.11736e-06	1.70331e-05	0.793011
ILMN_1710738	RC3H2	54542	1.12064e-06	1.7058e-05	1.18007
ILMN_1655206	ZBTB34	403341	1.12515e-06	1.71016e-05	1.27621
ILMN_1698996	SLC19A1	6573	1.12903e-06	1.71354e-05	1.27623
ILMN_3297945	UBA1	7317	1.13963e-06	1.7271e-05	1.25288
ILMN_1742798	SFRS10	6434	1.15017e-06	1.74053e-05	0.83247
ILMN_1789492	ZDHHC8	29801	1.16532e-06	1.76033e-05	1.25809
ILMN_1655612	ARRDC2	27106	1.169e-06	1.76033e-05	1.24459
ILMN_1688622	UBQLN1	29979	1.16992e-06	1.76033e-05	0.853222
ILMN_3245236	FBRS	64319	1.17004e-06	1.76033e-05	1.24459
ILMN_1777565	TAP2	6891	1.17526e-06	1.76561e-05	1.29547
ILMN_1763447	PLXNB2	23654	1.17721e-06	1.76599e-05	1.27856
ILMN_1731137	TXNDC9	10190	1.18454e-06	1.7725e-05	0.85833
ILMN_2252705	VPS13B	157680	1.18497e-06	1.7725e-05	1.23232
ILMN_1671839	TAF1C	9013	1.19141e-06	1.77957e-05	1.21226
ILMN_2123312	LRAP	64167	1.21865e-06	1.81763e-05	1.38155
ILMN_1716895	RPA3	6119	1.23555e-06	1.84018e-05	0.788178
ILMN_1813572	IL16	3603	1.24435e-06	1.85064e-05	1.22034
ILMN_1706825	PKN2	5586	1.25565e-06	1.86476e-05	1.25314
ILMN_1742824	SPATA13	221178	1.26146e-06	1.86983e-05	1.26408
ILMN_2106902	CHES1	1112	1.26267e-06	1.86983e-05	1.17967
ILMN_1671603	MED30	90390	1.27536e-06	1.88594e-05	0.856795
ILMN_1790555	CCDC146	57639	1.28027e-06	1.89049e-05	1.23331
ILMN_1754811	FBXO38	81545	1.30206e-06	1.91994e-05	1.17999
ILMN_1737738	NDUFA12	55967	1.30655e-06	1.92014e-05	0.748986
ILMN_1654370	TESK2	10420	1.30748e-06	1.92014e-05	1.18746
ILMN_2192693	EIF3M	10480	1.30776e-06	1.92014e-05	0.807625
ILMN_3251303	NR2C2	7182	1.31283e-06	1.92487e-05	1.17854
ILMN_1788607	RPL23A	6147	1.32209e-06	1.93571e-05	0.784389
ILMN_1690802	TRMT112	51504	1.33171e-06	1.94581e-05	0.774068
ILMN_1719392	FH	2271	1.33274e-06	1.94581e-05	0.838908
ILMN_1695829	TTYH2	94015	1.33708e-06	1.94939e-05	1.2161
ILMN_1722276	PAFAH1B1	5048	1.34391e-06	1.9566e-05	1.22684
ILMN_1769787	SELO	83642	1.35107e-06	1.96426e-05	1.16273
ILMN_2103362	ARHGAP27	201176	1.35391e-06	1.96564e-05	1.24764
ILMN_1701058	TATDN1	83940	1.35728e-06	1.96777e-05	0.845639
ILMN_1709043	C9orf46	55848	1.36199e-06	1.97015e-05	0.830985
ILMN_1778557	CDC2L5	8621	1.36272e-06	1.97015e-05	1.14064
ILMN_1799819	MARS	4141	1.42487e-06	2.05675e-05	1.13778
ILMN_1743205	ABCA7	10347	1.42659e-06	2.05675e-05	1.27248
ILMN_2129015	AFF1	4299	1.43016e-06	2.05903e-05	1.24237
ILMN_1771627	ZMIZ1	57178	1.43986e-06	2.07012e-05	1.24962
ILMN_1669555	FAM48A	55578	1.4482e-06	2.07923e-05	1.18487
ILMN_1739798	C7orf30	115416	1.45201e-06	2.08161e-05	0.830388
ILMN_1809488	SPCS2	9789	1.45388e-06	2.08161e-05	0.856012
ILMN_1773073	PHYH	5264	1.4595e-06	2.08678e-05	0.845537
ILMN_1768867	AP3B1	8546	1.46364e-06	2.08983e-05	1.1683
ILMN_1784352	CCM2	83605	1.46738e-06	2.09228e-05	1.15193
ILMN_1742611	C1orf52	148423	1.49283e-06	2.12564e-05	0.888497
ILMN_2146761	FABP5	2171	1.49615e-06	2.12745e-05	0.79808
ILMN_1731064	CABC1	56997	1.51709e-06	2.15427e-05	1.23502
ILMN_1677122	FAM168B	130074	1.5243e-06	2.16154e-05	1.20966
ILMN_1685052	DNAH1	25981	1.53772e-06	2.1776e-05	1.17616
ILMN_1680860	LEMD2	221496	1.54032e-06	2.1783e-05	1.1633
ILMN_1695576	MRPL24	79590	1.55451e-06	2.19538e-05	0.791347
ILMN_1682857	NDUFAF2	91942	1.56699e-06	2.20999e-05	0.825842
ILMN_2415179	CLSTN1	22883	1.57504e-06	2.21833e-05	1.39983
ILMN_1709880	RPLP0	6175	1.58682e-06	2.23188e-05	0.787439
ILMN_1666409	PSMB6	5694	1.58919e-06	2.23219e-05	0.856698
ILMN_1734696	FRG1	2483	1.61726e-06	2.26854e-05	0.823542
ILMN_2206141	BAGE5	85316	1.62291e-06	2.2724e-05	1.20063
ILMN_1657361	CBX7	23492	1.62439e-06	2.2724e-05	1.19992
ILMN_1809478	SSBP1	6742	1.62669e-06	2.27254e-05	0.786841
ILMN_1751258	NDUFA4	4697	1.63578e-06	2.28216e-05	0.821427
ILMN_1763198	STAT6	6778	1.64133e-06	2.2846e-05	1.22293
ILMN_2262203	PMS2CL	441194	1.64354e-06	2.2846e-05	1.12937
ILMN_2324998	NGDN	25983	1.64414e-06	2.2846e-05	0.814797
ILMN_1766803	TUBGCP6	85378	1.67346e-06	2.31949e-05	1.19396
ILMN_1801101	ZBTB48	3104	1.67372e-06	2.31949e-05	1.15044
ILMN_1758474	PRKRA	8575	1.68566e-06	2.33292e-05	0.853555
ILMN_1685855	UBN2	254048	1.71234e-06	2.36668e-05	1.14225
ILMN_1739297	GALNT4	8693	1.74614e-06	2.41018e-05	1.18281
ILMN_1765258	HLA-E	3133	1.78077e-06	2.45188e-05	1.22055
ILMN_1713749	CORO1A	11151	1.78108e-06	2.45188e-05	1.15302
ILMN_2072296	CKS2	1164	1.78607e-06	2.45549e-05	0.80452
ILMN_1745946	CCDC5	115106	1.80385e-06	2.47665e-05	0.864003
ILMN_2224833	ADIPOR2	79602	1.81644e-06	2.49064e-05	1.14166
ILMN_1702691	TNFAIP3	7128	1.82081e-06	2.49334e-05	1.17587
ILMN_2128128	SHFM1	7979	1.8235e-06	2.49371e-05	0.761845
ILMN_2379130	IRAK1	3654	1.83976e-06	2.51264e-05	1.19671
ILMN_1780756	RBM23	55147	1.8479e-06	2.52044e-05	1.16793
ILMN_1793508	C7orf36	57002	1.87664e-06	2.55627e-05	0.865836
ILMN_2070052	LOC613037	613037	1.88179e-06	2.55993e-05	1.32203
ILMN_3239378	TADA2B	93624	1.88853e-06	2.56488e-05	1.13736
ILMN_2135175	SNORD36A	26815	1.89193e-06	2.56488e-05	0.874622
ILMN_1794677	TMC6	11322	1.89285e-06	2.56488e-05	1.31388
ILMN_1658160	FAM156A	29057	1.91108e-06	2.58619e-05	1.164
ILMN_1714108	TP53INP1	94241	1.91912e-06	2.59369e-05	1.25453
ILMN_1767337	SFXN5	94097	1.92525e-06	2.59859e-05	1.19384
ILMN_1815292	RPL7	6129	1.93402e-06	2.60703e-05	0.745145
ILMN_1752895	STX8	9482	1.93656e-06	2.60706e-05	0.818323
ILMN_1700044	SAP130	79595	1.94753e-06	2.61843e-05	1.12144
ILMN_1761242	COMMD1	150684	1.96122e-06	2.63342e-05	0.835317
ILMN_1730999	TPR	7175	1.97703e-06	2.65064e-05	1.20319
ILMN_1696601	VARS	7407	1.97916e-06	2.65064e-05	1.29174
ILMN_3243471	CNPY2	10330	1.98709e-06	2.65783e-05	0.809234
ILMN_2347068	MKNK2	2872	1.9967e-06	2.6656e-05	1.26652
ILMN_1664012	CANT1	124583	1.99804e-06	2.6656e-05	1.18903
ILMN_1717099	DSCR3	10311	2.00409e-06	2.67023e-05	1.13623
ILMN_1714599	CAMLG	819	2.0235e-06	2.69253e-05	0.869223
ILMN_1687998	LPGAT1	9926	2.02602e-06	2.69253e-05	1.22459
ILMN_1675239	NDUFA7	4701	2.05625e-06	2.72921e-05	0.823982
ILMN_1669094	ZNF672	79894	2.08688e-06	2.76632e-05	1.20062
ILMN_1704195	FUK	197258	2.13779e-06	2.82966e-05	1.1711
ILMN_1737947	LSM5	23658	2.14013e-06	2.82966e-05	0.771011
ILMN_1745423	UTP3	57050	2.17818e-06	2.87631e-05	0.797682
ILMN_1655549	SIGLEC10	89790	2.18271e-06	2.87863e-05	1.32628
ILMN_1779171	SGSM2	9905	2.26595e-06	2.9818e-05	1.23585
ILMN_2160005	NUMA1	4926	2.26817e-06	2.9818e-05	1.29466
ILMN_1719972	PLXNA3	55558	2.26957e-06	2.9818e-05	1.19473
ILMN_1705663	DMXL2	23312	2.27267e-06	2.98209e-05	1.28036
ILMN_1770412	AHCYL1	10768	2.33603e-06	3.06135e-05	1.14754
ILMN_1799614	PNPLA6	10908	2.34738e-06	3.07234e-05	1.28912
ILMN_1683660	EIF3H	8667	2.36398e-06	3.08875e-05	0.823143
ILMN_1746836	PTAFR	5724	2.36629e-06	3.08875e-05	1.29201
ILMN_2095840	MYST3	7994	2.36886e-06	3.08875e-05	1.25635
ILMN_1679555	TIMM23	100287932	2.39149e-06	3.11435e-05	0.807051
ILMN_1722218	MBOAT7	79143	2.39798e-06	3.11888e-05	1.3418
ILMN_1795918	CENTG3	116988	2.43442e-06	3.16231e-05	1.16517
ILMN_1756541	MXD4	10608	2.47682e-06	3.21044e-05	1.24853
ILMN_1756860	TXNL1	9352	2.47767e-06	3.21044e-05	0.775472
ILMN_2053178	ACTG1	71	2.48693e-06	3.21841e-05	1.12803
ILMN_1774836	PLOD3	8985	2.50662e-06	3.23985e-05	1.19142
ILMN_1706539	KDM3B	51780	2.56082e-06	3.30578e-05	1.17404
ILMN_1759341	MAN2B1	4125	2.59289e-06	3.34302e-05	1.17314
ILMN_3236945	PTPMT1	114971	2.59923e-06	3.34703e-05	0.828641
ILMN_2155998	PSMD6	9861	2.67576e-06	3.4413e-05	0.887848
ILMN_1660810	TTC17	55761	2.68355e-06	3.44705e-05	1.1571
ILMN_2387553	PSMA3	5684	2.69178e-06	3.45334e-05	0.84756
ILMN_1720623	SYTL3	94120	2.79608e-06	3.58272e-05	1.21061
ILMN_1712678	RPS27L	51065	2.80204e-06	3.58591e-05	0.794384
ILMN_1782385	POLR2A	5430	2.85642e-06	3.651e-05	1.17827
ILMN_1661945	C14orf156	81892	2.95891e-06	3.77734e-05	0.759558
ILMN_1730260	N6AMT2	221143	2.96327e-06	3.77825e-05	0.852581
ILMN_2106227	KIAA2026	158358	3.0252e-06	3.85169e-05	1.1896
ILMN_1689389	SF3B5	83443	3.02829e-06	3.85169e-05	0.844993
ILMN_1740861	DTWD1	56986	3.04076e-06	3.86281e-05	0.884577
ILMN_1800164	PPFIA1	8500	3.09637e-06	3.92864e-05	1.17289
ILMN_1676899	YEATS2	55689	3.11576e-06	3.94574e-05	1.16228
ILMN_1803254	KIAA2010	55671	3.11746e-06	3.94574e-05	1.19837
ILMN_1812638	ATP5L	10632	3.15443e-06	3.98766e-05	0.826484
ILMN_1775008	NCAPD2	9918	3.17764e-06	4.0067e-05	1.27817
ILMN_1708203	OTUD4	54726	3.18077e-06	4.0067e-05	1.17869
ILMN_2061565	PLCH2	9651	3.18108e-06	4.0067e-05	1.31083
ILMN_1679641	FAM120B	84498	3.19065e-06	4.01387e-05	1.13262
ILMN_3308778	MIR488	574441	3.25588e-06	4.09096e-05	0.882386
ILMN_1689445	POLR2H	5437	3.26746e-06	4.09912e-05	0.84421
ILMN_1729417	GNE	10020	3.27151e-06	4.09912e-05	0.837916
ILMN_2311548	PTRH2	51651	3.27423e-06	4.09912e-05	0.877491
ILMN_2158003	KIAA1683	80726	3.28616e-06	4.10909e-05	1.21599
ILMN_1658283	RPL17	6139	3.33837e-06	4.16934e-05	0.823902
ILMN_1810116	INPP5B	3633	3.35424e-06	4.18412e-05	1.14363
ILMN_1759495	XPO5	57510	3.37464e-06	4.2045e-05	1.16845
ILMN_2340065	UBL5	59286	3.45277e-06	4.29669e-05	0.821587
ILMN_1721339	ZNF276	92822	3.47915e-06	4.32433e-05	1.12279
ILMN_1778401	HLA-B	3106	3.49733e-06	4.34171e-05	1.19326
ILMN_1670926	CHST15	51363	3.529e-06	4.37579e-05	1.34782
ILMN_1748819	MRPL22	29093	3.54003e-06	4.38192e-05	0.838133
ILMN_1718924	ETFA	2108	3.5424e-06	4.38192e-05	0.84131
ILMN_1693227	ZC3H7A	29066	3.55019e-06	4.38633e-05	1.1217
ILMN_1696127	KIAA0240	23506	3.58304e-06	4.42164e-05	1.14209
ILMN_1719649	TMEM63A	9725	3.59322e-06	4.42893e-05	1.21286
ILMN_2157951	STX6	10228	3.60077e-06	4.43297e-05	1.12042
ILMN_1798874	TMEM85	51234	3.60982e-06	4.43884e-05	0.851648
ILMN_1724194	NPEPL1	79716	3.62048e-06	4.44667e-05	1.24986
ILMN_1708303	CYP4F22	126410	3.635e-06	4.45921e-05	1.32829
ILMN_2278908	GGA1	26088	3.65905e-06	4.48341e-05	1.11815
ILMN_1807152	GOLGA1	2800	3.70968e-06	4.53802e-05	1.13354
ILMN_1706075	SF3B1	23451	3.71237e-06	4.53802e-05	1.20847
ILMN_1734010	C10orf118	55088	3.74092e-06	4.56754e-05	1.14736
ILMN_1709611	PSMA1	5682	3.74773e-06	4.57047e-05	0.858125
ILMN_3236928	ROBLD3	28956	3.75704e-06	4.57643e-05	0.831511
ILMN_2354381	PON2	5445	3.78361e-06	4.60339e-05	0.869803
ILMN_1658416	MRPS18C	51023	3.8149e-06	4.63602e-05	0.814237
ILMN_1803647	FAM162A	26355	3.83618e-06	4.65642e-05	0.74106
ILMN_1782095	C20orf55	83541	3.85264e-06	4.67093e-05	1.19257
ILMN_1795007	C2orf47	79568	3.86385e-06	4.67906e-05	0.851675
ILMN_1702787	SEMA4A	64218	3.88357e-06	4.6891e-05	1.40206
ILMN_2415748	WSB1	26118	3.88509e-06	4.6891e-05	1.17958
ILMN_1660000	SNURF	8926	3.88572e-06	4.6891e-05	0.78729
ILMN_2211235	TEX101	83639	3.90908e-06	4.7118e-05	1.116
ILMN_1756595	SH3TC1	54436	3.92195e-06	4.72182e-05	1.21452
ILMN_2175131	TMEM14C	51522	3.9306e-06	4.72675e-05	0.81129
ILMN_1797531	PRKAG2	51422	3.95776e-06	4.7539e-05	1.15769
ILMN_1763539	IER3IP1	51124	3.97976e-06	4.77479e-05	0.819234
ILMN_1720438	LOC653147	653147	3.99169e-06	4.78357e-05	0.829028
ILMN_1761068	MGC52000	375260	4.00214e-06	4.78528e-05	1.21117
ILMN_1769394	PLCD1	5333	4.00235e-06	4.78528e-05	1.14155
ILMN_2154671	COX6B1	1340	4.03711e-06	4.81928e-05	0.813877
ILMN_2124386	RGL2	5863	4.04009e-06	4.81928e-05	1.25503
ILMN_1713505	NPC1	4864	4.11702e-06	4.9054e-05	1.19863
ILMN_1726064	PAK1IP1	55003	4.13553e-06	4.9218e-05	0.854707
ILMN_1718808	AKAP10	11216	4.15551e-06	4.93991e-05	1.1595
ILMN_2232166	CCDC90B	60492	4.21363e-06	5.00327e-05	0.872198
ILMN_2202481	UBLCP1	134510	4.22903e-06	5.01581e-05	0.844013
ILMN_3243859	NDUFB9	4715	4.26466e-06	5.05228e-05	0.775781
ILMN_1758087	TAOK1	57551	4.28329e-06	5.06856e-05	1.19724
ILMN_1671905	C10orf78	119392	4.2954e-06	5.07709e-05	0.86907
ILMN_2055634	TIAF1	9220	4.31239e-06	5.09137e-05	1.18011
ILMN_3248773	C7orf40	285958	4.33417e-06	5.10356e-05	0.861574
ILMN_1772208	CCDC88B	283234	4.33527e-06	5.10356e-05	1.19955
ILMN_1762407	CABLES2	81928	4.33749e-06	5.10356e-05	1.14429
ILMN_2234412	TLE3	7090	4.37739e-06	5.14467e-05	1.29044
ILMN_2196569	NUP93	9688	4.38875e-06	5.15218e-05	1.16397
ILMN_2210837	CDC26	246184	4.43364e-06	5.19899e-05	0.853762
ILMN_1746012	MBD6	114785	4.47883e-06	5.24605e-05	1.27494
ILMN_1805979	GAB3	139716	4.51589e-06	5.28301e-05	1.14925
ILMN_2087303	XKR8	55113	4.52057e-06	5.28301e-05	1.25668
ILMN_3241970	POLR2J2	246721	4.55146e-06	5.31311e-05	0.792758
ILMN_1764609	PWWP2B	170394	4.56595e-06	5.32403e-05	1.13148
ILMN_1682206	GCC1	79571	4.57483e-06	5.32839e-05	1.10843
ILMN_1685012	EAF1	85403	4.58372e-06	5.33275e-05	0.885625
ILMN_1746516	RPS25	6230	4.62605e-06	5.37596e-05	0.849016
ILMN_1798212	LLGL1	3996	4.6412e-06	5.38754e-05	1.2714
ILMN_1811171	GPR132	29933	4.74356e-06	5.50019e-05	1.17414
ILMN_2179018	NDUFAB1	4706	4.75437e-06	5.50657e-05	0.792665
ILMN_2110829	LOC441743	729480	4.80351e-06	5.55727e-05	0.675563
ILMN_2147435	MAN2A1	4124	4.81639e-06	5.56596e-05	1.1357
ILMN_1697736	EXOSC2	23404	4.88126e-06	5.63465e-05	0.881709
ILMN_1727098	PPP1R16B	26051	4.95277e-06	5.70421e-05	1.31247
ILMN_1707945	HELB	92797	4.95925e-06	5.70421e-05	1.19156
ILMN_1780302	DYNC1H1	1778	4.9671e-06	5.70421e-05	1.19095
ILMN_1692707	C2orf79	391356	4.96819e-06	5.70421e-05	0.852464
ILMN_1708348	ADAM8	101	4.96903e-06	5.70421e-05	1.25185
ILMN_1806733	COL18A1	80781	5.00174e-06	5.7354e-05	1.34694
ILMN_1687303	ACAD10	80724	5.05374e-06	5.78862e-05	1.15051
ILMN_1715674	ITPK1	3705	5.06125e-06	5.79082e-05	1.21981
ILMN_1801600	CCDC97	90324	5.06845e-06	5.79267e-05	1.18556
ILMN_1655827	COPS2	9318	5.14256e-06	5.86715e-05	0.838568
ILMN_1654545	CPSF1	29894	5.14493e-06	5.86715e-05	1.21508
ILMN_2316806	RWDD1	51389	5.17691e-06	5.89712e-05	0.835417
ILMN_3238269	NDUFA6	4700	5.22792e-06	5.94869e-05	0.859161
ILMN_1761531	SGPL1	8879	5.28201e-06	6.00153e-05	1.12477
ILMN_1721344	MOBKL2A	126308	5.28921e-06	6.00153e-05	1.22445
ILMN_1784661	TMEM2	23670	5.29172e-06	6.00153e-05	1.19155
ILMN_2067370	SNRPF	6636	5.31375e-06	6.01993e-05	0.7339
ILMN_2333594	SUMO2	6613	5.32334e-06	6.02421e-05	0.824706
ILMN_2066020	TCEB1	6921	5.34978e-06	6.04753e-05	0.833254
ILMN_1788931	DOCK8	81704	5.35607e-06	6.04804e-05	1.19124
ILMN_1697286	SF3A1	10291	5.3762e-06	6.06417e-05	1.1881
ILMN_2410783	GAA	2548	5.48058e-06	6.17519e-05	1.25326
ILMN_1735548	HIVEP1	3096	5.50897e-06	6.20044e-05	1.15423
ILMN_1791728	SLC25A25	114789	5.53373e-06	6.22154e-05	1.18465
ILMN_1652185	IL4R	3566	5.54744e-06	6.2302e-05	1.33534
ILMN_2286514	GTPBP8	29083	5.57539e-06	6.25482e-05	0.820659
ILMN_2356895	MRPL42	28977	5.59862e-06	6.27409e-05	0.874262
ILMN_1799011	CEP250	11190	5.65563e-06	6.33113e-05	1.13137
ILMN_1738677	PRPF8	10594	5.68504e-06	6.35719e-05	1.3027
ILMN_2111739	MAN2C1	4123	5.69645e-06	6.36308e-05	1.14404
ILMN_1701749	UQCRFS1	7386	5.7286e-06	6.39211e-05	0.865195
ILMN_2305544	DBI	1622	5.73635e-06	6.39387e-05	0.810869
ILMN_1685690	JARID1D	8284	5.80835e-06	6.46717e-05	0.543297
ILMN_1686985	MTM1	4534	5.82328e-06	6.47684e-05	1.17023
ILMN_1726873	TPCN2	219931	5.83241e-06	6.47864e-05	1.21813
ILMN_1776154	COG3	83548	5.8374e-06	6.47864e-05	1.19244
ILMN_3188984	C20orf199	441951	5.85788e-06	6.49441e-05	0.805397
ILMN_1784766	MCM3AP	8888	5.88675e-06	6.51945e-05	1.13812
ILMN_1742230	BAZ1A	11177	5.92537e-06	6.55232e-05	1.25911
ILMN_1740385	CEP164	22897	5.92907e-06	6.55232e-05	1.14509
ILMN_1782741	CD300LB	124599	5.95112e-06	6.56534e-05	1.18836
ILMN_2206272	D2HGDH	728294	5.95352e-06	6.56534e-05	1.25199
ILMN_1784037	ZBTB40	9923	5.96703e-06	6.57325e-05	1.19595
ILMN_1798083	CHERP	10523	5.98703e-06	6.58827e-05	1.13835
ILMN_1738955	C10orf104	119504	6.02936e-06	6.62782e-05	0.825278
ILMN_1805024	ERBB2IP	55914	6.05709e-06	6.65125e-05	1.11601
ILMN_1706531	ABCC5	10057	6.09064e-06	6.68102e-05	1.21257
ILMN_1771139	FBXO31	79791	6.12414e-06	6.71066e-05	1.32108
ILMN_2329834	RBM12	10137	6.15408e-06	6.73635e-05	1.16865
ILMN_2088410	PSMG2	56984	6.16278e-06	6.73876e-05	0.824554
ILMN_1705144	ULK1	8408	6.17848e-06	6.7488e-05	1.24866
ILMN_1750401	C17orf62	79415	6.18639e-06	6.75033e-05	1.19416
ILMN_1670821	CYorf15A	246126	6.26955e-06	6.83388e-05	0.500206
ILMN_1747281	EVI5L	115704	6.30011e-06	6.85997e-05	1.17597
ILMN_1687941	RNF4	6047	6.30869e-06	6.86211e-05	1.20722
ILMN_1693287	POMP	51371	6.33121e-06	6.87938e-05	0.82004
ILMN_1795906	PCBD1	5092	6.39808e-06	6.94477e-05	0.881933
ILMN_1741869	WDR47	22911	6.41455e-06	6.95535e-05	1.16144
ILMN_1789596	ETV6	2120	6.42422e-06	6.95856e-05	1.14432
ILMN_1794967	EIF4ENIF1	56478	6.4395e-06	6.9672e-05	1.13424
ILMN_1656482	OSBPL2	9885	6.44563e-06	6.9672e-05	1.20984
ILMN_2393450	C14orf173	64423	6.46065e-06	6.97615e-05	1.36025
ILMN_1761363	VAMP4	8674	6.57826e-06	7.09576e-05	0.83227
ILMN_2263718	SPAG9	9043	6.59065e-06	7.10173e-05	1.2253
ILMN_2390114	AP3D1	8943	6.63365e-06	7.14064e-05	1.19693
ILMN_2140389	TMEM185A	84548	6.65893e-06	7.16042e-05	1.15736
ILMN_1697694	ATP6AP1	537	6.67813e-06	7.17363e-05	1.13437
ILMN_2388155	CASP3	836	6.77908e-06	7.27452e-05	1.14075
ILMN_1658830	C10orf26	54838	6.80221e-06	7.2918e-05	1.14282
ILMN_2081682	SMAP2	64744	6.89387e-06	7.38243e-05	1.31231
ILMN_1728471	ARFGEF1	10565	6.92833e-06	7.41167e-05	1.15668
ILMN_1677910	LOC196549	196549	6.94466e-06	7.42148e-05	1.11573
ILMN_2312719	EXOSC9	5393	7.02392e-06	7.49845e-05	0.834522
ILMN_1716862	PPM1B	5495	7.06441e-06	7.52592e-05	1.13322
ILMN_1795428	WDR59	79726	7.06857e-06	7.52592e-05	1.20643
ILMN_1798475	CSF2RB	1439	7.07143e-06	7.52592e-05	1.23025
ILMN_1768176	CXorf26	51260	7.13542e-06	7.58623e-05	0.82148
ILMN_1798827	SRBD1	55133	7.15041e-06	7.59438e-05	1.17674
ILMN_1763409	LRRC8D	55144	7.27628e-06	7.71974e-05	1.12224
ILMN_2130838	UTP11L	51118	7.28334e-06	7.71974e-05	0.868928
ILMN_3235027	TAF1D	79101	7.30933e-06	7.73938e-05	0.841909
ILMN_3244286	TANC2	26115	7.32574e-06	7.74798e-05	1.13071
ILMN_1730294	INO80C	125476	7.3324e-06	7.74798e-05	0.88906
ILMN_1696375	TTC31	64427	7.3408e-06	7.74896e-05	1.18592
ILMN_2112755	HSDL1	83693	7.35591e-06	7.75701e-05	1.12061
ILMN_2343105	LIPT1	51601	7.37786e-06	7.77225e-05	0.88887
ILMN_2360028	NFATC3	4775	7.43252e-06	7.82188e-05	1.1417
ILMN_3238274	BTBD2	55643	7.48468e-06	7.86878e-05	1.22551
ILMN_1743767	ZNF446	55663	7.53043e-06	7.90542e-05	1.13731
ILMN_1671374	C19orf53	28974	7.54079e-06	7.90542e-05	0.81953
ILMN_1762284	ASPRV1	151516	7.54241e-06	7.90542e-05	1.34078
ILMN_1769250	ARFGAP2	84364	7.57017e-06	7.9265e-05	1.1269
ILMN_1697629	PLA2G4B	8681	7.59815e-06	7.94777e-05	1.24459
ILMN_2310621	ATP5J2	9551	7.61469e-06	7.95705e-05	0.806864
ILMN_1777342	PREX1	57580	7.63151e-06	7.96659e-05	1.21291
ILMN_1791912	SIDT2	51092	7.67329e-06	8.00214e-05	1.25949
ILMN_2217329	IAH1	285148	7.6975e-06	8.01932e-05	0.863448
ILMN_2148944	ADCY4	196883	7.75116e-06	8.06712e-05	1.21357
ILMN_1784286	NDUFA1	4694	7.83263e-06	8.14374e-05	0.798875
ILMN_1738523	MYD88	4615	7.85946e-06	8.16344e-05	1.24273
ILMN_1779828	EDEM1	9695	7.87304e-06	8.16936e-05	1.18525
ILMN_1745798	GTF2F2	2963	7.92081e-06	8.21071e-05	0.887931
ILMN_1700448	SIM2	6493	7.95002e-06	8.23275e-05	1.14322
ILMN_1763989	SEC63	11231	8.08277e-06	8.35615e-05	1.13254
ILMN_1709439	CHMP1A	5119	8.0853e-06	8.35615e-05	1.14446
ILMN_1686610	APBA3	9546	8.16603e-06	8.43118e-05	1.15884
ILMN_2365549	BRPF1	7862	8.19559e-06	8.45328e-05	1.20745
ILMN_1796216	VASH1	22846	8.26275e-06	8.511e-05	1.28997
ILMN_1797342	FNBP1	23048	8.26797e-06	8.511e-05	1.21931
ILMN_1688702	PJA2	9867	8.41186e-06	8.65053e-05	1.20796
ILMN_1813763	SLC20A2	6575	8.50539e-06	8.73805e-05	1.13425
ILMN_1784540	KBTBD2	25948	8.56834e-06	8.79401e-05	1.15238
ILMN_2349600	BRD8	10902	8.63442e-06	8.85306e-05	1.13758
ILMN_1700349	ADCK4	79934	8.67714e-06	8.8825e-05	1.13453
ILMN_1714327	SETD1A	9739	8.68028e-06	8.8825e-05	1.16665
ILMN_1668996	C1QBP	708	8.74296e-06	8.93782e-05	0.822631
ILMN_1679800	BRIX1	55299	8.76021e-06	8.94663e-05	0.810764
ILMN_1707308	IKBKG	8517	8.82408e-06	8.98682e-05	1.15929
ILMN_1670172	WDR33	55339	8.83051e-06	8.98682e-05	0.873666
ILMN_1801852	SEC61B	10952	8.83375e-06	8.98682e-05	0.814693
ILMN_1723706	GRAMD4	23151	8.83521e-06	8.98682e-05	1.22252
ILMN_1717165	IGBP1	3476	8.8429e-06	8.98682e-05	0.87427
ILMN_2096405	WDR37	22884	8.87609e-06	9.01171e-05	1.16743
ILMN_2226917	KIAA0247	9766	8.90256e-06	9.02974e-05	1.23648
ILMN_3242459	DCTPP1	79077	8.91388e-06	9.03238e-05	0.817416
ILMN_1798354	PAPOLA	10914	8.98274e-06	9.08976e-05	1.11902
ILMN_1671326	EIF2C1	26523	8.98804e-06	9.08976e-05	1.13237
ILMN_1803775	HSPE1	3336	9.03289e-06	9.12019e-05	0.776981
ILMN_2184049	COX7B	1349	9.03572e-06	9.12019e-05	0.809391
ILMN_1779185	CYTSA	23384	9.15646e-06	9.23306e-05	1.19914
ILMN_1716105	NLRP12	91662	9.20435e-06	9.27233e-05	1.33632
ILMN_1809139	AHCTF1	25909	9.26337e-06	9.32273e-05	1.16502
ILMN_1654586	RASA3	22821	9.367e-06	9.41212e-05	1.20495
ILMN_1705447	AFG3L1	172	9.37035e-06	9.41212e-05	1.15203
ILMN_2391522	MRPL47	57129	9.39096e-06	9.42369e-05	0.883757
ILMN_1778136	ZMYND15	84225	9.47621e-06	9.50004e-05	1.25777
ILMN_1813389	MRPS7	51081	9.49428e-06	9.50895e-05	0.863339
ILMN_1680104	SLC35C1	55343	9.62175e-06	9.62425e-05	1.15128
ILMN_1790978	ATG7	10533	9.62797e-06	9.62425e-05	1.19012
ILMN_1701681	SEC11C	90701	9.66174e-06	9.64871e-05	0.751408
ILMN_1669484	WDR6	11180	9.71869e-06	9.69624e-05	1.25173
ILMN_1770356	POLRMT	5442	9.83683e-06	9.80467e-05	1.19686
ILMN_1795865	FGFRL1	53834	9.86398e-06	9.82229e-05	1.13398
ILMN_1739454	USP34	9736	9.89205e-06	9.83294e-05	1.15501
ILMN_1655307	FAM136A	84908	9.89365e-06	9.83294e-05	0.892537
ILMN_1796537	FYB	2533	9.91822e-06	9.84792e-05	1.17843
ILMN_2288483	C3orf34	84984	9.94809e-06	9.8551e-05	1.3632
ILMN_2364022	SLC16A3	9123	9.95374e-06	9.8551e-05	1.27162
ILMN_1778226	EXTL3	2137	9.95398e-06	9.8551e-05	1.19321
ILMN_1791306	C9orf103	414328	1.003e-05	9.92089e-05	0.877791
ILMN_1777344	RPS13	6207	1.0071e-05	9.95191e-05	0.824249
ILMN_2366330	FERMT3	83706	1.00957e-05	9.96335e-05	1.18955
ILMN_1665964	GAB2	9846	1.01018e-05	9.96335e-05	1.28786
ILMN_3243945	C13orf37	440145	1.01413e-05	9.99289e-05	0.86033
ILMN_2183389	TTC9C	283237	1.02495e-05	0.000100898	0.908556
ILMN_1803811	TRIB1	10221	1.03469e-05	0.000101761	1.33546
ILMN_1746148	LRRC33	375387	1.03617e-05	0.00010181	1.16378
ILMN_1662438	SOD1	6647	1.04907e-05	0.00010298	0.80003
ILMN_3248263	CCDC93	54520	1.05128e-05	0.000103099	1.12762
ILMN_1704753	EPAS1	2034	1.06015e-05	0.00010387	1.14946
ILMN_1660533	RPN1	6184	1.06911e-05	0.000104596	1.11812
ILMN_1669310	RHOT2	89941	1.07045e-05	0.000104596	1.1646
ILMN_1736103	ITPR2	3709	1.07058e-05	0.000104596	1.13608
ILMN_1682368	LRWD1	222229	1.07547e-05	0.000104975	1.25009
ILMN_1764764	MUM1	84939	1.08088e-05	0.000105403	1.21867
ILMN_1672589	SEMA4B	10509	1.0838e-05	0.000105513	1.29993
ILMN_2224031	CETN3	1070	1.08404e-05	0.000105513	0.837851
ILMN_1680353	NSF	4905	1.08568e-05	0.000105574	1.13347
ILMN_1726574	CACYBP	27101	1.09051e-05	0.000105944	0.844311
ILMN_1763408	CCBL2	494115	1.09509e-05	0.00010629	1.11062
ILMN_2154322	SEMA3E	9723	1.10383e-05	0.000106953	1.40463
ILMN_3241441	MEGF6	1953	1.10399e-05	0.000106953	1.18666
ILMN_1788017	HSH2D	84941	1.10846e-05	0.000107286	1.3001
ILMN_1767747	HDAC2	3066	1.11961e-05	0.000108263	0.910441
ILMN_1697409	TNFRSF14	8764	1.12683e-05	0.00010886	1.11958
ILMN_2382724	C17orf95	124512	1.13198e-05	0.000109256	0.862245
ILMN_1802027	MGST2	4258	1.14738e-05	0.00011064	0.805491
ILMN_1783142	RPS4Y1	6192	1.15002e-05	0.000110791	0.129289
ILMN_1738632	PRKAR1A	5573	1.15338e-05	0.000111011	1.28064
ILMN_2189936	RPL36AL	6166	1.1631e-05	0.000111843	0.842754
ILMN_1795495	ERCC5	2073	1.19523e-05	0.000114826	1.29844
ILMN_2322972	ZFYVE27	118813	1.19814e-05	0.000114999	1.14639
ILMN_2337941	COPS8	10920	1.20239e-05	0.000115301	0.857025
ILMN_2331890	RPL41	6171	1.20675e-05	0.000115543	0.901502
ILMN_1736048	ELL	8178	1.20714e-05	0.000115543	1.17434
ILMN_1679405	DDX56	54606	1.2218e-05	0.000116837	1.13378
ILMN_1753411	LOC221442	221442	1.22568e-05	0.000117049	1.16439
ILMN_1760360	RNF160	26046	1.22627e-05	0.000117049	1.15239
ILMN_1789436	C1orf218	163486	1.23332e-05	0.000117554	1.16547
ILMN_1746206	AZI1	22994	1.23383e-05	0.000117554	1.12482
ILMN_2394498	SYF2	25949	1.23775e-05	0.000117819	0.881122
ILMN_2086095	ID2	3398	1.24821e-05	0.000118706	0.768606
ILMN_1758146	SIRPA	140885	1.25485e-05	0.000119228	1.32286
ILMN_2368318	FGR	2268	1.26641e-05	0.000120217	1.30054
ILMN_3235216	IFT20	90410	1.27308e-05	0.000120739	0.805607
ILMN_2338963	SLC29A1	2030	1.27742e-05	0.000120941	1.1659
ILMN_1742432	COBRA1	25920	1.27755e-05	0.000120941	1.22026
ILMN_1660111	UCHL3	7347	1.28308e-05	0.000121354	0.887919
ILMN_1751956	MGST3	4259	1.2943e-05	0.000122304	0.800451
ILMN_1657632	ZMYM6	9204	1.30711e-05	0.000123402	0.820148
ILMN_1671281	RNASEL	6041	1.31729e-05	0.00012425	1.18746
ILMN_2120965	NPAT	4863	1.31976e-05	0.00012437	1.17238
ILMN_2103761	TLE4	7091	1.32506e-05	0.000124755	1.17577
ILMN_1750507	RPL9	6133	1.32709e-05	0.000124833	0.819862
ILMN_1711383	STK4	6789	1.3351e-05	0.000125473	1.15026
ILMN_1690982	DDT	1652	1.33973e-05	0.000125794	0.802701
ILMN_1686920	CCDC58	131076	1.34859e-05	0.000126511	0.792172
ILMN_1663916	ARHGAP9	64333	1.35257e-05	0.00012677	1.2314
ILMN_1666471	UQCRQ	27089	1.36142e-05	0.000127484	0.804252
ILMN_2214678	MXD1	4084	1.37188e-05	0.000128348	1.38105
ILMN_1745573	TTC13	79573	1.37487e-05	0.000128511	1.17104
ILMN_1652722	C14orf2	9556	1.38015e-05	0.000128888	0.845323
ILMN_1727073	MEA1	4201	1.38704e-05	0.000129415	0.874932
ILMN_1731984	HMGN3	9324	1.38969e-05	0.000129546	0.900942
ILMN_1772189	ABCD1	215	1.39119e-05	0.000129569	1.15173
ILMN_1732967	KIAA1949	170954	1.39494e-05	0.000129802	1.15996
ILMN_1684385	COPB2	9276	1.41753e-05	0.00013176	1.13368
ILMN_1719906	HADH	3033	1.41959e-05	0.00013176	0.851876
ILMN_1792323	HDC	3067	1.41979e-05	0.00013176	1.53474
ILMN_1757827	ECOP	81552	1.42247e-05	0.000131776	1.2038
ILMN_1690911	C16orf87	388272	1.42251e-05	0.000131776	0.876302
ILMN_1720889	SC4MOL	6307	1.43192e-05	0.000132529	0.864543
ILMN_2103720	MRPL15	29088	1.44527e-05	0.000133587	0.813183
ILMN_1728107	GNG7	2788	1.44592e-05	0.000133587	1.25543
ILMN_1737705	UHRF1BP1L	23074	1.45546e-05	0.000134348	1.18451
ILMN_1702633	RETSAT	54884	1.45785e-05	0.000134449	1.1754
ILMN_1711490	ARHGAP26	23092	1.46323e-05	0.000134618	1.19762
ILMN_1672128	ATF4	468	1.46387e-05	0.000134618	0.894323
ILMN_1688103	CTNNBIP1	56998	1.46522e-05	0.000134618	1.12575
ILMN_2358202	ARS2	51593	1.46576e-05	0.000134618	1.1628
ILMN_1692219	RAB11FIP1	80223	1.46617e-05	0.000134618	1.31345
ILMN_2152131	ACTB	60	1.47851e-05	0.000135628	1.11976
ILMN_1819608		408	1.47979e-05	0.000135628	1.20524
ILMN_1656822	DNM2	1785	1.49836e-05	0.000137208	1.17055
ILMN_1697864	CXorf38	159013	1.50809e-05	0.000137978	1.17849
ILMN_2191331	RPS4Y2	140032	1.51863e-05	0.000138811	0.351676
ILMN_1803652	C9orf91	203197	1.51987e-05	0.000138811	1.18319
ILMN_1728975	SCO1	6341	1.52459e-05	0.000139119	0.894659
ILMN_1811754	NDUFB10	4716	1.53884e-05	0.000140296	0.83255
ILMN_1757995	PARP2	10038	1.54891e-05	0.00014109	0.890933
ILMN_1798164	PHF3	23469	1.55189e-05	0.000141237	1.1464
ILMN_1799024	VAC14	55697	1.55399e-05	0.000141304	1.13435
ILMN_1795949	CORO7	79585	1.55919e-05	0.000141652	1.15702
ILMN_2371379	ACLY	47	1.57039e-05	0.000142545	1.15984
ILMN_1655765	MRPS21	54460	1.57916e-05	0.000143172	0.802183
ILMN_1674522	HIGD1A	25994	1.58005e-05	0.000143172	0.829565
ILMN_2349129	DPP3	10072	1.59136e-05	0.00014407	1.11521
ILMN_1675609	SMN1	6606	1.59498e-05	0.000144158	0.899234
ILMN_1655377	MRPS22	56945	1.59512e-05	0.000144158	0.870558
ILMN_1653205	C8orf59	401466	1.5989e-05	0.000144374	0.776806
ILMN_1745471	IRF9	10379	1.60825e-05	0.000144975	1.19229
ILMN_2207393	CNOT3	4849	1.60834e-05	0.000144975	1.15638
ILMN_1712026	NLRP3	114548	1.62782e-05	0.00014653	1.21464
ILMN_3234831	LOC645296	645296	1.62843e-05	0.00014653	0.856214
ILMN_2395932	UNC45A	55898	1.63654e-05	0.000147057	1.14919
ILMN_2183510	ARMET	7873	1.63712e-05	0.000147057	0.820388
ILMN_1665887	WDR61	80349	1.64085e-05	0.000147265	0.86459
ILMN_1778599	SP140	11262	1.64435e-05	0.000147451	1.21416
ILMN_1728305	PUM2	23369	1.64831e-05	0.000147622	1.18699
ILMN_1811692	FTSJ3	117246	1.6491e-05	0.000147622	1.13174
ILMN_1738675	PTPN6	5777	1.65691e-05	0.000148192	1.21457
ILMN_1736562	TRIM39	56658	1.66706e-05	0.000148972	1.13929
ILMN_1770290	CNN2	1265	1.67196e-05	0.000149281	1.20544
ILMN_1755115	RPL23	9349	1.6744e-05	0.00014937	0.738858
ILMN_1806304	ENTPD4	9583	1.70741e-05	0.000152091	1.22418
ILMN_2226324	BRP44L	51660	1.70783e-05	0.000152091	0.871069
ILMN_1665291	NUB1	51667	1.72241e-05	0.000153177	1.18118
ILMN_1772163	PRKY	5616	1.72299e-05	0.000153177	0.64579
ILMN_1800573	RPS21	6227	1.72605e-05	0.000153318	0.772939
ILMN_1738263	PIGU	128869	1.74935e-05	0.000155255	0.886558
ILMN_1766024	PDCD10	11235	1.75419e-05	0.000155552	0.843331
ILMN_1809708	KCTD21	283219	1.76332e-05	0.000156227	1.13203
ILMN_1775170	MT1X	4501	1.77109e-05	0.000156781	0.757305
ILMN_1760676	MORF4L1	10933	1.77509e-05	0.000157001	0.888355
ILMN_1737517	RPL29	6159	1.78532e-05	0.000157771	0.873421
ILMN_1679268	PELI1	57162	1.79273e-05	0.000158291	1.34063
ILMN_1708204	COPG	22820	1.80805e-05	0.000159508	1.11511
ILMN_1796968	INTS5	80789	1.81869e-05	0.000160311	1.16639
ILMN_1772706	C10orf32	119032	1.82306e-05	0.00016056	0.867326
ILMN_1652631	GLIPR2	152007	1.82728e-05	0.000160637	1.19286
ILMN_1783226	SSR2	6746	1.82849e-05	0.000160637	0.833486
ILMN_1726104	C11orf51	25906	1.82859e-05	0.000160637	0.851911
ILMN_1652928	ORAI2	80228	1.83186e-05	0.000160788	1.1606
ILMN_1745262	REM2	161253	1.83424e-05	0.000160861	1.30299
ILMN_1747556	CDK9	1025	1.83731e-05	0.000160994	1.1338
ILMN_1740351	KIAA0174	9798	1.83959e-05	0.000161058	1.11228
ILMN_1727567	OLIG2	10215	1.8412e-05	0.000161062	1.40493
ILMN_1664994	MINPP1	9562	1.8511e-05	0.000161792	0.878298
ILMN_1720287	E4F1	1877	1.86286e-05	0.000162683	1.13306
ILMN_1806713	ZNF18	7566	1.8943e-05	0.000165289	1.14586
ILMN_1756204	RPS6KA4	8986	1.89955e-05	0.000165607	1.12551
ILMN_1699112	COPB1	1315	1.90222e-05	0.000165701	1.15103
ILMN_1786658	BOLA3	388962	1.91386e-05	0.000166575	0.765388
ILMN_2396648	EXOSC1	51013	1.9464e-05	0.000169265	0.845729
ILMN_1800733	MANBA	4126	1.9489e-05	0.00016934	1.1991
ILMN_1718712	C20orf177	63939	1.95403e-05	0.000169644	1.16078
ILMN_1705928	SNRNP200	23020	1.96262e-05	0.000170137	1.14204
ILMN_1809141	ING4	51147	1.96299e-05	0.000170137	0.895135
ILMN_3251317	RER1	11079	1.97261e-05	0.000170828	1.17008
ILMN_1811972	MYCBP2	23077	1.98897e-05	0.0001721	1.20238
ILMN_2129927	EXT1	2131	2.00395e-05	0.000173252	1.17521
ILMN_1738449	STIM2	57620	2.01066e-05	0.000173631	1.11738
ILMN_1678170	MME	4311	2.01168e-05	0.000173631	1.4974
ILMN_2378376	CYB561	1534	2.04459e-05	0.000176324	1.16032
ILMN_1727761	GMEB1	10691	2.05133e-05	0.000176758	1.12981
ILMN_1651438	ZFPM1	161882	2.0543e-05	0.000176868	1.15805
ILMN_2199947	REV3L	5980	2.06889e-05	0.000177976	1.12844
ILMN_1755954	CPEB3	22849	2.08281e-05	0.000179025	1.1485
ILMN_3187680	ACCS	84680	2.10647e-05	0.000180899	1.4012
ILMN_1682699	PBX2	5089	2.1081e-05	0.000180899	1.16301
ILMN_3243890	NDUFA2	4695	2.11197e-05	0.00018101	0.851463
ILMN_2153373	LRBA	987	2.1129e-05	0.00018101	1.2273
ILMN_1719303	P4HB	5034	2.11571e-05	0.000181102	1.21177
ILMN_1655177	PIK4CA	5297	2.12123e-05	0.000181393	1.2324
ILMN_1799744	GALC	2581	2.12261e-05	0.000181393	1.14835
ILMN_2364062	THOC4	10189	2.13112e-05	0.00018197	0.866136
ILMN_1724708	RAB33A	9363	2.13529e-05	0.000182176	0.856704
ILMN_2187718	COX17	10063	2.14119e-05	0.00018253	0.803096
ILMN_1662318	CCDC59	29080	2.14437e-05	0.000182651	0.849606
ILMN_2286800	DNM1L	10059	2.15026e-05	0.000183002	1.16432
ILMN_1708369	EPS15L1	58513	2.15397e-05	0.000183167	1.12155
ILMN_1882000		55787	2.15729e-05	0.000183299	1.16041
ILMN_1796912	ARHGEF7	8874	2.16314e-05	0.000183646	1.1535
ILMN_1776337	CHORDC1	26973	2.16718e-05	0.000183838	0.89632
ILMN_1654518	LRCH4	4034	2.17253e-05	0.000184141	1.30374
ILMN_1669599	DENND4C	55667	2.17789e-05	0.000184445	1.15518
ILMN_1811616	EEPD1	80820	2.19921e-05	0.000186098	1.18149
ILMN_1744046	DIAPH2	1730	2.20529e-05	0.000186461	1.13928
ILMN_1799856	NOMO2	283820	2.21929e-05	0.000187491	1.13943
ILMN_2056795	USP9Y	8287	2.22121e-05	0.000187501	0.827438
ILMN_1739587	UTY	7404	2.22745e-05	0.000187874	0.727628
ILMN_1807243	PRPF18	8559	2.23326e-05	0.000188211	0.885884
ILMN_2117330	NDUFB2	4708	2.23967e-05	0.000188591	0.802991
ILMN_2327090	MAEA	10296	2.2414e-05	0.000188591	1.20382
ILMN_1716382	LOC387882	387882	2.24844e-05	0.000189029	0.766793
ILMN_3239060	KRBA1	84626	2.25487e-05	0.000189281	1.15706
ILMN_1693538	STK36	27148	2.25508e-05	0.000189281	1.11917
ILMN_2312906	MIA3	375056	2.2609e-05	0.000189616	1.18046
ILMN_1733050	SEC31B	25956	2.27463e-05	0.000190613	1.13273
ILMN_3244110	FAM156B	727866	2.29822e-05	0.000192434	1.15116
ILMN_1807719	CTNS	1497	2.31277e-05	0.000193496	1.1303
ILMN_1664644	ATG16L2	89849	2.325e-05	0.000194362	1.29243
ILMN_1665357	EPS15	2060	2.33044e-05	0.00019466	1.12691
ILMN_1664440	TP53BP1	7158	2.33426e-05	0.000194822	1.16562
ILMN_2377829	NANOS1	340719	2.33667e-05	0.000194866	0.888976
ILMN_2414014	RBM10	8241	2.3466e-05	0.000195537	1.143
ILMN_1797933	MRPL17	63875	2.35572e-05	0.00019614	0.843181
ILMN_1803423	ARHGEF6	9459	2.37644e-05	0.000197706	1.16557
ILMN_1670870	ALCAM	214	2.38065e-05	0.000197897	1.1431
ILMN_3239435	HTT	3064	2.38591e-05	0.000198173	1.15026
ILMN_2307740	CD46	4179	2.38779e-05	0.000198173	1.28811
ILMN_1767253	RRP12	23223	2.3983e-05	0.000198886	1.29039
ILMN_2406439	SPTBN4	57731	2.40394e-05	0.000199057	1.17395
ILMN_1669833	SH2B2	10603	2.4042e-05	0.000199057	1.1489
ILMN_1773369	MRPL48	51642	2.41543e-05	0.000199827	0.840334
ILMN_3249807	SKA2	348235	2.42281e-05	0.000200278	0.847492
ILMN_1710434	TBC1D10C	374403	2.42961e-05	0.00020068	1.2079
ILMN_2055760	KIAA1715	80856	2.44009e-05	0.000201385	1.16179
ILMN_1792110	C10orf76	79591	2.44294e-05	0.00020146	1.15763
ILMN_1763907	C6orf173	387103	2.44785e-05	0.000201693	0.794892
ILMN_1654609	TIGA1	114915	2.44966e-05	0.000201693	0.770734
ILMN_1768534	BHLHB2	8553	2.47207e-05	0.000203377	1.20313
ILMN_2349610	DPH3	285381	2.4997e-05	0.000205487	0.86115
ILMN_1705907	NUP153	9972	2.5411e-05	0.000208692	1.17723
ILMN_1738356	LOC402694	402694	2.54272e-05	0.000208692	0.816424
ILMN_1772692	DICER1	23405	2.5479e-05	0.000208952	1.24073
ILMN_1781416	FRAT1	10023	2.55904e-05	0.0002097	1.23977
ILMN_1733603	NDUFC1	4717	2.5705e-05	0.000210472	0.828909
ILMN_1687315	RXRA	6256	2.57496e-05	0.000210671	1.21437
ILMN_1806312	C20orf30	29058	2.58583e-05	0.000211394	0.855496
ILMN_1719158	CTBP1	1487	2.59366e-05	0.000211867	1.14312
ILMN_2151818	PSMA6	5687	2.60347e-05	0.0002125	0.856516
ILMN_2379835	SUMO1	7341	2.60562e-05	0.000212508	0.770027
ILMN_2059211	KIAA0195	9772	2.61173e-05	0.000212839	1.14232
ILMN_3271092	KLRAQ1	129285	2.61522e-05	0.000212957	1.1073
ILMN_1766125	LONP1	9361	2.62368e-05	0.000213273	1.24728
ILMN_1717207	MMP25	64386	2.62393e-05	0.000213273	1.46311
ILMN_1749838	MZF1	7593	2.62528e-05	0.000213273	1.18534
ILMN_2220518	HBXIP	10542	2.64997e-05	0.0002151	0.841437
ILMN_1672662	SLC20A1	6574	2.65192e-05	0.0002151	1.19921
ILMN_1676528	BTN3A2	11118	2.65734e-05	0.000215371	1.29884
ILMN_1672149	CHCHD1	118487	2.68015e-05	0.00021705	0.870427
ILMN_1768510	MAN2B2	23324	2.71518e-05	0.000219716	1.13807
ILMN_1685009	ITGAM	3684	2.72945e-05	0.000220685	1.32064
ILMN_1809292	IMMP2L	83943	2.73141e-05	0.000220685	0.884083
ILMN_1655952	FAM39E	100287171	2.74326e-05	0.000221469	1.14609
ILMN_1765644	COMMD8	54951	2.74828e-05	0.000221702	0.871563
ILMN_1712687	PAK2	5062	2.78229e-05	0.00022427	1.14747
ILMN_1749821	MED28	80306	2.7846e-05	0.000224283	0.887301
ILMN_1715804	PITPNA	5306	2.78959e-05	0.00022451	1.14077
ILMN_1709750	SUSD1	64420	2.81464e-05	0.00022635	1.16339
ILMN_1703123	AXUD1	64651	2.82217e-05	0.000226722	1.26582
ILMN_1862018	ATXN7L3	56970	2.82363e-05	0.000226722	1.12748
ILMN_2140990	CAMK1	8536	2.82722e-05	0.000226834	1.18845
ILMN_1765061	OXER1	165140	2.83405e-05	0.000227206	1.1879
ILMN_1777449	IFT74	80173	2.83848e-05	0.000227386	0.872519
ILMN_2367671	LIMK2	3985	2.84411e-05	0.00022766	1.28354
ILMN_1701131	C2orf49	79074	2.85334e-05	0.000228223	0.873147
ILMN_1815878	C11orf59	55004	2.85657e-05	0.000228306	0.838397
ILMN_1691930	CBX6	23466	2.88063e-05	0.000230051	1.15773
ILMN_1706304	EIF2C4	192670	2.88321e-05	0.000230079	1.23534
ILMN_1724489	RFC4	5984	2.90467e-05	0.000231614	0.879034
ILMN_1759729	NDUFA8	4702	2.91744e-05	0.000232454	0.851528
ILMN_1751143	C7orf23	79161	2.92509e-05	0.000232884	0.819063
ILMN_2411282	QSOX1	5768	2.94297e-05	0.000234128	1.23643
ILMN_1786189	MKI67IP	84365	2.95032e-05	0.000234532	0.837395
ILMN_3247802	BAT2L	84726	2.96468e-05	0.000235493	1.14824
ILMN_1722239	TIMM8A	1678	2.97005e-05	0.000235739	0.869482
ILMN_1674337	FKBP2	2286	2.97994e-05	0.000236343	0.823104
ILMN_2405233	FAM133B	257415	3.02003e-05	0.00023934	0.842694
ILMN_1754753	IL6R	3570	3.0368e-05	0.000240485	1.24061
ILMN_2057566	PGP	283871	3.05363e-05	0.000241633	1.12592
ILMN_1745415	BBX	56987	3.06378e-05	0.000242251	1.17331
ILMN_1773018	CUEDC2	79004	3.07359e-05	0.000242842	0.909659
ILMN_1760027	WAS	7454	3.08105e-05	0.000243246	1.24257
ILMN_1703688	RASA2	5922	3.11997e-05	0.000246127	1.14661
ILMN_1723177	ANAPC5	51433	3.1223e-05	0.000246127	1.15053
ILMN_1658531	LOC653702	653702	3.12653e-05	0.000246274	0.735322
ILMN_1697827	ATP2A3	489	3.13064e-05	0.000246373	1.23711
ILMN_1795227	DNCL1	8655	3.13254e-05	0.000246373	0.792312
ILMN_1732343	SIK3	23387	3.16177e-05	0.000248483	1.14785
ILMN_1758906	GNA13	10672	3.16606e-05	0.000248632	1.2005
ILMN_2215545	C3orf26	84319	3.20387e-05	0.00025141	0.86061
ILMN_2128967	C11orf1	64776	3.21008e-05	0.000251707	0.789675
ILMN_1714401	SNX27	81609	3.29996e-05	0.000258559	1.21146
ILMN_1656913	MDH1	4190	3.31943e-05	0.000259888	0.848903
ILMN_1654552	MRPS31	10240	3.34481e-05	0.000261657	0.86103
ILMN_2411794	PTPRA	5786	3.34707e-05	0.000261657	1.12256
ILMN_3246595	AQP12B	653437	3.35036e-05	0.000261717	0.811254
ILMN_1656327	GLT1D1	144423	3.35988e-05	0.000262012	1.23929
ILMN_1737685	CRLS1	54675	3.36135e-05	0.000262012	0.891456
ILMN_2412549	GAR1	54433	3.36172e-05	0.000262012	0.838117
ILMN_1685005	TNFRSF1A	7132	3.39365e-05	0.000264302	1.22706
ILMN_1724422	SELL	6402	3.40623e-05	0.000265083	1.27421
ILMN_1655137	ZCCHC11	23318	3.41731e-05	0.000265745	1.17402
ILMN_2121282	MRPS18B	28973	3.4199e-05	0.000265747	0.847075
ILMN_3249669	HEATR5A	25938	3.45906e-05	0.000268589	1.16588
ILMN_1804851	MRPS17	51373	3.48059e-05	0.000270058	0.826069
ILMN_3239965	IDO1	3620	3.49962e-05	0.000271332	1.36501
ILMN_1804789	KIAA1967	57805	3.51151e-05	0.00027205	1.20935
ILMN_1739770	CRSP9	9443	3.51632e-05	0.00027222	0.896331
ILMN_2112811	RPL36A	6173	3.53291e-05	0.000273215	0.900758
ILMN_1670666	RAB12	201475	3.53445e-05	0.000273215	1.15525
ILMN_1799969	SNAPIN	23557	3.54978e-05	0.000274075	0.86778
ILMN_1721026	SAMHD1	25939	3.55087e-05	0.000274075	1.22227
ILMN_1690706	SNRPB2	6629	3.5646e-05	0.000274831	0.846203
ILMN_1777663	TOP2B	7155	3.56597e-05	0.000274831	1.21949
ILMN_1715179	SNRPA1	6627	3.57223e-05	0.00027511	0.844915
ILMN_1798395	PIGH	5283	3.58144e-05	0.000275614	0.903356
ILMN_1742450	TAPBP	6892	3.59017e-05	0.000276081	1.20367
ILMN_1685413	ALG8	79053	3.61525e-05	0.000277803	0.90241
ILMN_1685415	HBP1	26959	3.6205e-05	0.000278001	1.19004
ILMN_1745784	ZNF324	25799	3.65798e-05	0.000280671	1.14226
ILMN_1687359	MRPS23	51649	3.66443e-05	0.000280957	0.882434
ILMN_1686194	SDCCAG10	10283	3.68694e-05	0.000282475	0.870731
ILMN_1774334	HIGD2A	192286	3.70557e-05	0.000283692	0.833779
ILMN_1719864	PACS2	23241	3.71426e-05	0.000284148	1.10461
ILMN_2130441	HLA-H	3136	3.78537e-05	0.000289374	1.26111
ILMN_2070300	LSM2	57819	3.79948e-05	0.000290238	0.817628
ILMN_2352190	CLIP2	7461	3.80953e-05	0.000290667	1.16112
ILMN_1722522	CCNT2	905	3.81069e-05	0.000290667	1.17539
ILMN_1695983	DDX42	11325	3.83333e-05	0.000292179	1.14941
ILMN_1713249	PHF19	26147	3.85523e-05	0.000293632	1.20404
ILMN_2187533	CSRNP2	81566	3.897e-05	0.000296596	1.13298
ILMN_1727041	EWSR1	2130	3.94613e-05	0.000300115	1.13296
ILMN_1726729	C2orf76	130355	3.98259e-05	0.000302471	0.896877
ILMN_1781457	TIPRL	261726	3.98295e-05	0.000302471	0.879338
ILMN_1692539	SH3BP1	23616	3.99945e-05	0.000303502	1.15058
ILMN_2101930	POLG	5428	4.00797e-05	0.000303926	1.15072
ILMN_1691731	PARP14	54625	4.02284e-05	0.00030483	1.33646
ILMN_1739274	PDHB	5162	4.05188e-05	0.000306806	0.874066
ILMN_1662741	EDG4	9170	4.05627e-05	0.000306915	1.26007
ILMN_1743021	CAMKK2	10645	4.14755e-05	0.000313354	1.34568
ILMN_1727332	ATPIF1	93974	4.14795e-05	0.000313354	0.824065
ILMN_2383611	PTPRE	5791	4.15045e-05	0.000313354	1.23747
ILMN_2150000	C15orf24	56851	4.18359e-05	0.000315542	0.886165
ILMN_1762224	HPS3	84343	4.18552e-05	0.000315542	1.15949
ILMN_1665219	LTBP4	8425	4.19746e-05	0.00031602	1.1778
ILMN_1706305	C14orf112	51241	4.19795e-05	0.00031602	0.851654
ILMN_1788689	PHIP	55023	4.23452e-05	0.000318542	1.13684
ILMN_1769473	SETD2	29072	4.24265e-05	0.000318847	1.1615
ILMN_1666089	OLIG1	116448	4.24473e-05	0.000318847	1.29446
ILMN_1765858	CAB39	51719	4.25113e-05	0.000319041	1.20177
ILMN_1660923	HCG4	54435	4.25346e-05	0.000319041	1.24892
ILMN_1657796	STMN1	3925	4.27265e-05	0.000320097	0.847892
ILMN_1654629	TMEM175	84286	4.27373e-05	0.000320097	1.12389
ILMN_1705064	NDEL1	81565	4.29972e-05	0.000321505	1.22399
ILMN_2388142	CD99L2	83692	4.30164e-05	0.000321505	1.16654
ILMN_1807767	KIAA0182	23199	4.30182e-05	0.000321505	1.15221
ILMN_2274923	MOCS2	4338	4.32067e-05	0.000322681	0.856945
ILMN_1779043	CACNG6	59285	4.32708e-05	0.000322927	1.34862
ILMN_1720243	IL25	64806	4.35791e-05	0.000324993	0.856402
ILMN_2055700	SLBP	7884	4.37931e-05	0.000326354	0.828945
ILMN_1791106	HEATR6	63897	4.41251e-05	0.000328593	1.1487
ILMN_2301624	MACF1	23499	4.44684e-05	0.000330907	1.20404
ILMN_1735180	NCSTN	23385	4.45183e-05	0.000330907	1.15912
ILMN_1651776	FHOD1	29109	4.45317e-05	0.000330907	1.14207
ILMN_1765684	C19orf70	125988	4.45672e-05	0.000330934	0.823725
ILMN_1743396	ACOX3	8310	4.47047e-05	0.000331671	1.11621
ILMN_2375003	MAP4K4	9448	4.47304e-05	0.000331671	1.22042
ILMN_1678061	CASS4	57091	4.48317e-05	0.000332184	1.13772
ILMN_1807633	HRSP12	10247	4.51157e-05	0.00033405	0.816891
ILMN_1676548	BZW2	28969	4.61445e-05	0.000341423	0.876445
ILMN_1804610	NFX1	4799	4.64492e-05	0.000342991	0.821182
ILMN_2167426	ASPHD2	57168	4.64552e-05	0.000342991	1.14482
ILMN_1673682	GATAD2A	54815	4.64557e-05	0.000342991	1.18315
ILMN_1781638	HDDC3	374659	4.67232e-05	0.000344721	0.8827
ILMN_1780132	PELI2	57161	4.67846e-05	0.000344928	1.24567
ILMN_1852384		23085	4.69398e-05	0.000345826	1.14315
ILMN_1734833	NBN	4683	4.75641e-05	0.000350177	1.22568
ILMN_1741032	HERC3	8916	4.76881e-05	0.000350841	1.14857
ILMN_1745110	LAPTM4A	9741	4.78913e-05	0.000352086	0.850542
ILMN_1696870	TGFBRAP1	9392	4.82395e-05	0.000354394	1.2061
ILMN_1703573	DNAJC17	55192	4.8397e-05	0.000355299	0.909223
ILMN_1688381	BPTF	2186	4.85512e-05	0.00035618	1.12285
ILMN_1773228	DLST	1743	4.90044e-05	0.00035925	1.13394
ILMN_2219512	NPHP4	261734	4.90482e-05	0.000359317	1.0986
ILMN_1757732	OSGIN2	734	4.92323e-05	0.000360411	1.24814
ILMN_2082762	SNORD68	606500	4.96019e-05	0.00036286	0.889161
ILMN_2116366	RPL12	6136	4.98526e-05	0.000364437	0.845613
ILMN_1728517	FNTB	2342	4.99174e-05	0.000364653	1.16165
ILMN_3248882	KIAA0114	57291	5.00758e-05	0.000365554	0.822546
ILMN_1788160	KIF5B	3799	5.01554e-05	0.000365876	1.15374
ILMN_1741736	DDX28	55794	5.03347e-05	0.000366926	1.11466
ILMN_1781795	ERH	2079	5.06154e-05	0.000368713	0.841636
ILMN_2405305	ARNTL	406	5.07625e-05	0.000369277	1.1548
ILMN_2277676	ERCC1	2067	5.07641e-05	0.000369277	0.879816
ILMN_2054213	MPHOSPH8	54737	5.08763e-05	0.000369643	1.14743
ILMN_2362911	CLK2	1196	5.08856e-05	0.000369643	1.09824
ILMN_2143250	FAR1	84188	5.09391e-05	0.000369772	1.15306
ILMN_1763347	PIK3CB	5291	5.10623e-05	0.000370407	1.20524
ILMN_1696383	POP4	10775	5.20405e-05	0.000377239	0.890323
ILMN_2340565	ATP2C1	27032	5.23223e-05	0.000379017	1.16578
ILMN_2100689	MAP2K4	6416	5.2395e-05	0.000379278	1.18746
ILMN_1805225	LPCAT3	10162	5.25553e-05	0.000380173	1.15749
ILMN_1698307	DBNL	28988	5.26571e-05	0.000380644	1.11689
ILMN_1711853	MED24	9862	5.27219e-05	0.00038083	1.15763
ILMN_1659854	PRPF40A	55660	5.27563e-05	0.00038083	1.1289
ILMN_1804863	FKBP15	23307	5.34983e-05	0.000385816	1.14347
ILMN_3246544	OSTCL	202459	5.35214e-05	0.000385816	0.876795
ILMN_3236713	SNHG1	23642	5.40763e-05	0.000389545	0.850305
ILMN_1713732	ABL1	25	5.414e-05	0.000389733	1.17339
ILMN_1683441	NCAPD3	23310	5.477e-05	0.000393994	1.10822
ILMN_1769158	ISOC2	79763	5.48219e-05	0.000394094	0.869307
ILMN_1681269	DYRK4	8798	5.4997e-05	0.000395079	0.869188
ILMN_1764165	TRIM65	201292	5.58403e-05	0.000400859	1.11249
ILMN_1756162	EXOSC8	11340	5.58939e-05	0.000400966	0.858568
ILMN_1763637	KIAA0226	9711	5.59628e-05	0.000401183	1.10768
ILMN_1711493	PRAM1	84106	5.63336e-05	0.000403562	1.1934
ILMN_2060770	RAI1	10743	5.66696e-05	0.000405688	1.22653
ILMN_1700380	ATP6V0A2	23545	5.67404e-05	0.000405915	1.10341
ILMN_1688318	MGC72104	284802	5.67888e-05	0.000405981	0.801261
ILMN_1716056	LMF2	91289	5.78862e-05	0.000413541	1.13283
ILMN_1661170	NDUFB8	4714	5.83712e-05	0.000416719	0.849079
ILMN_1801421	EMD	2010	5.88132e-05	0.000419585	0.88521
ILMN_1675956	LYST	1130	5.91079e-05	0.000421398	1.21604
ILMN_1768363	BAP1	8314	5.92486e-05	0.00042211	1.18797
ILMN_1742976	ZFP30	22835	5.93794e-05	0.000422548	0.855599
ILMN_1726030	GPX7	2882	5.94047e-05	0.000422548	0.839293
ILMN_1785113	MUT	4594	5.94323e-05	0.000422548	1.09828
ILMN_1913537		100507062	5.94904e-05	0.000422671	1.15335
ILMN_1802799	AKIRIN1	79647	5.96887e-05	0.000423744	1.14696
ILMN_3300313	P4HTM	54681	5.97231e-05	0.000423744	1.12967
ILMN_1679929	KLF13	51621	5.99749e-05	0.00042524	1.16836
ILMN_1814230	MTCP1	4515	6.00634e-05	0.000425576	0.855682
ILMN_1784467	NUP210	23225	6.02332e-05	0.000426488	1.27319
ILMN_3248764	KIAA1908	114796	6.04147e-05	0.00042748	1.1021
ILMN_1665384	SH3BP5L	80851	6.08059e-05	0.000429926	1.26832
ILMN_1747968	RBM33	155435	6.08433e-05	0.000429926	1.19582
ILMN_1685796	CSDE1	7812	6.0909e-05	0.000430097	0.892689
ILMN_1682316	TRIM33	51592	6.09568e-05	0.000430142	1.1304
ILMN_2375484	CPEB2	132864	6.10586e-05	0.000430567	1.16905
ILMN_1780533	RNASE6	6039	6.1464e-05	0.000432931	0.793718
ILMN_3236551	WDFY4	57705	6.14774e-05	0.000432931	1.1509
ILMN_1704091	DGAT1	8694	6.15572e-05	0.000433199	1.13679
ILMN_1785177	DNAJC14	85406	6.18275e-05	0.000434806	1.11746
ILMN_2136635	ISCA2	122961	6.21078e-05	0.000436481	0.900026
ILMN_1667893	TNS3	64759	6.22932e-05	0.000437487	1.22248
ILMN_1742260	SSFA2	6744	6.24598e-05	0.000438361	1.16472
ILMN_1684873	ARSD	414	6.32765e-05	0.000443792	1.21832
ILMN_1651405	BRD9	65980	6.39012e-05	0.00044787	1.11665
ILMN_2228710	PDCD5	9141	6.40201e-05	0.0004484	0.843494
ILMN_1700432	ITPKB	3707	6.4208e-05	0.000449413	1.16952
ILMN_2088172	POLR2B	5431	6.44376e-05	0.000450605	1.15998
ILMN_1763147	NDUFB6	4712	6.44653e-05	0.000450605	0.854165
ILMN_1681888	PRKAR2A	5576	6.46626e-05	0.00045168	1.11406
ILMN_2181241	LOC649946	649946	6.5088e-05	0.000454345	0.708301
ILMN_2366246	SEC23B	10483	6.52523e-05	0.000455009	1.13639
ILMN_1798288	MOBKL2C	148932	6.52709e-05	0.000455009	1.13093
ILMN_1682312	CYBB	1536	6.54391e-05	0.000455875	1.22035
ILMN_1743663	POMT1	10585	6.55981e-05	0.000456676	1.14053
ILMN_1882590		138151	6.60069e-05	0.000459213	1.16656
ILMN_1692731	TTYH3	80727	6.63784e-05	0.000461441	1.17084
ILMN_1694057	EIF3K	27335	6.64162e-05	0.000461441	0.855088
ILMN_1682783	TUG1	55000	6.71758e-05	0.000466406	1.10864
ILMN_1667551	GUSBL1	387036	6.73432e-05	0.000467255	1.14196
ILMN_1734288	DUSP18	150290	6.74288e-05	0.000467536	1.15963
ILMN_2406468	NFU1	27247	6.8035e-05	0.000471424	0.902133
ILMN_1657837	ZC3H8	84524	6.81389e-05	0.000471829	0.880968
ILMN_1681812	HIF1AN	55662	6.8258e-05	0.000472338	1.11539
ILMN_1781819	PAPSS1	9061	6.91526e-05	0.00047821	1.21993
ILMN_1805028	THOC7	80145	6.94268e-05	0.000479785	0.765606
ILMN_1864166		59269	6.95086e-05	0.000479886	1.18999
ILMN_1771903	NUP37	79023	6.9534e-05	0.000479886	0.877189
ILMN_1707631	MED10	84246	6.96139e-05	0.000480118	0.85936
ILMN_1725707	ATG16L1	55054	6.97667e-05	0.000480606	1.10108
ILMN_2364852	BTN2A1	11120	6.98211e-05	0.000480606	1.16246
ILMN_2360291	UGCGL1	56886	6.98237e-05	0.000480606	1.1414
ILMN_1803483	KIAA2013	90231	7.01047e-05	0.000482125	1.17527
ILMN_1738866	DEXI	28955	7.01374e-05	0.000482125	0.806496
ILMN_2192683	DHX37	57647	7.05521e-05	0.00048461	1.14875
ILMN_1671314	UXT	8409	7.05924e-05	0.00048461	0.825559
ILMN_1745421	ZMAT5	55954	7.10178e-05	0.000487207	0.889985
ILMN_1776464	PARP4	143	7.13229e-05	0.000488977	1.14553
ILMN_2125747	LOC606724	606724	7.15121e-05	0.00048995	1.17279
ILMN_1763605	DIDO1	11083	7.18578e-05	0.000491993	1.19266
ILMN_1787509	PRIC285	85441	7.24458e-05	0.000495692	1.3961
ILMN_2289924	TRAK1	22906	7.25968e-05	0.000496397	1.12679
ILMN_1743137	BAT2D1	23215	7.27145e-05	0.000496874	1.14615
ILMN_1665655	CTDSPL2	51496	7.31341e-05	0.000499353	1.1165
ILMN_1692199	RNF103	7844	7.31828e-05	0.000499353	1.11796
ILMN_1669523	FOS	2353	7.32217e-05	0.000499353	1.36793
ILMN_1751886	REC8	9985	7.35778e-05	0.000501242	1.19951
ILMN_1703326	GPR44	11251	7.35954e-05	0.000501242	1.35898
ILMN_1690386	CSRP2BP	57325	7.36807e-05	0.000501493	0.86827
ILMN_1702806	PDCL3	79031	7.3821e-05	0.000502119	0.855786
ILMN_1678922	HERC4	26091	7.39123e-05	0.00050241	1.15327
ILMN_3238511	LOC730020	730020	7.43899e-05	0.000505147	0.847282
ILMN_1778240	GFOD1	54438	7.44124e-05	0.000505147	1.19385
ILMN_1734895	SFT2D1	113402	7.47639e-05	0.0005072	0.860117
ILMN_2109156	RANBP1	5902	7.66204e-05	0.000519455	0.821884
ILMN_1810420	DYSF	8291	7.69724e-05	0.000521207	1.4604
ILMN_1749210	BUD13	84811	7.69793e-05	0.000521207	1.09754
ILMN_1807710	HINT1	3094	7.72189e-05	0.000522166	0.797164
ILMN_1680703	MRPS15	64960	7.72217e-05	0.000522166	0.871854
ILMN_1803110	SF3B3	23450	7.73899e-05	0.000522962	1.17586
ILMN_1759325	C16orf91	283951	7.75075e-05	0.000523416	0.890547
ILMN_1700955	TCTEX1D2	255758	7.81078e-05	0.000527126	0.823253
ILMN_2083243	MNAT1	4331	7.8966e-05	0.000532571	0.870535
ILMN_2053281	C14orf149	112849	7.942e-05	0.000535284	0.913624
ILMN_1746883	SAT2	112483	7.99228e-05	0.000538323	0.87245
ILMN_1792092	ZCCHC8	55596	7.99749e-05	0.000538324	1.11258
ILMN_1718297	EML4	27436	8.05597e-05	0.000541585	1.14665
ILMN_1711792	GPBP1	65056	8.06141e-05	0.000541585	1.1396
ILMN_1803779	AP2A2	161	8.0616e-05	0.000541585	1.11376
ILMN_1753885	YTHDF1	54915	8.07177e-05	0.000541917	1.11848
ILMN_1724145	CBX4	8535	8.09469e-05	0.000543104	1.11327
ILMN_1694810	PANX2	56666	8.17514e-05	0.000548147	1.3805
ILMN_1679837	SGPP1	81537	8.19768e-05	0.000549303	1.08962
ILMN_1660844	INTS4	92105	8.21132e-05	0.000549861	1.13979
ILMN_1804834	C6orf130	221443	8.24363e-05	0.000551668	0.854751
ILMN_2062112	ZC3H15	55854	8.24976e-05	0.000551723	0.90632
ILMN_2307032	OSBPL5	114879	8.27358e-05	0.000552959	1.25772
ILMN_2065783	EXOC2	55770	8.30872e-05	0.00055495	1.19003
ILMN_1656840	VPS13D	55187	8.32341e-05	0.000555573	1.12264
ILMN_1778360	PYGB	5834	8.33619e-05	0.000556068	1.19201
ILMN_1716973	POLM	27434	8.37851e-05	0.00055838	1.101
ILMN_2127605	LRP3	4037	8.38162e-05	0.00055838	1.20319
ILMN_2182531	C18orf55	29090	8.43759e-05	0.000561529	0.873343
ILMN_2192032	SRP19	6728	8.44274e-05	0.000561529	0.86346
ILMN_1681008	CGRRF1	10668	8.44514e-05	0.000561529	0.908533
ILMN_1815812	C16orf5	29965	8.48871e-05	0.000564001	1.09999
ILMN_1701314	LOC399900	399900	8.4932e-05	0.000564001	1.28134
ILMN_1812769	UBXN1	51035	8.53511e-05	0.000566421	0.878377
ILMN_1811551	DERA	51071	8.5619e-05	0.000567835	0.885795
ILMN_1691131	LSMD1	84316	8.59492e-05	0.000569317	0.864968
ILMN_2185884	DHRS4	10901	8.59523e-05	0.000569317	0.881395
ILMN_1804611	C12orf23	90488	8.6675e-05	0.000573738	0.832428
ILMN_1808919	HPS4	89781	8.68562e-05	0.00057457	1.10011
ILMN_1740395	RAVER1	125950	8.70126e-05	0.000575238	1.13463
ILMN_1737651	CDC40	51362	8.70975e-05	0.000575432	1.13228
ILMN_3236556	UBXN2B	137886	8.72361e-05	0.000575815	1.27014
ILMN_1748476	NOP58	51602	8.72666e-05	0.000575815	0.855238
ILMN_1752582	RAB5B	5869	8.74819e-05	0.000576869	1.13766
ILMN_1740170	CHCHD10	400916	8.80827e-05	0.000580194	0.815506
ILMN_1701940	FAM73B	84895	8.81532e-05	0.000580194	1.10007
ILMN_1687335	FLNA	2316	8.81542e-05	0.000580194	1.23353
ILMN_1749709	NDUFB11	54539	9.01102e-05	0.000592692	0.819171
ILMN_1669905	DCP2	167227	9.08895e-05	0.000597438	1.15553
ILMN_1654560	TLR6	10333	9.10067e-05	0.00059783	1.26734
ILMN_1718807	SMC3	9126	9.1071e-05	0.000597873	1.16116
ILMN_1744835	MRPL21	219927	9.11882e-05	0.000598264	0.852913
ILMN_2227495	ZNF549	256051	9.1329e-05	0.000598808	1.30602
ILMN_1746578	SLC23A2	9962	9.15118e-05	0.000599628	1.11325
ILMN_1754179	AP1G2	8906	9.19128e-05	0.000601875	1.11605
ILMN_3231390	NHP2	55651	9.2115e-05	0.000602818	0.826675
ILMN_1765493	SHKBP1	92799	9.23558e-05	0.000604013	1.24011
ILMN_2331062	CBFA2T2	9139	9.27108e-05	0.000605952	1.09939
ILMN_1787949	RPS15A	6210	9.28529e-05	0.000606499	0.845941
ILMN_1736863	TMEM140	55281	9.29355e-05	0.000606656	1.26082
ILMN_1736481	SECISBP2	79048	9.34325e-05	0.000609516	1.20221
ILMN_2131381	PDE3B	5140	9.36802e-05	0.000610748	1.1867
ILMN_1768197	ROD1	9991	9.38281e-05	0.000611327	1.16155
ILMN_1754738	AP1M1	8907	9.3936e-05	0.000611646	1.11533
ILMN_1660577	ATP5G2	517	9.40436e-05	0.000611756	0.831088
ILMN_1720771	STX11	8676	9.40709e-05	0.000611756	1.29301
ILMN_1721563	TMEM127	55654	9.50284e-05	0.000617595	1.1647
ILMN_1655340	RNF181	51255	9.51814e-05	0.000618202	0.849794
ILMN_2222750	RPL23AP7	118433	9.54101e-05	0.000619076	0.756578
ILMN_1815859	ERCC2	2068	9.54951e-05	0.000619076	1.1211
ILMN_1657436	FGFR1OP2	26127	9.54951e-05	0.000619076	0.880457
ILMN_1687035	ADAMTSL4	54507	9.58447e-05	0.000620954	1.11597
ILMN_2383516	WDR7	23335	9.6271e-05	0.000623252	1.11769
ILMN_1675266	NAGPA	51172	9.63197e-05	0.000623252	1.12519
ILMN_1812226	ICAM1	3383	9.68588e-05	0.000626349	1.11865
ILMN_1657095	STARD3	10948	9.70118e-05	0.000626948	1.12204
ILMN_1663145	NOMO3	408050	9.72313e-05	0.000627975	1.13829
ILMN_1758173	TMEM99	147184	9.74886e-05	0.000629228	0.850872
ILMN_2394576	FBXW11	23291	9.75467e-05	0.000629228	1.11393
ILMN_1664718	CYP51A1	1595	9.76096e-05	0.000629242	0.868177
ILMN_1685493	TMCC3	57458	9.79559e-05	0.000630907	1.2042
ILMN_1721741	ATPBD1B	54707	9.79896e-05	0.000630907	0.872742
ILMN_1790680	PDE6D	5147	9.89915e-05	0.000636768	0.900279
ILMN_1801941	C1orf50	79078	9.90358e-05	0.000636768	0.896609
ILMN_3242176	UBR3	130507	9.90843e-05	0.000636768	1.10463
ILMN_1800390	ZNF511	118472	9.99478e-05	0.00064192	0.888512
ILMN_2061043	CD48	962	0.000100142	0.00064277	0.855489
ILMN_1753782	ZNF266	10781	0.000100308	0.000643157	1.16666
ILMN_1801928	YWHAZ	7534	0.000100331	0.000643157	1.19899
ILMN_1783702	MORC3	23515	0.000100389	0.000643157	1.18844
ILMN_1705953	LONRF1	91694	0.000100466	0.000643258	1.14294
ILMN_1754195	RPL31	6160	0.000100905	0.000645662	0.864863
ILMN_1706217	TLR4	7099	0.000100966	0.000645662	1.29961
ILMN_1762330	C1D	10438	0.000101065	0.000645737	0.893563
ILMN_1651735	TGOLN2	10618	0.000101103	0.000645737	1.1244
ILMN_2145518	TMEM126B	55863	0.00010142	0.000647366	0.838578
ILMN_2086417	NDUFV2	4729	0.000102198	0.000651931	0.863147
ILMN_1660723	RDH13	112724	0.0001025	0.00065345	1.1537
ILMN_1662719	GPBP1L1	60313	0.000103148	0.000657182	1.12788
ILMN_1680967	CIP29	84324	0.000103386	0.000658289	0.868866
ILMN_1809010	PSMC3	5702	0.000103511	0.000658686	0.874306
ILMN_1659895	MSN	4478	0.000103987	0.000661305	1.15891
ILMN_1680403	SSR4	6748	0.000104196	0.000661822	0.836529
ILMN_1651872	UBIAD1	29914	0.000104196	0.000661822	0.89331
ILMN_1708672	ACAT2	39	0.000104699	0.000664314	0.869477
ILMN_3245057	ASAP1	50807	0.000104716	0.000664314	1.23113
ILMN_2069267	BAGE3	85318	0.000104925	0.000665228	1.08765
ILMN_2290808	RPL21	6144	0.000104996	0.000665273	0.844681
ILMN_2211780	SLC25A4	291	0.000105351	0.000667115	0.827742
ILMN_1708151	LAGE3	8270	0.00010697	0.000676957	0.812372
ILMN_1731546	RPL26	6154	0.000107305	0.000678562	0.826891
ILMN_1657892	TLR8	51311	0.000107355	0.000678562	1.27273
ILMN_2395974	PRDX3	10935	0.000107758	0.00068007	0.855043
ILMN_1696190	STRN4	29888	0.000107777	0.00068007	1.15922
ILMN_2115669	SEMA4C	54910	0.000107877	0.00068007	1.11987
ILMN_1666597	PI4KB	5298	0.000107954	0.00068007	1.14633
ILMN_1724544	PPP4R1	9989	0.000107981	0.00068007	1.24234
ILMN_1708143	FAM127A	8933	0.000107987	0.00068007	0.916211
ILMN_1762167	GTDC1	79712	0.000108613	0.000683594	1.10992
ILMN_1661833	ANKRD12	23253	0.000108945	0.000685267	1.11933
ILMN_1716913	TRAPPC1	58485	0.000109503	0.000688362	0.877149
ILMN_1810274	HOXB2	3212	0.000110683	0.000695355	0.77155
ILMN_1711703	C16orf70	80262	0.000110862	0.00069606	1.08751
ILMN_2044927	RNF5	6048	0.000111226	0.000697923	0.874816
ILMN_1771019	MTMR4	9110	0.000111375	0.000698174	1.13059
ILMN_2382505	SLC22A18	5002	0.00011142	0.000698174	1.18945
ILMN_1745365	PKNOX1	5316	0.000111468	0.000698174	1.15228
ILMN_1659257	TNFRSF8	943	0.000111705	0.000699237	1.16604
ILMN_1750429	MKNK1	8569	0.000111951	0.000700136	1.23876
ILMN_1659894	SLC25A26	115286	0.000111984	0.000700136	0.880809
ILMN_1715832	PIK3R4	30849	0.000112649	0.000703867	1.13328
ILMN_1664978	TJP2	9414	0.000112872	0.000704839	1.13509
ILMN_1730005	RFP	5987	0.000113106	0.000705872	1.08859
ILMN_1786108	TUT1	64852	0.000113401	0.000707291	1.15498
ILMN_2112988	NCF1C	654817	0.000114248	0.000712141	1.24787
ILMN_1770548	CLASP2	23122	0.00011499	0.000716338	1.14499
ILMN_1783636	COX6A1	1337	0.000115553	0.000719303	0.85099
ILMN_1698605	TMEM43	79188	0.000115605	0.000719303	1.17463
ILMN_2187830	CCNH	902	0.000116074	0.000721789	0.848875
ILMN_3235808	POM121C	100101267	0.000116706	0.000725282	1.1451
ILMN_2050761	EIF4E	1977	0.000117661	0.00073078	0.87092
ILMN_1657697	SAR1A	56681	0.000117994	0.000731754	0.878462
ILMN_1792679	ITGA5	3678	0.000118051	0.000731754	1.22844
ILMN_3243744	EAPP	55837	0.000118067	0.000731754	0.856414
ILMN_1808707	FSCN1	6624	0.0001181	0.000731754	1.16465
ILMN_1813682	MRPL53	116540	0.000118368	0.000732599	0.830196
ILMN_1661002	RFWD2	64326	0.000118378	0.000732599	1.1562
ILMN_1735014	KLF6	1316	0.000118787	0.000734696	1.18389
ILMN_3244434	ARAP2	116984	0.000118954	0.000734975	1.1548
ILMN_1741180	HEXDC	284004	0.000118974	0.000734975	1.19008
ILMN_1706057	CS	1431	0.000120183	0.000741997	1.12347
ILMN_1805902	ELA1	1990	0.00012062	0.000744254	0.789988
ILMN_1787879	ARL2	402	0.000121245	0.000747664	0.83008
ILMN_1658259	DRG1	4733	0.000121478	0.000748659	0.890211
ILMN_2387799	PDPK1	5170	0.000122284	0.000753174	1.11336
ILMN_1664863	CTRL	1506	0.000122631	0.000754284	1.14876
ILMN_1782621	RPS12	6206	0.000122666	0.000754284	0.917737
ILMN_1703006	MTCH1	23787	0.000122682	0.000754284	1.10064
ILMN_1756992	MUC1	4582	0.000122884	0.00075508	1.14924
ILMN_1697971	TRIM38	10475	0.000123251	0.000756885	1.17482
ILMN_1743829	ATXN2	6311	0.00012338	0.000757227	1.10953
ILMN_1768505	IL13RA1	3597	0.000123605	0.000758162	1.28089
ILMN_1709032	FYCO1	79443	0.000124426	0.000762741	1.13682
ILMN_1750785	SYTL1	84958	0.000124789	0.000764519	1.1195
ILMN_1752393	ATOH7	220202	0.000124899	0.00076474	0.906828
ILMN_1808587	ZFHX3	463	0.000125561	0.000768337	1.17359
ILMN_1805922	EBPL	84650	0.000127134	0.000777505	0.859245
ILMN_1651228	RPS28	6234	0.000127507	0.000779325	0.725826
ILMN_1752213	TMEM60	85025	0.000128505	0.000784961	0.873662
ILMN_1684183	RAD9A	5883	0.000128778	0.000786165	1.1382
ILMN_1759411	C16orf79	283870	0.000129636	0.000790939	1.11032
ILMN_1703005	IFP38	83880	0.000130176	0.000793335	0.790088
ILMN_1727078	C17orf37	84299	0.000130182	0.000793335	0.911704
ILMN_1738784	PPP2R5A	5525	0.000131392	0.00080024	1.1669
ILMN_1721876	TIMP2	7077	0.000132541	0.000806765	1.21588
ILMN_2373982	PICK1	9463	0.000133057	0.000809431	1.11057
ILMN_2066124	AFG3L2	10939	0.000134646	0.000818618	1.15183
ILMN_1696004	LRRK1	79705	0.000134895	0.000819648	1.1045
ILMN_2077858	SIRT7	51547	0.000135401	0.000822242	1.12289
ILMN_1784871	FASN	2194	0.000136146	0.000826284	1.2913
ILMN_1722492	DUSP19	142679	0.000136506	0.00082798	1.2724
ILMN_2134381	C14orf85	319085	0.00013692	0.000829754	1.28187
ILMN_1718206	KIAA0100	9703	0.000136958	0.000829754	1.16285
ILMN_1764970	JMJD1C	221037	0.000137507	0.000832591	1.20883
ILMN_1738704	TRIM26	7726	0.00013763	0.000832848	1.16049
ILMN_1735062	KCNG2	26251	0.000137805	0.000833424	1.11836
ILMN_2381197	RNF19A	25897	0.000137974	0.000833959	1.13105
ILMN_1740864	TREML2	79865	0.000139669	0.000843709	1.24795
ILMN_1670272	LRP10	26020	0.000141621	0.000855007	1.34557
ILMN_1698218	TRAF1	7185	0.000141794	0.000855553	1.12574
ILMN_1681741	C1orf31	388753	0.000142593	0.000859873	0.88983
ILMN_1667086	AP3M1	26985	0.000143049	0.000861786	1.12126
ILMN_1738099	C2orf34	79823	0.000143077	0.000861786	0.882603
ILMN_1765704	CDC2L1	984	0.000143289	0.000862561	1.13342
ILMN_1720858	C6orf115	58527	0.000143693	0.000864493	0.836758
ILMN_1694711	MAD2L1BP	9587	0.000144044	0.000866103	0.904729
ILMN_1770020	PPIL3	53938	0.00014422	0.000866656	0.803327
ILMN_1753243	DNAJB11	51726	0.00014483	0.00086982	0.880864
ILMN_1687440	HIPK2	28996	0.00014574	0.000874776	1.14611
ILMN_1744508	FAM53C	51307	0.000146633	0.000879629	1.23331
ILMN_1810559	RHOQ	23433	0.00014741	0.000883776	1.17414
ILMN_1675674	UBE4B	10277	0.000147562	0.000883883	1.11294
ILMN_1810225	KIAA1530	57654	0.000147624	0.000883883	1.14196
ILMN_1789419	EXOC3	11336	0.000147683	0.000883883	1.16253
ILMN_1806408	ACADVL	37	0.000147928	0.000884663	1.16818
ILMN_2115949	ZNF394	84124	0.000147984	0.000884663	1.3228
ILMN_1815500	ITPR3	3710	0.0001482	0.000885442	1.25009
ILMN_1713406	FAM39DP	374666	0.000148397	0.000886111	1.16166
ILMN_1755234	SSH3	54961	0.000148658	0.000887153	1.18281
ILMN_1791754	CPT1B	1375	0.000148754	0.000887216	1.18026
ILMN_1717420	UBE2W	55284	0.000151154	0.000901012	1.12767
ILMN_1695356	RNF166	115992	0.000152447	0.000908087	1.23182
ILMN_1769751	PIGG	54872	0.000152516	0.000908087	1.08858
ILMN_1737157	GRAMD1A	57655	0.000152821	0.000909382	1.19841
ILMN_1734138	TATDN2	9797	0.000153974	0.000915719	1.14661
ILMN_2151048	STAG1	10274	0.000154621	0.000919036	1.11214
ILMN_1676611	PHPT1	29085	0.000156674	0.000930705	0.856922
ILMN_1749410	PKP4	8502	0.00015688	0.000931399	1.12001
ILMN_1790354	RABGGTB	5876	0.000157109	0.000932224	0.903457
ILMN_1798816	GOSR1	9527	0.000157371	0.000933241	1.13746
ILMN_1810289	FER1L3	26509	0.000158024	0.000936578	1.31842
ILMN_1733248	NRBP2	340371	0.000158728	0.000940212	1.13679
ILMN_2148819	TUBA1A	7846	0.000160728	0.000951517	1.17846
ILMN_1887174	KIAA0146	23514	0.000160836	0.000951613	1.11638
ILMN_1779584	UTP18	51096	0.000161388	0.000954035	0.924602
ILMN_1704472	EID2	163126	0.000161429	0.000954035	0.87544
ILMN_3241051	LOC644907	644907	0.000161554	0.000954229	0.769204
ILMN_1756501	ST6GAL1	6480	0.000162191	0.000957446	1.28065
ILMN_2044617	MTERFD1	51001	0.000162459	0.000958482	0.897054
ILMN_1683927	ITGAE	3682	0.000162753	0.00095967	0.888097
ILMN_2088847	OTUD5	55593	0.000162888	0.00095992	1.10941
ILMN_2054928	XPNPEP3	63929	0.000164438	0.000968505	1.14723
ILMN_1765860	DOCK11	139818	0.000164698	0.000969485	1.13638
ILMN_1796113	BCDIN3D	144233	0.000166656	0.000980409	0.88984
ILMN_1791896	EBAG9	9166	0.000166743	0.000980409	0.868499
ILMN_1752988	C11orf17	56672	0.000167071	0.000981777	0.879324
ILMN_1793616	RNF38	152006	0.00016808	0.000987148	1.11468
ILMN_2086064	SNRPC	6631	0.000168722	0.000990356	0.850985
ILMN_1776021	EIF4H	7458	0.000169196	0.000992578	1.15386
ILMN_1756793	POLS	11044	0.000169383	0.000993115	1.13464
ILMN_1680347	ZNF317	57693	0.000169536	0.000993446	1.12265
ILMN_1663631	BANP	54971	0.000169723	0.00099398	1.10408
ILMN_3235922	C11orf21	29125	0.000170035	0.000995025	1.11954
ILMN_2158242	SHOC2	8036	0.000170093	0.000995025	1.16754
ILMN_1715273	PICALM	8301	0.000170195	0.000995062	1.19982
ILMN_1750722	RPS7	6201	0.000170543	0.000996535	0.889337
ILMN_1794643	ZGPAT	84619	0.000170843	0.000997722	1.09738
ILMN_1689189	ZBTB3	79842	0.000171687	0.00100209	1.10091
ILMN_1767475	CERK	64781	0.000172297	0.00100508	1.19903
ILMN_1764573	XIST	7503	0.000175692	0.00102431	1.26012
ILMN_1691276	CXXC1	30827	0.000176324	0.0010274	1.12544
ILMN_1718044	ELAC2	60528	0.00017642	0.0010274	1.19488
ILMN_1675462	LSM6	11157	0.000176589	0.0010278	0.82696
ILMN_2128668	FOXJ3	22887	0.000177195	0.00103076	1.12841
ILMN_1729167	EFTUD1	79631	0.000178873	0.00103993	1.12078
ILMN_1783120	SLMAP	7871	0.000179352	0.00104213	1.11375
ILMN_1726928	TCEA3	6920	0.000180557	0.00104855	0.732742
ILMN_3238233	HIST2H4B	554313	0.000180902	0.00104996	0.87127
ILMN_3237907	EIF2B3	8891	0.000181496	0.00105282	0.885852
ILMN_1670263	C1orf71	163882	0.000181645	0.00105309	1.18139
ILMN_1814789	UBAP2L	9898	0.000181966	0.00105436	1.16647
ILMN_1801914	SH3BP2	6452	0.000182439	0.00105593	1.10037
ILMN_2173919	MYO9A	4649	0.00018244	0.00105593	1.152
ILMN_1723632	PIGC	5279	0.00018283	0.0010576	0.882357
ILMN_1807825	LY86	9450	0.000183436	0.00106	0.839125
ILMN_1714352	DMWD	1762	0.000183515	0.00106	1.14274
ILMN_1755024	IKBKE	9641	0.000183552	0.00106	1.19776
ILMN_1720513	SETBP1	26040	0.000183826	0.00106099	1.12901
ILMN_2330371	TATDN3	128387	0.000184212	0.0010624	1.11032
ILMN_1734830	MTHFR	4524	0.000184275	0.0010624	1.1603
ILMN_2056551	RBMX2	51634	0.000184567	0.00106349	0.894148
ILMN_2160388	RPL24	6152	0.000185345	0.00106706	0.860725
ILMN_1728435	C12orf45	121053	0.000185393	0.00106706	0.896502
ILMN_1732831	CHST7	56548	0.000186399	0.00107226	1.14916
ILMN_2349138	CDC42SE1	56882	0.000186889	0.00107448	1.21154
ILMN_1780940	PPP2R5D	5528	0.00018753	0.00107757	1.13908
ILMN_1805737	PFKP	5214	0.000189045	0.00108568	1.18795
ILMN_1672728	KCTD5	54442	0.000189531	0.00108768	1.09702
ILMN_1767139	NDUFA13	51079	0.000189685	0.00108768	0.847535
ILMN_1790881	HNMT	3176	0.00018971	0.00108768	0.810312
ILMN_1718537	HPS6	79803	0.000190323	0.0010906	1.14648
ILMN_3224204	PSMG4	389362	0.000192295	0.00110129	0.847639
ILMN_1766981	UNC50	25972	0.000193339	0.00110665	0.897997
ILMN_1698554	AACS	65985	0.000193961	0.0011096	1.0832
ILMN_1757882	PPP1R16A	84988	0.000197116	0.00112703	1.08645
ILMN_1810423	RPP40	10799	0.000197693	0.0011297	0.884262
ILMN_1770936	COQ5	84274	0.000199486	0.00113932	0.890077
ILMN_1797191	KIAA0040	9674	0.000200374	0.00114376	1.14789
ILMN_2067708	TFB2M	64216	0.000200555	0.00114392	0.878223
ILMN_1793829	TMCO1	54499	0.000200621	0.00114392	0.890819
ILMN_1665095	NELF	26012	0.000200948	0.00114515	1.18371
ILMN_2347805	EXOC1	55763	0.000201491	0.00114761	1.13001
ILMN_1732885	BTBD12	84464	0.000203641	0.00115922	1.16192
ILMN_2110751	CHRNA5	1138	0.00020377	0.00115932	1.30214
ILMN_1798204	IL21R	50615	0.000204692	0.00116393	1.19712
ILMN_2337835	ZNF182	7569	0.000207069	0.0011768	1.11621
ILMN_1710514	BCL3	602	0.000207198	0.00117688	1.2584
ILMN_1708164	EIF3A	8661	0.000207429	0.00117755	0.838974
ILMN_1681437	DCXR	51181	0.000208278	0.00118172	0.853033
ILMN_1708798	EAF2	55840	0.000208474	0.00118219	0.853552
ILMN_2300970	ETFB	2109	0.00020882	0.00118351	0.864083
ILMN_1682919	PAFAH2	5051	0.000210254	0.00119098	1.16025
ILMN_1720865	OSBPL7	114881	0.000210526	0.00119187	1.18738
ILMN_1780189	PSMC5	5705	0.000210846	0.00119303	0.864523
ILMN_1704477	COX5A	9377	0.000211224	0.00119452	0.855602
ILMN_2180866	RPS26P11	441502	0.000211478	0.00119486	0.583822
ILMN_1748124	TSC22D3	1831	0.000211516	0.00119486	1.24004
ILMN_1655046	NUTF2	10204	0.000212672	0.00120012	0.88178
ILMN_2097790	C1orf86	199990	0.000212678	0.00120012	0.853872
ILMN_2336109	L3MBTL2	83746	0.00021356	0.00120444	1.1707
ILMN_2194448	STT3B	201595	0.000213705	0.0012046	1.15655
ILMN_1726222	FLOT2	2319	0.00021421	0.00120679	1.24719
ILMN_1683562	SNRPG	6637	0.00021519	0.00121165	0.830135
ILMN_3244065	C9orf69	90120	0.000215502	0.00121275	1.14335
ILMN_2090397	ISG20L2	81875	0.000215751	0.0012135	1.14946
ILMN_2114568	GBP5	115362	0.00021675	0.00121846	1.45984
ILMN_1803018	KIFC2	90990	0.000216922	0.00121876	1.15105
ILMN_1728199	POLE	5426	0.000217123	0.00121923	1.12272
ILMN_1668090	STK25	10494	0.000217788	0.00122176	1.10662
ILMN_1666192	DCTN5	84516	0.000217809	0.00122176	1.15251
ILMN_1813260	TIMM17B	10245	0.000218353	0.00122415	0.889241
ILMN_1779663	TRMT2B	79979	0.000219316	0.00122888	1.11015
ILMN_2156982	IMP4	92856	0.000219584	0.00122972	0.870521
ILMN_1677043	AKR7A2	8574	0.000220177	0.00123237	0.872626
ILMN_1698677	C4orf27	54969	0.000221778	0.00124052	0.87672
ILMN_1689552	FAM63A	55793	0.000221871	0.00124052	1.21495
ILMN_2096719	GRK5	2869	0.000222167	0.0012415	1.12052
ILMN_2355971	HSD17B10	3028	0.000225524	0.00125958	0.886254
ILMN_1807925	GNG2	54331	0.000227094	0.00126767	1.17528
ILMN_1709795	RAC2	5880	0.000231041	0.00128901	1.12937
ILMN_2180827	MEPCE	56257	0.000231992	0.00129362	1.16386
ILMN_1672006	SSB	6741	0.000232505	0.00129578	0.867302
ILMN_1662524	CXCR1	3577	0.000234632	0.00130693	1.34933
ILMN_1802553	MRPS24	64951	0.000234852	0.00130745	0.84673
ILMN_1764854	ZNF761	388561	0.000235406	0.00130983	1.09742
ILMN_1676842	BTAF1	9044	0.000235621	0.00131033	1.12955
ILMN_1756439	SCRN1	9805	0.000236196	0.00131282	1.14229
ILMN_1664776	EFR3A	23167	0.000237882	0.00132148	1.1266
ILMN_1763739	SOLH	6650	0.000238569	0.00132459	1.15191
ILMN_1654630	FAM193B	54540	0.000239365	0.00132829	1.17032
ILMN_1727809	STK35	140901	0.0002401	0.00133166	1.11584
ILMN_1801913	PPIH	10465	0.000240848	0.00133482	0.848839
ILMN_1795218	DHX30	22907	0.000241054	0.00133482	1.17065
ILMN_1750256	ALS2	57679	0.000241056	0.00133482	1.09443
ILMN_1714197	ACSS2	55902	0.000241691	0.00133762	1.14434
ILMN_1694530	DDA1	79016	0.000243229	0.00134542	0.897047
ILMN_2390859	NFKB2	4791	0.000243371	0.00134546	1.13065
ILMN_1658407	SLC43A3	29015	0.000243497	0.00134546	1.13683
ILMN_3243461	RPRD1B	58490	0.000243872	0.00134682	1.08602
ILMN_2285713	TDP1	55775	0.000244364	0.00134882	1.28346
ILMN_1694213	PLEKHO1	51177	0.000245435	0.00135372	1.10638
ILMN_1757877	HCFC1R1	54985	0.000245555	0.00135372	0.876435
ILMN_1785336	PMM2	5373	0.000245653	0.00135372	1.11583
ILMN_1745697	MGRN1	23295	0.000245774	0.00135372	1.14202
ILMN_1809384	CYP4F12	66002	0.000246665	0.0013579	1.16223
ILMN_1785191	TMEM14A	28978	0.000246986	0.00135895	0.847076
ILMN_2253732	ST8SIA4	7903	0.000247611	0.00136166	1.16655
ILMN_1796642	NCF2	4688	0.000247828	0.00136213	1.25711
ILMN_1707156	LRRFIP2	9209	0.000249186	0.00136887	1.13407
ILMN_1666670	RBX1	9978	0.000251131	0.00137846	0.815432
ILMN_1776173	PSMD7	5713	0.000251232	0.00137846	0.908462
ILMN_1656285	METTL7A	25840	0.00025133	0.00137846	0.813632
ILMN_1652754	ZNF428	126299	0.000252186	0.00138242	0.839818
ILMN_1687201	APOL6	80830	0.000254212	0.00139279	1.11874
ILMN_1845157		100288893	0.000255022	0.00139649	1.15238
ILMN_1652580	POLD1	5424	0.000256187	0.00140213	1.14364
ILMN_2150352	CBWD5	220869	0.000256758	0.00140451	0.8827
ILMN_1812489	CCDC21	64793	0.000257769	0.0014093	1.10705
ILMN_3188106	CYTH2	9266	0.00025806	0.00141015	1.15652
ILMN_1677532	TARDBP	23435	0.000259008	0.00141458	1.12652
ILMN_1715607	CHMP4A	29082	0.000259623	0.00141719	0.875664
ILMN_1701644	PCDHGB6	56100	0.00026061	0.00142183	0.838583
ILMN_1736460	MDM1	56890	0.000261118	0.00142382	1.10564
ILMN_1765043	RPL38	6169	0.000261248	0.00142382	0.86543
ILMN_1720233	CCDC49	54883	0.000262164	0.00142806	1.12025
ILMN_1718734	MLLT6	4302	0.000262937	0.00143151	1.21739
ILMN_1724293	KDELR2	11014	0.000263281	0.00143263	0.878903
ILMN_1811555	C9orf119	375757	0.000265032	0.00144141	0.898652
ILMN_1727840	SLC35B1	10237	0.000265468	0.00144302	0.9089
ILMN_1774427	CALCOCO1	57658	0.00026631	0.00144658	1.15942
ILMN_1857510		285422	0.000266401	0.00144658	0.887665
ILMN_1686562	KIF13B	23303	0.000266848	0.00144825	1.12989
ILMN_1764239	PMPCA	23203	0.000267799	0.00145264	1.12304
ILMN_1797074	EMG1	10436	0.000269059	0.00145872	0.864607
ILMN_3234828	TMEM229B	161145	0.000270221	0.00146425	1.09819
ILMN_1718988	DAZAP2	9802	0.00027038	0.00146434	1.15956
ILMN_2088124	TMEM154	201799	0.000271121	0.00146759	1.23636
ILMN_1664177	ATXN7L2	127002	0.000272074	0.00147198	1.10658
ILMN_1717337	MARCH7	64844	0.000272411	0.00147304	1.1555
ILMN_1688753	PTDSS1	9791	0.000273844	0.00148001	1.22728
ILMN_2098616	C5orf39	389289	0.000277591	0.00149929	0.799902
ILMN_1714216	TSC2	7249	0.000277699	0.00149929	1.12977
ILMN_2087080	RPL5	6125	0.000279089	0.00150601	0.827567
ILMN_1668748	MED15	51586	0.000279748	0.00150877	1.13606
ILMN_2083567	PHLPP2	23035	0.000280076	0.00150976	1.10731
ILMN_3244963	WDR42A	50717	0.000280342	0.00151041	1.12585
ILMN_1713143	MRPL3	11222	0.000280508	0.00151052	0.870591
ILMN_1698406	ORMDL1	94101	0.000281526	0.00151521	0.907311
ILMN_1740216	ERCC3	2071	0.000283363	0.00152431	1.13063
ILMN_1751887	PREP	5550	0.000284077	0.00152736	1.13135
ILMN_1745329	PRR14	78994	0.000285224	0.00153273	1.10163
ILMN_1721833	IER5	51278	0.000286605	0.00153935	1.1034
ILMN_1655868	ANP32C	23520	0.000288794	0.00154972	0.863076
ILMN_1741260	MDN1	23195	0.000288834	0.00154972	1.09889
ILMN_3235340	ACER2	340485	0.000289076	0.00155021	0.903026
ILMN_1697962	NSMCE1	197370	0.000290798	0.00155786	0.858822
ILMN_2117623	PLXNC1	10154	0.000290802	0.00155786	1.29958
ILMN_1699856	RALGDS	5900	0.000292556	0.00156645	1.2307
ILMN_1726169	EDF1	8721	0.000293564	0.00157103	0.851448
ILMN_1716524	RAB7A	7879	0.000294365	0.001574	1.14107
ILMN_1779706	TP53BP2	7159	0.000294461	0.001574	1.14069
ILMN_1658425	DAG1	1605	0.000294574	0.001574	1.12364
ILMN_1782748	FMNL1	752	0.000295725	0.00157933	1.13061
ILMN_2247664	SON	6651	0.000296056	0.00158029	1.12064
ILMN_1719627	SLC27A3	11000	0.000296712	0.00158297	1.16679
ILMN_2119421	LOC143543	143543	0.000298882	0.00159373	0.842049
ILMN_2386008	MPZL1	9019	0.000301563	0.0016072	1.30378
ILMN_1725642	SUMO3	6612	0.00030398	0.00161925	0.895904
ILMN_1651347	SERTAD2	9792	0.000304342	0.00162035	0.880873
ILMN_1706511	TEF	7008	0.000305952	0.00162808	1.12925
ILMN_1684591	ZNF434	54925	0.000307425	0.00163464	1.17793
ILMN_1667711	HRASLS3	11145	0.0003075	0.00163464	0.795785
ILMN_1711166	WDR8	49856	0.00030889	0.00164118	1.08632
ILMN_2323774	RPAIN	84268	0.000310947	0.00165076	0.874816
ILMN_1783681	MRPL34	64981	0.00031101	0.00165076	0.859505
ILMN_1711030	OPLAH	26873	0.000311611	0.0016531	1.36167
ILMN_1728639	FCGR3B	2215	0.000312843	0.00165879	1.33712
ILMN_1690252	ALKBH2	121642	0.000315892	0.0016741	0.900901
ILMN_1761797	CSTB	1476	0.000316272	0.00167464	0.87519
ILMN_1742461	UAP1	6675	0.000316317	0.00167464	0.857426
ILMN_1745223	CDC42EP4	23580	0.000317014	0.00167747	1.17822
ILMN_1744713	PARK7	11315	0.000317646	0.00167996	0.832406
ILMN_3243928	DDX60L	91351	0.000317828	0.00168006	1.29118
ILMN_1714623	TOMM22	56993	0.000318997	0.00168538	0.864453
ILMN_2124757	RPL23AP13	56969	0.000320135	0.00169053	0.750596
ILMN_1741054	SLC5A6	8884	0.000321305	0.00169585	1.11267
ILMN_3241725	GOLGA9P	283796	0.000321493	0.00169598	1.18935
ILMN_2222984	RDH14	57665	0.000321959	0.00169757	0.859525
ILMN_1689097	NAT5	51126	0.000322714	0.00170069	0.873303
ILMN_2051900	EID2B	126272	0.000324542	0.00170945	1.28413
ILMN_1760320	GNB1	2782	0.00032542	0.00171321	1.10867
ILMN_2057399	ZBTB8OS	339487	0.000329471	0.00173365	0.870301
ILMN_1704571	FAM53B	9679	0.000330227	0.00173675	1.21691
ILMN_1660900	SNORA7B	677797	0.000331595	0.00174306	0.909593
ILMN_1655163	STK24	8428	0.000331796	0.00174323	1.11512
ILMN_1679358	ZDHHC5	25921	0.000333928	0.00175354	1.09508
ILMN_1798657	TBL1XR1	79718	0.000334305	0.00175464	1.1301
ILMN_1813475	HERC2	8924	0.00033518	0.00175834	1.16803
ILMN_2363668	YIF1B	90522	0.000335871	0.00176107	0.913212
ILMN_1707634	CMC1	152100	0.000336148	0.00176163	0.885096
ILMN_1683598	ACSL4	2182	0.00033649	0.00176253	1.19737
ILMN_2078334	CNOT10	25904	0.00033746	0.00176672	1.10137
ILMN_1814465	UBE2G1	7326	0.00033779	0.00176756	0.905578
ILMN_3228585	LOC728661	728661	0.000338273	0.00176836	1.14379
ILMN_1742544	MEF2C	4208	0.000338285	0.00176836	1.15871
ILMN_1662198	RANGAP1	5905	0.000338911	0.00177074	1.17857
ILMN_2142554	NENF	29937	0.0003419	0.00178546	0.848674
ILMN_1769876	TBC1D2	55357	0.000344542	0.00179835	1.19959
ILMN_1705310	VEZF1	7716	0.000346532	0.00180783	1.09839
ILMN_1655595	SERPINE2	5270	0.000349457	0.00182217	0.806921
ILMN_1800935	ARV1	64801	0.000350222	0.00182524	0.886077
ILMN_1790962	RINL	126432	0.00035088	0.00182775	1.11238
ILMN_1784320	ELMO1	9844	0.000352649	0.00183604	1.13139
ILMN_1777564	MAD2L1	4085	0.000352994	0.00183691	0.901219
ILMN_1801504	RUNX1	861	0.000354146	0.00184198	1.10654
ILMN_1739441	GANAB	23193	0.000354767	0.00184429	1.15594
ILMN_1703622	PPIB	5479	0.000354995	0.00184455	0.793607
ILMN_2235785	KCNH6	81033	0.000355613	0.00184684	1.28708
ILMN_2347949	G6PD	2539	0.000356221	0.00184907	1.16102
ILMN_1662905	NME1-NME2	654364	0.000356529	0.00184974	0.858805
ILMN_1721842	RYBP	23429	0.000357448	0.00185358	1.16798
[truncated: 2,049 more rows]

## Sheet: PSC-Ctrl
PROBE_ID	SYMBOL	Entrez id	p-value	p.adj	FC
ILMN_1718136	UQCRHL	440567	2.02277e-11	1.30105e-07	0.676194
ILMN_1771149	MRPL19	9801	2.51378e-11	1.30105e-07	0.733352
ILMN_1721729	PPARBP	5469	3.76533e-11	1.30105e-07	0.816513
ILMN_1759453	UQCRB	7381	1.18533e-10	3.07178e-07	0.691106
ILMN_1790625	CBX3	11335	6.11826e-10	1.26844e-06	0.690915
ILMN_1678268	VPS8	23355	2.14473e-09	3.70537e-06	1.38718
ILMN_2110829	LOC441743	729480	3.28261e-09	4.86108e-06	0.537056
ILMN_2310621	ATP5J2	9551	4.34509e-09	5.63014e-06	0.711353
ILMN_1711729	LOC442454	442454	5.69692e-09	6.56158e-06	0.681428
ILMN_1751816	MCTS1	28985	6.75449e-09	7.0017e-06	0.666669
ILMN_1734696	FRG1	2483	1.03719e-08	9.70756e-06	0.756784
ILMN_1694177	PCNA	5111	1.12378e-08	9.70756e-06	0.726723
ILMN_1691578	GTF3C6	112495	1.21819e-08	9.71364e-06	0.782478
ILMN_1733603	NDUFC1	4717	1.35415e-08	9.82338e-06	0.725737
ILMN_3243859	NDUFB9	4715	1.44994e-08	9.82338e-06	0.687416
ILMN_1727078	C17orf37	84299	1.51625e-08	9.82338e-06	0.870575
ILMN_1706326	MRPL33	9553	1.83327e-08	1.09743e-05	0.670243
ILMN_1738938	TIMM8B	26521	1.95214e-08	1.09743e-05	0.767936
ILMN_1793959	ADPGK	83440	2.07475e-08	1.09743e-05	1.20398
ILMN_2224031	CETN3	1070	2.11737e-08	1.09743e-05	0.759952
ILMN_1693287	POMP	51371	2.51885e-08	1.24335e-05	0.748171
ILMN_1651228	RPS28	6234	3.58877e-08	1.69096e-05	0.553484
ILMN_2184049	COX7B	1349	4.32314e-08	1.91408e-05	0.724525
ILMN_1794782	ABCG1	9619	4.53112e-08	1.91408e-05	1.63412
ILMN_1692133	ZNF226	7769	4.61624e-08	1.91408e-05	0.861889
ILMN_1718424	MRPS28	28957	5.22078e-08	2.02419e-05	0.767508
ILMN_1757914	C19orf56	51398	5.54706e-08	2.02419e-05	0.785886
ILMN_2059549	SYK	6850	5.67568e-08	2.02419e-05	1.37796
ILMN_2181241	LOC649946	649946	5.73642e-08	2.02419e-05	0.555891
ILMN_1690307	TPRKB	51002	5.85817e-08	2.02419e-05	0.787497
ILMN_1763907	C6orf173	387103	6.16713e-08	2.06221e-05	0.722359
ILMN_1680727	GLRX2	51022	6.84072e-08	2.21597e-05	0.759085
ILMN_1720858	C6orf115	58527	7.29323e-08	2.29096e-05	0.734492
ILMN_1715569	CCDC53	51019	8.55853e-08	2.60935e-05	0.792501
ILMN_1663486	TLK2	11011	9.15692e-08	2.69009e-05	1.17316
ILMN_2145250	NACAP1	83955	9.34239e-08	2.69009e-05	0.711877
ILMN_1784286	NDUFA1	4694	1.04678e-07	2.92398e-05	0.708777
ILMN_1753719	GTF2A2	2958	1.07188e-07	2.92398e-05	0.793048
ILMN_1653205	C8orf59	401466	1.11046e-07	2.95154e-05	0.692419
ILMN_1661945	C14orf156	81892	1.29302e-07	3.35087e-05	0.656979
ILMN_1781155	LYN	4067	1.44767e-07	3.63438e-05	1.45175
ILMN_3240721	LOC645233	645233	1.47255e-07	3.63438e-05	0.800715
ILMN_1751258	NDUFA4	4697	1.70927e-07	4.07394e-05	0.764015
ILMN_3251728	MTMR10	54893	1.72924e-07	4.07394e-05	1.26371
ILMN_1750409	RAB9A	9367	2.28964e-07	5.27432e-05	0.836348
ILMN_1664718	CYP51A1	1595	2.74461e-07	6.00388e-05	0.806907
ILMN_1811754	NDUFB10	4716	2.91326e-07	6.00388e-05	0.775506
ILMN_1690802	TRMT112	51504	2.92786e-07	6.00388e-05	0.72999
ILMN_1801852	SEC61B	10952	2.93599e-07	6.00388e-05	0.752023
ILMN_1809439	HMGB1L1	10357	2.95083e-07	6.00388e-05	0.708048
ILMN_2086095	ID2	3398	2.95387e-07	6.00388e-05	0.695393
ILMN_2215656	MAGOH	4116	3.2479e-07	6.46499e-05	0.78618
ILMN_1759818	SORL1	6653	3.39317e-07	6.46499e-05	1.57502
ILMN_1798189	COX7C	1350	3.42778e-07	6.46499e-05	0.698956
ILMN_2128128	SHFM1	7979	3.4302e-07	6.46499e-05	0.689135
ILMN_1775734	SH2D3C	10044	3.56195e-07	6.59342e-05	1.40179
ILMN_2051519	RPL37A	6168	3.72383e-07	6.75989e-05	0.711999
ILMN_1778617	TAF9	6880	3.7823e-07	6.75989e-05	0.753132
ILMN_1726603	ATP5I	521	3.85175e-07	6.76733e-05	0.691247
ILMN_1786893	RBM5	10181	4.03655e-07	6.97382e-05	1.33222
ILMN_1755235	XPO6	23214	4.20585e-07	7.1291e-05	1.42627
ILMN_2097421	MRPL51	51258	4.36691e-07	7.1291e-05	0.755838
ILMN_1672834	SSH2	85464	4.38763e-07	7.1291e-05	1.41031
ILMN_2202481	UBLCP1	134510	4.44342e-07	7.1291e-05	0.793093
ILMN_1653828	CHFR	55743	4.4703e-07	7.1291e-05	1.20324
ILMN_1752393	ATOH7	220202	4.81446e-07	7.56163e-05	0.854892
ILMN_3238560	IFI27L2	83982	5.61444e-07	8.68646e-05	0.72856
ILMN_2348093	ATP5J	522	7.01314e-07	0.000106839	0.778628
ILMN_1743021	CAMKK2	10645	7.11162e-07	0.000106839	1.45967
ILMN_1718997	LOC390956	390956	7.27059e-07	0.000107667	0.87303
ILMN_1770515	UBE2V2	7336	7.43593e-07	0.000108565	0.826181
ILMN_1712678	RPS27L	51065	7.91652e-07	0.000113976	0.741211
ILMN_2232936	UQCRH	7388	8.14886e-07	0.00011482	0.758973
ILMN_1719256	CKS1B	1163	8.22398e-07	0.00011482	0.786912
ILMN_1755115	RPL23	9349	8.30746e-07	0.00011482	0.655112
ILMN_1800889	FIG4	9896	8.4381e-07	0.000115091	1.15715
ILMN_1654151	COX6C	1345	9.00304e-07	0.000120034	0.715096
ILMN_1690099	ITGB1BP1	9270	9.03209e-07	0.000120034	0.763898
ILMN_1716105	NLRP12	91662	9.38344e-07	0.00012176	1.4798
ILMN_1800197	MRPL36	64979	9.46524e-07	0.00012176	0.770535
ILMN_1688381	BPTF	2186	9.51436e-07	0.00012176	1.20309
ILMN_1655734	RPF1	80135	9.76938e-07	0.000123499	0.811816
ILMN_3239378	TADA2B	93624	1.02224e-06	0.000127669	1.2216
ILMN_1688622	UBQLN1	29979	1.04022e-06	0.000127905	0.845443
ILMN_2075334	HIST1H4C	8364	1.04881e-06	0.000127905	0.638979
ILMN_2366388	PRDX1	5052	1.0708e-06	0.000128268	0.796539
ILMN_1727617	XRN2	22803	1.08204e-06	0.000128268	1.29326
ILMN_2130180	RPL13L	283345	1.08947e-06	0.000128268	0.641758
ILMN_1781097	UBXN4	23190	1.11162e-06	0.000128268	1.18899
ILMN_2140700	CRIPAK	285464	1.13039e-06	0.000128268	1.47395
ILMN_2205211	LOC134997	134997	1.1327e-06	0.000128268	0.716327
ILMN_1728662	ALDH3B1	221	1.1384e-06	0.000128268	1.40241
ILMN_1743055	NAT1	9	1.18299e-06	0.000131859	0.871527
ILMN_1741264	MRPS33	51650	1.22442e-06	0.000135025	0.772505
ILMN_2117330	NDUFB2	4708	1.2534e-06	0.000136765	0.729443
ILMN_1685763	WDR45L	56270	1.26671e-06	0.000136778	1.19892
ILMN_1750429	MKNK1	8569	1.28059e-06	0.000136852	1.40471
ILMN_1669555	FAM48A	55578	1.29872e-06	0.000137373	1.20697
ILMN_2067370	SNRPF	6636	1.33354e-06	0.000138623	0.675263
ILMN_1767509	DEF8	54849	1.3427e-06	0.000138623	1.46299
ILMN_2072091	HNRNPUL2	221092	1.35066e-06	0.000138623	0.796204
ILMN_2375319	RASGRP2	10235	1.36835e-06	0.00013874	1.3465
ILMN_1711048	ZBTB17	7709	1.37857e-06	0.00013874	1.18864
ILMN_1751956	MGST3	4259	1.44834e-06	0.00014436	0.74274
ILMN_1711166	WDR8	49856	1.50136e-06	0.000146169	1.14491
ILMN_1663092	CITED2	10370	1.5087e-06	0.000146169	0.838482
ILMN_1808661	TOMM5	401505	1.51745e-06	0.000146169	0.752137
ILMN_1813572	IL16	3603	1.53567e-06	0.000146169	1.21698
ILMN_1761131	PECI	10455	1.55581e-06	0.000146169	0.772714
ILMN_1743205	ABCA7	10347	1.5641e-06	0.000146169	1.38037
ILMN_1701269	ATP5C1	509	1.57349e-06	0.000146169	0.7949
ILMN_1766275	PIK3CD	5293	1.57929e-06	0.000146169	1.28131
ILMN_1775170	MT1X	4501	1.64105e-06	0.000150541	0.670279
ILMN_2331890	RPL41	6171	1.66036e-06	0.000150552	0.86877
ILMN_1718712	C20orf177	63939	1.68334e-06	0.000150552	1.2689
ILMN_3245869	LOC440957	440957	1.68474e-06	0.000150552	0.767282
ILMN_3238435	SNORA12	677800	1.73335e-06	0.000153572	0.676359
ILMN_1779886	TBC1D14	57533	1.77388e-06	0.00015583	1.34893
ILMN_1677138	POLR2J3	548644	1.79386e-06	0.000156262	0.777067
ILMN_3237030	PLA2G2C	391013	1.83978e-06	0.000158334	0.887179
ILMN_1727402	HCLS1	3059	1.84819e-06	0.000158334	1.32154
ILMN_3246869	SCARNA21	677763	1.87683e-06	0.000159469	0.866135
ILMN_3245682	GAGE2B	645037	1.91667e-06	0.000160576	0.885382
ILMN_1751589	NUDCD2	134492	1.92084e-06	0.000160576	0.791854
ILMN_1751530	GADD45GIP1	90480	1.95372e-06	0.000162018	0.834645
ILMN_1781360	MPHOSPH6	10200	2.08817e-06	0.000171793	0.842903
ILMN_1727332	ATPIF1	93974	2.11088e-06	0.000172295	0.768268
ILMN_1738921	ACAA1	30	2.20569e-06	0.000175642	1.26925
ILMN_1717834	EIF1AD	84285	2.20596e-06	0.000175642	0.806688
ILMN_1708164	EIF3A	8661	2.20679e-06	0.000175642	0.759557
ILMN_1655077	PRDM1	639	2.21967e-06	0.000175642	0.769642
ILMN_3243744	EAPP	55837	2.27472e-06	0.000178635	0.79036
ILMN_2094952	NUAK2	81788	2.30284e-06	0.000179483	1.28806
ILMN_1803647	FAM162A	26355	2.34314e-06	0.000181261	0.692186
ILMN_1696708	C14orf166	51637	2.38893e-06	0.00018227	0.791155
ILMN_1666670	RBX1	9978	2.39135e-06	0.00018227	0.745127
ILMN_1695868	PRICKLE4	29964	2.43333e-06	0.000184116	0.790591
ILMN_2229242	LSM3	27258	2.50103e-06	0.000187867	0.765493
ILMN_2124802	MT1H	4496	2.54721e-06	0.000188768	0.832316
ILMN_1768176	CXorf26	51260	2.54945e-06	0.000188768	0.790687
ILMN_2102670	GATA2	2624	2.60913e-06	0.000190039	1.32213
ILMN_1806758	C9orf85	138241	2.61848e-06	0.000190039	0.82209
ILMN_1698067	NBPF14	25832	2.6234e-06	0.000190039	1.2706
ILMN_2383611	PTPRE	5791	2.66067e-06	0.000190039	1.34116
ILMN_2383807	CALB2	794	2.67529e-06	0.000190039	0.836739
ILMN_1675462	LSM6	11157	2.6766e-06	0.000190039	0.739555
ILMN_1726114	SLC45A3	85414	2.75367e-06	0.000194181	1.35033
ILMN_1721106	C14orf159	80017	2.78881e-06	0.000194598	1.31674
ILMN_1803775	HSPE1	3336	2.79714e-06	0.000194598	0.728406
ILMN_1674506	MED23	9439	2.83457e-06	0.000194798	1.19346
ILMN_1776104	NDUFS5	4725	2.84845e-06	0.000194798	0.732052
ILMN_1745423	UTP3	57050	2.85639e-06	0.000194798	0.741947
ILMN_1694466	ZBED1	9189	2.88246e-06	0.000195291	1.25859
ILMN_1725300	MLL3	58508	2.93402e-06	0.000197442	1.23358
ILMN_1720889	SC4MOL	6307	2.97017e-06	0.000197442	0.827742
ILMN_1808299	IQSEC1	9922	3.00325e-06	0.000197442	1.28264
ILMN_1793729	C15orf39	56905	3.00451e-06	0.000197442	1.40325
ILMN_2264625	NIPBL	25836	3.00944e-06	0.000197442	1.18619
ILMN_1800573	RPS21	6227	3.05588e-06	0.000199228	0.707085
ILMN_1688011	UPF1	5976	3.11472e-06	0.000201795	1.3076
ILMN_1739497	GTF2H5	404672	3.17545e-06	0.000202505	0.789604
ILMN_1737738	NDUFA12	55967	3.18257e-06	0.000202505	0.713646
ILMN_2100209	CCL4L1	9560	3.18428e-06	0.000202505	0.712145
ILMN_2180352	DIP2B	57609	3.20503e-06	0.000202581	1.21727
ILMN_1757186	GIMAP1	170575	3.2466e-06	0.000203965	0.719386
ILMN_2362902	RASSF5	83593	3.28483e-06	0.000203977	1.37559
ILMN_1713235	MGC12965	100287896	3.28614e-06	0.000203977	0.868257
ILMN_1684183	RAD9A	5883	3.33033e-06	0.000205459	1.17632
ILMN_1689518	PECAM1	5175	3.35827e-06	0.000205459	1.38027
ILMN_1685855	UBN2	254048	3.36949e-06	0.000205459	1.16744
ILMN_1671158	MRPL13	28998	3.46527e-06	0.000210064	0.804392
ILMN_3247462	GLRX3	10539	3.62871e-06	0.000218693	0.831773
ILMN_1754303	RPL30	6156	3.6857e-06	0.000220844	0.818727
ILMN_1787026	SEC61G	23480	3.71348e-06	0.000221229	0.728855
ILMN_2230672	MRPL18	29074	3.80942e-06	0.000225648	0.796473
ILMN_2278908	GGA1	26088	3.89845e-06	0.00022961	1.14112
ILMN_1726391	MRPL39	54148	4.0098e-06	0.000234834	0.836093
ILMN_1720233	CCDC49	54883	4.11531e-06	0.000239659	1.18323
ILMN_3241051	LOC644907	644907	4.21854e-06	0.000244298	0.699529
ILMN_1693650	FES	2242	4.44925e-06	0.000256228	1.44842
ILMN_1800164	PPFIA1	8500	4.85571e-06	0.00027809	1.23191
ILMN_1654392	KHNYN	23351	4.95554e-06	0.000282248	1.28106
ILMN_1718766	MT1F	4494	5.07295e-06	0.000286036	0.70766
ILMN_1767433	TBC1D5	9779	5.07724e-06	0.000286036	1.19113
ILMN_1712705	RAB40C	57799	5.1126e-06	0.000286471	1.23022
ILMN_1708936	EXOSC3	51010	5.14318e-06	0.000286635	0.828276
ILMN_1695588	HNRPC	3183	5.21959e-06	0.000289339	0.756812
ILMN_1729417	GNE	10020	5.25815e-06	0.000289926	0.825066
ILMN_1773763	MTA2	9219	5.31246e-06	0.00029137	0.784901
ILMN_1688953	ARHGAP19	84986	5.34066e-06	0.000291375	1.23982
ILMN_1718808	AKAP10	11216	5.43095e-06	0.00029475	1.2426
ILMN_2212763	ICAM3	3385	5.52632e-06	0.000298364	1.33183
ILMN_1674069	TOMM7	54543	5.55518e-06	0.000298368	0.719736
ILMN_1724066	PLCB2	5330	5.6066e-06	0.000298658	1.63535
ILMN_1652379	SUCLG2	8801	5.6182e-06	0.000298658	0.826312
ILMN_1684034	STAT5B	6777	5.72878e-06	0.000302102	1.31807
ILMN_1794912	ATP5H	10476	5.74128e-06	0.000302102	0.792777
ILMN_2391522	MRPL47	57129	5.84779e-06	0.000306152	0.861806
ILMN_1713301	DGCR2	9993	5.90324e-06	0.000307503	1.315
ILMN_1689456	ZBTB20	26137	6.15052e-06	0.000318782	1.26516
ILMN_1778723	AMICA1	120425	6.30375e-06	0.000325098	1.34298
ILMN_1666471	UQCRQ	27089	6.34798e-06	0.000325758	0.72849
ILMN_2278636	CUTL1	1523	6.43581e-06	0.000328638	1.36738
ILMN_1764970	JMJD1C	221037	6.62332e-06	0.00033621	1.23477
ILMN_2151441	FAM103A1	83640	6.69337e-06	0.00033621	0.801292
ILMN_2057399	ZBTB8OS	339487	6.70628e-06	0.00033621	0.812672
ILMN_1780189	PSMC5	5705	6.74288e-06	0.00033621	0.811278
ILMN_2041101	ANXA2P1	303	6.77903e-06	0.00033621	0.681414
ILMN_1754811	FBXO38	81545	6.80585e-06	0.00033621	1.20038
ILMN_1653712	UAP1L1	91373	6.81113e-06	0.00033621	1.205
ILMN_1670439	FYTTD1	84248	6.89645e-06	0.000338357	0.791598
ILMN_3249807	SKA2	348235	6.9199e-06	0.000338357	0.804925
ILMN_3238785	SNHG9	735301	7.15798e-06	0.000348355	0.737734
ILMN_2187718	COX17	10063	7.45445e-06	0.000360261	0.723169
ILMN_2313079	NLRP1	22861	7.48799e-06	0.000360261	1.24378
ILMN_1683562	SNRPG	6637	7.51063e-06	0.000360261	0.752563
ILMN_1662438	SOD1	6647	7.54165e-06	0.000360261	0.776894
ILMN_3242120	RAP1BL	643752	7.80044e-06	0.000370914	0.739172
ILMN_2082130	C1orf123	54987	7.90394e-06	0.00037412	0.845475
ILMN_1786658	BOLA3	388962	7.964e-06	0.000375249	0.728589
ILMN_1797594	NFAT5	10725	8.04208e-06	0.000377214	1.28394
ILMN_1658416	MRPS18C	51023	8.2023e-06	0.000382996	0.767672
ILMN_2393169	THOC5	8563	8.37093e-06	0.000385009	1.24168
ILMN_1692826	UNKL	64718	8.37865e-06	0.000385009	1.27813
ILMN_2232177	ACTN1	87	8.37971e-06	0.000385009	1.43625
ILMN_1750805	ARHGAP30	257106	8.39399e-06	0.000385009	1.29661
ILMN_1783636	COX6A1	1337	8.46634e-06	0.000386617	0.797722
ILMN_1892403	SNORD13	692084	8.5389e-06	0.000388153	0.595373
ILMN_1671374	C19orf53	28974	8.57485e-06	0.000388153	0.784008
ILMN_1742461	UAP1	6675	8.61761e-06	0.000388392	0.800458
ILMN_2352303	RASSF2	9770	8.80509e-06	0.000395123	1.51929
ILMN_1672807	CA5B	11238	8.84326e-06	0.000395126	0.728587
ILMN_1737170	FLII	2314	9.1154e-06	0.00040509	1.29252
ILMN_1696383	POP4	10775	9.14443e-06	0.00040509	0.855906
ILMN_2187830	CCNH	902	9.27721e-06	0.000409224	0.784696
ILMN_3243593	LOC100008588	100008588	9.36846e-06	0.00041062	0.718819
ILMN_2143261	CXorf40B	541578	9.3881e-06	0.00041062	0.858174
ILMN_2166865	ENY2	56943	9.46749e-06	0.000412353	0.807268
ILMN_1778226	EXTL3	2137	9.5597e-06	0.000414065	1.35435
ILMN_1717334	VAV1	7409	9.62056e-06	0.000414065	1.30916
ILMN_1704619	VPS29	51699	9.62663e-06	0.000414065	0.83865
ILMN_1780036	WDR1	9948	9.72332e-06	0.000414955	1.22131
ILMN_3241970	POLR2J2	246721	9.72738e-06	0.000414955	0.761602
ILMN_1668469	KIAA0922	23240	9.79753e-06	0.000416234	1.20945
ILMN_1664833	MRPL50	54534	1.00708e-05	0.0004261	0.796634
ILMN_1809478	SSBP1	6742	1.0125e-05	0.000426322	0.778331
ILMN_2356895	MRPL42	28977	1.01855e-05	0.000426322	0.851384
ILMN_2405233	FAM133B	257415	1.01995e-05	0.000426322	0.824163
ILMN_1692742	DENND3	22898	1.03681e-05	0.00043163	1.44734
ILMN_1720114	GMNN	51053	1.04737e-05	0.000433729	0.830979
ILMN_1713402	FAM160A2	84067	1.05022e-05	0.000433729	1.30173
ILMN_2179018	NDUFAB1	4706	1.07305e-05	0.0004414	0.757283
ILMN_1726460	RPL14	9045	1.1e-05	0.000450695	0.640719
ILMN_1731064	CABC1	56997	1.12647e-05	0.000459725	1.28366
ILMN_1777998	ARHGAP25	9938	1.13414e-05	0.00046104	1.28395
ILMN_1801105	PRKCD	5580	1.13947e-05	0.000461395	1.32382
ILMN_1752579	ATP6V0A1	535	1.18255e-05	0.000476978	1.27692
ILMN_2247594	RPLP1	6176	1.20432e-05	0.000483874	0.84768
ILMN_3307616	EPHA10	284656	1.21494e-05	0.00048599	0.854855
ILMN_1777366	TTC35	9694	1.21896e-05	0.00048599	0.843226
ILMN_1787949	RPS15A	6210	1.22686e-05	0.000487267	0.794154
ILMN_1687533	SEMA4D	10507	1.25934e-05	0.000498257	1.32619
ILMN_1736597	TKT	7086	1.2646e-05	0.000498434	1.34952
ILMN_2396002	MRPL10	124995	1.27834e-05	0.000501941	0.824134
ILMN_1787705	ATP6V1B2	526	1.29389e-05	0.000506132	1.34265
ILMN_1812312	NDUFS4	4724	1.30647e-05	0.00050913	0.779408
ILMN_1704261	RANGRF	29098	1.33765e-05	0.000519329	0.803722
ILMN_1654735	SLCO3A1	28232	1.34692e-05	0.000520978	1.31016
ILMN_1812557	CDK5RAP3	80279	1.36443e-05	0.000522768	1.28083
ILMN_2217809	TMEM126A	84233	1.36791e-05	0.000522768	0.804457
ILMN_2141157	RANBP9	10048	1.37286e-05	0.000522768	0.882233
ILMN_2115490	NBPF20	400818	1.37538e-05	0.000522768	1.42315
ILMN_1707783	CCDC72	51372	1.37812e-05	0.000522768	0.750198
ILMN_2383150	MCHR2	84539	1.38181e-05	0.000522768	1.15517
ILMN_1913537		100507062	1.39087e-05	0.000522913	1.21286
ILMN_3235113	TOMM6	100188893	1.39228e-05	0.000522913	0.804555
ILMN_1807972	MICAL1	64780	1.42979e-05	0.000535061	1.25993
ILMN_1761242	COMMD1	150684	1.43643e-05	0.000535611	0.8139
ILMN_1809139	AHCTF1	25909	1.44285e-05	0.000536078	1.20807
ILMN_1813489	RAF1	5894	1.51155e-05	0.000558036	1.30478
ILMN_2337941	COPS8	10920	1.51623e-05	0.000558036	0.824205
ILMN_1804851	MRPS17	51373	1.5181e-05	0.000558036	0.788798
ILMN_2123312	LRAP	64167	1.54154e-05	0.000563208	1.37376
ILMN_1768867	AP3B1	8546	1.54304e-05	0.000563208	1.2366
ILMN_2072296	CKS2	1164	1.56862e-05	0.000570537	0.80892
ILMN_1815292	RPL7	6129	1.59126e-05	0.000576748	0.726048
ILMN_3236551	WDFY4	57705	1.60903e-05	0.000581157	1.21541
ILMN_1703435	ZNF658	26149	1.63979e-05	0.000590211	0.870757
ILMN_3248874	SNORD8	319103	1.64948e-05	0.000590335	0.790894
ILMN_3247645	LOC550643	550643	1.65153e-05	0.000590335	0.769292
ILMN_1660111	UCHL3	7347	1.67224e-05	0.000595684	0.876141
ILMN_3246292	LOC647099	647099	1.68092e-05	0.000596728	0.871229
ILMN_1662896	BRWD2	55717	1.6913e-05	0.000597211	1.20108
ILMN_1660364	PSCD4	27128	1.69615e-05	0.000597211	1.43926
ILMN_1722872	MYH9	4627	1.69957e-05	0.000597211	1.2865
ILMN_2371280	CSF3R	1441	1.7106e-05	0.000599058	1.38288
ILMN_1655827	COPS2	9318	1.71932e-05	0.000600082	0.791185
ILMN_2143822	ZNF148	7707	1.7404e-05	0.000603432	1.20551
ILMN_1725510	DHCR24	1718	1.74056e-05	0.000603432	0.85335
ILMN_2214997	LRRFIP1	9208	1.74767e-05	0.000603879	1.32171
ILMN_1686805	CRK	1398	1.80554e-05	0.000621803	1.24666
ILMN_1819783		57600	1.83773e-05	0.000629686	0.858274
ILMN_1656111	MYLIP	29116	1.84058e-05	0.000629686	1.20971
ILMN_1814074	PHKA2	5256	1.84765e-05	0.000630023	1.27272
ILMN_1700955	TCTEX1D2	255758	1.88722e-05	0.000637803	0.780117
ILMN_1663916	ARHGAP9	64333	1.88826e-05	0.000637803	1.29294
ILMN_1804419	LRMP	4033	1.88892e-05	0.000637803	1.21575
ILMN_1701434	RAP1B	5908	1.8986e-05	0.000638989	0.825551
ILMN_2043728	ZNF341	84905	1.93041e-05	0.000645863	1.25586
ILMN_3237966	FBXL11	22992	1.93148e-05	0.000645863	1.19592
ILMN_1720526	CENPN	55839	1.94214e-05	0.000647339	0.871542
ILMN_1748819	MRPL22	29093	1.96195e-05	0.000651846	0.813656
ILMN_1701293	COX7A2	1347	2.01517e-05	0.00066739	0.7597
ILMN_1682354	SNORD33	26818	2.03543e-05	0.000670102	0.846919
ILMN_1786759	C11orf10	746	2.03629e-05	0.000670102	0.749775
ILMN_1731137	TXNDC9	10190	2.07792e-05	0.000681638	0.83163
ILMN_1655765	MRPS21	54460	2.09507e-05	0.000683646	0.768495
ILMN_1699931	HCST	10870	2.09723e-05	0.000683646	0.740972
ILMN_1663035	SREBF1	6720	2.12348e-05	0.00069003	1.27761
ILMN_1811392	HMHA1	23526	2.13416e-05	0.000691334	1.28925
ILMN_3243471	CNPY2	10330	2.20983e-05	0.000713616	0.797723
ILMN_2112811	RPL36A	6173	2.25585e-05	0.000726216	0.879033
ILMN_3246595	AQP12B	653437	2.27742e-05	0.000729326	0.787954
ILMN_1726359	NECAP1	25977	2.27958e-05	0.000729326	1.12344
ILMN_1802292	WDFY2	115825	2.29636e-05	0.000731221	1.16281
ILMN_2361104	ZMAT3	64393	2.30428e-05	0.000731221	1.40203
ILMN_2157709	C14orf19	280655	2.31184e-05	0.000731221	0.767548
ILMN_1769787	SELO	83642	2.32162e-05	0.000731221	1.17396
ILMN_1765684	C19orf70	125988	2.33047e-05	0.000731221	0.773636
ILMN_1676515	IMPDH1	3614	2.33219e-05	0.000731221	1.39833
ILMN_2083243	MNAT1	4331	2.33521e-05	0.000731221	0.850011
ILMN_1710434	TBC1D10C	374403	2.34415e-05	0.000731221	1.21974
ILMN_2254635	ITGAX	3687	2.35523e-05	0.000731221	1.46354
ILMN_1750785	SYTL1	84958	2.35605e-05	0.000731221	1.193
ILMN_1772686	FGD3	89846	2.37933e-05	0.000736243	1.27787
ILMN_1732967	KIAA1949	170954	2.39221e-05	0.000738025	1.17728
ILMN_1765258	HLA-E	3133	2.41291e-05	0.000739534	1.22417
ILMN_1692707	C2orf79	391356	2.41405e-05	0.000739534	0.836495
ILMN_1695356	RNF166	115992	2.4185e-05	0.000739534	1.18207
ILMN_2228809	YWHAG	7532	2.43965e-05	0.000743807	0.838945
ILMN_1746396	CTNNB1	1499	2.47161e-05	0.00075134	1.19347
ILMN_1802799	AKIRIN1	79647	2.5361e-05	0.000768524	1.21575
ILMN_2415748	WSB1	26118	2.54296e-05	0.000768524	1.27642
ILMN_1772208	CCDC88B	283234	2.59874e-05	0.000783098	1.32672
ILMN_2340065	UBL5	59286	2.61627e-05	0.000784121	0.77295
ILMN_3308607	MIR607	693192	2.62196e-05	0.000784121	0.839642
ILMN_1736256	CALR	811	2.62483e-05	0.000784121	0.821063
ILMN_1771627	ZMIZ1	57178	2.6331e-05	0.000784332	1.2017
ILMN_1727142	IKBKB	3551	2.64452e-05	0.000785475	1.15281
ILMN_2380698	DSTN	11034	2.66197e-05	0.0007884	0.810593
ILMN_1767365	PAK1	5058	2.66994e-05	0.000788507	1.36453
ILMN_2305544	DBI	1622	2.69074e-05	0.000792391	0.777228
ILMN_1684289	PNPO	55163	2.74107e-05	0.000804587	0.84855
ILMN_2311548	PTRH2	51651	2.74767e-05	0.000804587	0.869383
ILMN_2358652	NXF1	10482	2.79156e-05	0.000815135	1.20517
ILMN_2059505	ARPP19	10776	2.81274e-05	0.000819012	0.826485
ILMN_1750401	C17orf62	79415	2.8395e-05	0.00082449	1.23938
ILMN_3249669	HEATR5A	25938	2.84954e-05	0.000825093	1.16559
ILMN_2327090	MAEA	10296	2.85852e-05	0.000825388	1.28203
ILMN_2277419	SLC38A10	124565	2.88591e-05	0.000826668	1.26179
ILMN_2152581	STK38	11329	2.8924e-05	0.000826668	1.27365
ILMN_2228710	PDCD5	9141	2.8926e-05	0.000826668	0.806543
ILMN_2384241	TGFBR2	7048	2.89485e-05	0.000826668	1.26136
ILMN_1807074	MIF	4282	2.90761e-05	0.000828029	0.740191
ILMN_1685631	KIAA0892	23383	2.93849e-05	0.000832047	1.15299
ILMN_1725787	RFX1	5989	2.93915e-05	0.000832047	1.25092
ILMN_1784256	HDGFRP3	50810	2.95157e-05	0.000832047	0.875396
ILMN_1726547	MAP3K5	4217	2.95382e-05	0.000832047	1.19906
ILMN_2108357	RPL39L	116832	3.0088e-05	0.000845236	0.805022
ILMN_1764871	PIGP	51227	3.04193e-05	0.000852234	0.807076
ILMN_1803856	DKFZP586I1420	222161	3.08779e-05	0.00086275	1.21592
ILMN_1751958	NSUN5	55695	3.10546e-05	0.000863134	1.1811
ILMN_1785356	DENND5A	23258	3.11945e-05	0.000863134	1.2968
ILMN_3241441	MEGF6	1953	3.12115e-05	0.000863134	1.26865
ILMN_1730999	TPR	7175	3.12488e-05	0.000863134	1.19786
ILMN_1813240	EIF1AX	1964	3.1308e-05	0.000863134	0.711246
ILMN_1670841	CPNE1	8904	3.15071e-05	0.000865633	1.21328
ILMN_1684114	LOC286016	286016	3.16063e-05	0.000865633	0.773731
ILMN_1691570	METTL5	29081	3.16955e-05	0.000865633	0.791536
ILMN_1724407	TACC3	10460	3.17876e-05	0.000865633	1.23824
ILMN_2103720	MRPL15	29088	3.18161e-05	0.000865633	0.7874
ILMN_1740170	CHCHD10	400916	3.21616e-05	0.000870015	0.793618
ILMN_1808938	PIGF	5281	3.22133e-05	0.000870015	0.852299
ILMN_2055781	KLRF1	51348	3.2229e-05	0.000870015	0.629855
ILMN_1681067	PIK3R5	23533	3.25172e-05	0.000873521	1.1643
ILMN_2341952	MRPL35	51318	3.25274e-05	0.000873521	0.823617
ILMN_1692352	IRAK4	51135	3.32645e-05	0.000891007	1.17833
ILMN_1760779	ENSA	2029	3.34702e-05	0.00089398	0.81638
ILMN_1752273	KIAA1143	57456	3.3548e-05	0.00089398	0.850199
ILMN_2211235	TEX101	83639	3.41976e-05	0.000907126	1.12859
ILMN_1784641	NDUFA3	4696	3.42163e-05	0.000907126	0.722095
ILMN_2155719	NBPF10	100132406	3.44257e-05	0.000910348	1.46378
ILMN_1763436	SETX	23064	3.51533e-05	0.000926221	1.23703
ILMN_1718988	DAZAP2	9802	3.52329e-05	0.000926221	1.1964
ILMN_1796663	B4GALNT4	338707	3.5294e-05	0.000926221	0.866111
ILMN_1777906	RPRC1	55700	3.60548e-05	0.000943797	1.25647
ILMN_1654571	FCHO1	23149	3.65864e-05	0.000955302	1.21003
ILMN_1709334	TM9SF1	10548	3.72044e-05	0.000968997	1.15199
ILMN_1716895	RPA3	6119	3.76207e-05	0.000977383	0.783314
ILMN_2077858	SIRT7	51547	3.80101e-05	0.000982902	1.17616
ILMN_2394576	FBXW11	23291	3.80227e-05	0.000982902	1.1509
ILMN_1748438	POLR2G	5436	3.83563e-05	0.000985469	0.849213
ILMN_1675085	UBA6	55236	3.83657e-05	0.000985469	0.821204
ILMN_1667551	GUSBL1	387036	3.84485e-05	0.000985469	1.23087
ILMN_1742578	MKLN1	4289	3.86213e-05	0.000985469	1.15182
ILMN_1802611	SPEN	23013	3.86864e-05	0.000985469	1.20899
ILMN_1805998	C18orf21	83608	3.86924e-05	0.000985469	0.862771
ILMN_1669394	EI24	9538	3.90794e-05	0.000992885	0.87948
ILMN_1691131	LSMD1	84316	3.91828e-05	0.000993079	0.807217
ILMN_1806198	VSIG1	340547	3.9427e-05	0.000996829	0.836792
ILMN_2322375	MAFF	23764	3.98402e-05	0.00100259	1.3369
ILMN_1715173	RPS6KA1	6195	3.98481e-05	0.00100259	1.2699
ILMN_1781416	FRAT1	10023	4.02001e-05	0.00100899	1.31655
ILMN_1717809	RNF24	11237	4.05024e-05	0.00101412	1.37582
ILMN_1687403	MRPL40	64976	4.08063e-05	0.00101927	0.893153
ILMN_1784218	DDX23	9416	4.09646e-05	0.00102064	1.24188
ILMN_1803476	KCTD20	222658	4.1058e-05	0.00102064	1.34398
ILMN_1771799	ZNF708	7562	4.12398e-05	0.00102183	0.86712
ILMN_2172202	NUDT15	55270	4.14366e-05	0.00102183	0.872125
ILMN_2125747	LOC606724	606724	4.15953e-05	0.00102183	1.20337
ILMN_1656184	PI4KAP1	728233	4.16085e-05	0.00102183	1.1845
ILMN_1703288	C19orf6	91304	4.16814e-05	0.00102183	1.31297
ILMN_1694084	PSCD1	9267	4.17486e-05	0.00102183	1.28023
ILMN_2154671	COX6B1	1340	4.1796e-05	0.00102183	0.792783
ILMN_1706531	ABCC5	10057	4.20575e-05	0.00102581	1.29952
ILMN_1654560	TLR6	10333	4.22618e-05	0.00102837	1.38151
ILMN_1780601	EMR1	2015	4.25732e-05	0.00103244	1.37955
ILMN_1735679	DHX38	9785	4.26282e-05	0.00103244	1.22946
ILMN_1761463	EFHD2	79180	4.29354e-05	0.00103746	1.2177
ILMN_1800638	CUGBP2	10659	4.31438e-05	0.00104007	1.22132
ILMN_1742230	BAZ1A	11177	4.32677e-05	0.00104063	1.24202
ILMN_3236928	ROBLD3	28956	4.34388e-05	0.00104233	0.816456
ILMN_1782292	LAMP1	3916	4.35869e-05	0.00104347	1.15744
ILMN_2230577	RABGEF1	27342	4.40975e-05	0.00105326	1.20212
ILMN_2055700	SLBP	7884	4.50148e-05	0.0010727	0.784667
ILMN_2069446	SAFB2	9667	4.53631e-05	0.00107852	1.17145
ILMN_1702487	SGK	6446	4.57672e-05	0.00108564	1.29418
ILMN_2143250	FAR1	84188	4.64073e-05	0.00109831	1.18055
ILMN_1692785	KLHL21	9903	4.66195e-05	0.00109972	1.33574
ILMN_1780132	PELI2	57161	4.67809e-05	0.00109972	1.31375
ILMN_1726239	TBCA	6902	4.67855e-05	0.00109972	0.784301
ILMN_3248443	SNHG6	641638	4.6915e-05	0.00110027	0.706848
ILMN_2117716	SFRS17A	8227	4.70719e-05	0.00110146	1.26324
ILMN_2377829	NANOS1	340719	4.7685e-05	0.00110888	0.882118
ILMN_1737396	PSMD14	10213	4.76938e-05	0.00110888	0.85965
ILMN_3235216	IFT20	90410	4.77097e-05	0.00110888	0.794964
ILMN_1788607	RPL23A	6147	4.83425e-05	0.00112107	0.808294
ILMN_1659524	C6orf66	29078	4.90904e-05	0.00113587	0.867734
ILMN_1815719	PLCG2	5336	4.95645e-05	0.00114429	1.21808
ILMN_1732060	ARHGAP1	392	4.97607e-05	0.00114627	1.18394
ILMN_1766505	COMMD10	51397	4.99956e-05	0.00114912	0.868117
ILMN_1780756	RBM23	55147	5.04011e-05	0.00115436	1.1884
ILMN_1654692	RALGPS2	55103	5.04464e-05	0.00115436	1.16846
ILMN_1811574	MAPK8IP3	23162	5.06819e-05	0.0011572	1.34271
ILMN_1672547	MYO9B	4650	5.1615e-05	0.00117591	1.29249
ILMN_1655340	RNF181	51255	5.18122e-05	0.00117782	0.820115
ILMN_2224833	ADIPOR2	79602	5.28451e-05	0.00119867	1.15395
ILMN_2214678	MXD1	4084	5.30359e-05	0.00120037	1.42439
ILMN_1786015	CTCF	10664	5.33943e-05	0.00120585	1.25699
ILMN_2087303	XKR8	55113	5.37313e-05	0.00121082	1.28965
ILMN_1770378	ANAPC10	10393	5.42865e-05	0.00122068	0.841066
ILMN_1695962	SLC12A9	56996	5.47286e-05	0.00122796	1.35994
ILMN_1770084	TACC1	6867	5.52773e-05	0.00123402	1.21172
ILMN_1721876	TIMP2	7077	5.53397e-05	0.00123402	1.2769
ILMN_1684445	FCRL5	83416	5.53561e-05	0.00123402	1.22074
ILMN_1715994	HGS	9146	5.55461e-05	0.0012356	1.26831
ILMN_1758474	PRKRA	8575	5.59202e-05	0.00124126	0.842648
ILMN_1692219	RAB11FIP1	80223	5.62183e-05	0.00124521	1.31534
ILMN_1769751	PIGG	54872	5.83947e-05	0.00129066	1.11284
ILMN_1800425	SLC9A1	6548	5.96596e-05	0.00131581	1.25366
ILMN_1727073	MEA1	4201	5.98806e-05	0.00131633	0.882192
ILMN_1726901	KLC1	3831	5.9937e-05	0.00131633	1.17292
ILMN_2124757	RPL23AP13	56969	6.09569e-05	0.00133487	0.687075
ILMN_2085922	WRB	7485	6.10428e-05	0.00133487	0.803056
ILMN_1795893	TMEM167B	56900	6.11676e-05	0.00133487	1.12604
ILMN_1770824	ARHGAP4	393	6.14109e-05	0.00133589	1.34083
ILMN_1703622	PPIB	5479	6.14721e-05	0.00133589	0.739276
ILMN_1721136	H6PD	9563	6.1644e-05	0.00133682	1.1929
ILMN_1652082	ELF4	2000	6.18292e-05	0.00133804	1.28434
ILMN_2382505	SLC22A18	5002	6.23542e-05	0.00134659	1.25966
ILMN_1792910	MNT	4335	6.26655e-05	0.0013505	1.2201
ILMN_3246065	CCDC151	115948	6.31061e-05	0.00135717	0.82599
ILMN_1690101	FAIM	55179	6.33764e-05	0.00135835	0.874296
ILMN_1740165	C14orf102	55051	6.34228e-05	0.00135835	0.742284
ILMN_1745991	GNRH1	2796	6.46668e-05	0.00138214	1.13072
ILMN_1656399	TCEAL8	90843	6.60297e-05	0.00140409	0.8301
ILMN_1679045	SBDS	51119	6.60789e-05	0.00140409	0.756558
ILMN_2349600	BRD8	10902	6.61003e-05	0.00140409	1.17672
ILMN_1655206	ZBTB34	403341	6.6298e-05	0.00140541	1.26936
ILMN_1683082	RPUSD1	113000	6.72815e-05	0.00142207	1.19224
ILMN_1665964	GAB2	9846	6.74877e-05	0.00142207	1.32604
ILMN_1735453	FAM98A	25940	6.74956e-05	0.00142207	0.799483
ILMN_1717154	AQR	9716	6.82441e-05	0.00143237	1.14475
ILMN_1702787	SEMA4A	64218	6.83577e-05	0.00143237	1.4151
ILMN_2342240	MGAT2	4247	6.84613e-05	0.00143237	0.881259
ILMN_1718982	BEST1	7439	6.8537e-05	0.00143237	1.36265
ILMN_1722276	PAFAH1B1	5048	6.90745e-05	0.00143995	1.22191
ILMN_1807243	PRPF18	8559	6.91775e-05	0.00143995	0.856025
ILMN_1785107	NXT2	55916	7.07345e-05	0.00146941	0.828175
ILMN_3245000	LOC729617	729617	7.11847e-05	0.0014758	0.764067
ILMN_1702396	PACSIN2	11252	7.15454e-05	0.00147718	1.31236
ILMN_2098947	LOC338799	338799	7.15729e-05	0.00147718	1.20116
ILMN_2154115	PSD4	23550	7.18111e-05	0.00147718	1.28568
ILMN_2210837	CDC26	246184	7.21583e-05	0.00147718	0.836621
ILMN_1713846	PPM1H	57460	7.21625e-05	0.00147718	1.1198
ILMN_1701655	SLC24A6	80024	7.2248e-05	0.00147718	1.22157
ILMN_1671281	RNASEL	6041	7.22486e-05	0.00147718	1.20872
ILMN_1770388	VPS39	23339	7.25509e-05	0.00148044	1.17804
ILMN_1769031	FRAP1	2475	7.31439e-05	0.00148961	1.19109
ILMN_1728426	INPPL1	3636	7.36433e-05	0.00149479	1.254
ILMN_1703005	IFP38	83880	7.3687e-05	0.00149479	0.724017
ILMN_2344455	G3BP1	10146	7.39348e-05	0.00149494	0.718806
ILMN_2103362	ARHGAP27	201176	7.4098e-05	0.00149494	1.26695
ILMN_1687495	SLC37A1	54020	7.41267e-05	0.00149494	1.13814
ILMN_1742798	SFRS10	6434	7.55469e-05	0.0015139	0.836552
ILMN_1688318	MGC72104	284802	7.55614e-05	0.0015139	0.786306
ILMN_1801923	ATF1	466	7.56858e-05	0.0015139	0.841187
ILMN_1815366	FLJ21865	64772	7.57464e-05	0.0015139	1.14748
ILMN_1765858	CAB39	51719	7.57971e-05	0.0015139	1.24584
ILMN_1718207	SETDB1	9869	7.61251e-05	0.00151672	1.21494
ILMN_1667966	C1orf24	116496	7.62312e-05	0.00151672	1.37326
ILMN_1676358	RALB	5899	7.70013e-05	0.00152911	1.33158
ILMN_1769503	ZNRF2	223082	7.71625e-05	0.00152938	0.889066
ILMN_1714108	TP53INP1	94241	7.80949e-05	0.0015408	1.31517
ILMN_1715968	MLL4	9757	7.80957e-05	0.0015408	1.2609
ILMN_2135272	GIMAP2	26157	7.8328e-05	0.0015408	0.719033
ILMN_1737947	LSM5	23658	7.83331e-05	0.0015408	0.769829
ILMN_1780057	RENBP	5973	7.91948e-05	0.0015548	1.19929
ILMN_1707084	UBE2D4	51619	7.94201e-05	0.00155516	0.872455
ILMN_1754753	IL6R	3570	7.95133e-05	0.00155516	1.2934
ILMN_1658283	RPL17	6139	8.04828e-05	0.00157116	0.823308
ILMN_1656482	OSBPL2	9885	8.1395e-05	0.00158335	1.24409
ILMN_2044572	TBC1D20	128637	8.15275e-05	0.00158335	1.15291
ILMN_1806692	HEXB	3074	8.16688e-05	0.00158335	1.16067
ILMN_1739297	GALNT4	8693	8.17184e-05	0.00158335	1.19752
ILMN_1697286	SF3A1	10291	8.31684e-05	0.00160844	1.20566
ILMN_2122953	CISD1	55847	8.37501e-05	0.00161517	0.79382
ILMN_2167011	ECHDC1	55862	8.38278e-05	0.00161517	0.803588
ILMN_1753547	STAT5A	6776	8.4803e-05	0.00162893	1.27253
ILMN_2154322	SEMA3E	9723	8.48564e-05	0.00162893	1.39094
ILMN_1674337	FKBP2	2286	8.59009e-05	0.00164593	0.807755
ILMN_2119535	RIPK1	8737	8.61242e-05	0.00164662	1.19067
ILMN_1678362	INO80	54617	8.62545e-05	0.00164662	1.24073
ILMN_1677534	SCAP	22937	8.83633e-05	0.00168378	1.27864
ILMN_1690085	STK11IP	114790	8.86569e-05	0.00168627	1.2472
ILMN_1738675	PTPN6	5777	8.93078e-05	0.00169554	1.28048
ILMN_1796247	CRTAM	56253	8.973e-05	0.00170044	0.901811
ILMN_1804610	NFX1	4799	8.99012e-05	0.00170058	0.803848
ILMN_1659343	BOLA2	552900	9.03573e-05	0.00170609	0.739627
ILMN_1655377	MRPS22	56945	9.08557e-05	0.00171238	0.852362
ILMN_1721868	KPNA2	3838	9.18664e-05	0.00172829	0.868215
ILMN_1880280		100506815	9.21912e-05	0.00173126	1.36068
ILMN_1657632	ZMYM6	9204	9.34433e-05	0.0017516	0.797874
ILMN_1753411	LOC221442	221442	9.39844e-05	0.00175595	1.22418
ILMN_1797933	MRPL17	63875	9.40141e-05	0.00175595	0.818834
ILMN_1757827	ECOP	81552	9.45211e-05	0.00176224	1.1949
ILMN_1667711	HRASLS3	11145	9.47276e-05	0.00176254	0.764755
ILMN_1669433	KIAA0913	23053	9.4877e-05	0.00176254	1.27385
ILMN_1693311	TMBIM6	7009	9.51474e-05	0.0017644	1.23484
ILMN_1794165	PGD	5226	9.57735e-05	0.00177284	1.42329
ILMN_1714759	CNIH4	29097	9.6668e-05	0.00178422	0.77049
ILMN_3240594	RNU4ATAC	100151683	9.67327e-05	0.00178422	0.854898
ILMN_1722239	TIMM8A	1678	9.72788e-05	0.00179111	0.852155
ILMN_1733103	LOC285908	285908	9.84454e-05	0.00180937	1.22023
ILMN_1654370	TESK2	10420	9.90159e-05	0.00181541	1.16824
ILMN_1729019	SEPT7	989	9.91242e-05	0.00181541	0.765094
ILMN_1812618	ARAP3	64411	0.000100425	0.00183283	1.35526
ILMN_1718853	UQCRC2	7385	0.000100429	0.00183283	0.843697
ILMN_1758778	CEP110	11064	0.000102045	0.00185904	1.19856
ILMN_1685415	HBP1	26959	0.00010233	0.0018598	1.21631
ILMN_1730685	MRPL16	54948	0.000102445	0.0018598	0.897528
ILMN_1695983	DDX42	11325	0.000102852	0.00186393	1.14684
ILMN_2066020	TCEB1	6921	0.000103318	0.0018691	0.812111
ILMN_2179778	PHLDB2	90102	0.000104072	0.00187288	0.892275
ILMN_2155228	CRLF3	51379	0.000104222	0.00187288	1.14762
ILMN_1799725	DOCK2	1794	0.000104466	0.00187288	1.17919
ILMN_1795906	PCBD1	5092	0.000104529	0.00187288	0.876649
ILMN_1749432	MRPL32	64983	0.000104693	0.00187288	0.849082
ILMN_1707945	HELB	92797	0.000104867	0.00187288	1.18121
ILMN_2368617	FKRP	79147	0.000104921	0.00187288	1.19987
ILMN_2312719	EXOSC9	5393	0.000104985	0.00187288	0.83224
ILMN_1813389	MRPS7	51081	0.000105153	0.00187288	0.868644
ILMN_1766560	ANKHD1-EIF4EBP3	404734	0.000105382	0.00187373	1.17044
ILMN_1768197	ROD1	9991	0.000106053	0.00188244	1.19482
ILMN_1764850	HPCAL1	3241	0.000106872	0.00189105	1.27003
ILMN_1805344	DDX5	1655	0.000106996	0.00189105	1.25192
ILMN_1657949	RHEB	6009	0.000107115	0.00189105	0.855485
ILMN_2056687	C17orf56	146705	0.000107268	0.00189105	1.19821
ILMN_2288483	C3orf34	84984	0.000107517	0.00189218	1.35201
ILMN_1675609	SMN1	6606	0.000107697	0.00189218	0.879592
ILMN_1814156	PSMB7	5695	0.00010803	0.00189427	0.864625
ILMN_1761456	ALG13	79868	0.000108182	0.00189427	0.812284
ILMN_1658182	MEX3C	51320	0.000108602	0.00189843	0.796989
ILMN_2206141	BAGE5	85316	0.000109175	0.00190523	1.22083
ILMN_1752895	STX8	9482	0.000109629	0.00190993	0.824794
ILMN_2075927	STK40	83931	0.000110963	0.00192744	1.43058
ILMN_1805902	ELA1	1990	0.000111005	0.00192744	0.774557
ILMN_2201966	N4BP1	9683	0.000112695	0.00194804	1.24331
ILMN_1791329	FCRL2	79368	0.000112706	0.00194804	1.27969
ILMN_2410909	AKT1	207	0.000112755	0.00194804	1.28498
ILMN_1720604	ARSG	22901	0.000113866	0.00196394	1.15007
ILMN_2322806	CAST	831	0.000114442	0.0019706	0.795203
ILMN_1670926	CHST15	51363	0.000116288	0.00199908	1.34247
ILMN_1662932	LCP1	3936	0.000116903	0.00200632	1.20188
ILMN_2153679	TBC1D3B	414059	0.000117327	0.00200888	1.22527
ILMN_1698996	SLC19A1	6573	0.00011744	0.00200888	1.32375
ILMN_1651987	C6orf129	154467	0.000119535	0.00204134	0.807209
ILMN_1784661	TMEM2	23670	0.000119834	0.00204309	1.19096
ILMN_1693317	TTC15	51112	0.000120961	0.00205891	1.14579
ILMN_1659854	PRPF40A	55660	0.000121749	0.00206894	1.15633
ILMN_1788213	FRAT2	23401	0.000122312	0.00207174	1.33577
ILMN_1673936	KHSRP	8570	0.000122474	0.00207174	0.855467
ILMN_1700349	ADCK4	79934	0.000122514	0.00207174	1.14407
ILMN_1716026	ARMCX6	54470	0.000123199	0.00207976	0.815945
ILMN_1724708	RAB33A	9363	0.000123389	0.00207976	0.855103
ILMN_1701464	ZNF776	284309	0.000123938	0.00208561	1.1086
ILMN_1782741	CD300LB	124599	0.000125006	0.00210015	1.19815
ILMN_1728107	GNG7	2788	0.000125207	0.00210015	1.33359
ILMN_1745148	ZNFX1	57169	0.000126218	0.00211195	1.24283
ILMN_3240022	SNORA73A	6080	0.000126566	0.00211195	0.909784
ILMN_1794132	NDUFS8	4728	0.000126875	0.00211195	0.805732
ILMN_2148819	TUBA1A	7846	0.000126881	0.00211195	1.19837
ILMN_1758173	TMEM99	147184	0.000126966	0.00211195	0.834809
ILMN_1707634	CMC1	152100	0.000127133	0.00211195	0.856535
ILMN_1690625	SLC9A8	23315	0.00012828	0.00212688	1.27215
ILMN_2189936	RPL36AL	6166	0.000128442	0.00212688	0.821599
ILMN_1670263	C1orf71	163882	0.00012928	0.00213734	1.25764
ILMN_1807873	SNX6	58533	0.000129643	0.00213994	1.1746
ILMN_1768958	RASGRP1	10125	0.000129896	0.0021407	0.757052
ILMN_1697153	ZDHHC17	23390	0.000130341	0.00214463	1.17494
ILMN_1722218	MBOAT7	79143	0.000130804	0.00214884	1.36232
ILMN_1756860	TXNL1	9352	0.000131602	0.00214975	0.770351
ILMN_1767139	NDUFA13	51079	0.000131644	0.00214975	0.824307
ILMN_1770733	RIC8A	60626	0.000131653	0.00214975	1.11981
ILMN_2326953	LAT2	7462	0.000131782	0.00214975	1.23893
ILMN_1813975	ADI1	55256	0.000131897	0.00214975	0.76506
ILMN_1807283	NDST1	3340	0.000132299	0.0021506	1.30216
ILMN_2399503	UBN1	29855	0.000132455	0.0021506	1.32301
ILMN_1738866	DEXI	28955	0.000132571	0.0021506	0.807692
ILMN_1672149	CHCHD1	118487	0.000132883	0.0021523	0.852442
ILMN_1813682	MRPL53	116540	0.000133178	0.0021537	0.793393
ILMN_1691466	YES1	7525	0.00013423	0.00216733	0.851611
ILMN_1779813	FAM96B	51647	0.000134873	0.00217434	0.834735
ILMN_1774083	TRIAP1	51499	0.000135085	0.00217436	0.865478
ILMN_2061950	RABGAP1	23637	0.000138759	0.00223004	1.17843
ILMN_2054233	SENP6	26054	0.000139788	0.00224034	1.22417
ILMN_1814044	CABIN1	23523	0.000139832	0.00224034	1.2629
ILMN_1728074	PHAX	51808	0.000140117	0.00224143	0.897755
ILMN_1800958	ALS2CR4	65062	0.000141804	0.00226493	0.891727
ILMN_2201533	C17orf61	254863	0.000142243	0.00226845	0.828846
ILMN_1728724	IL17RA	23765	0.000142829	0.00227182	1.38068
ILMN_2396956	AKAP13	11214	0.000142893	0.00227182	1.17978
ILMN_1719749	PTGES3	10728	0.000143912	0.00228452	0.75933
ILMN_1760027	WAS	7454	0.000144218	0.00228588	1.28901
ILMN_1795227	DNCL1	8655	0.000144582	0.00228815	0.797112
ILMN_1711994	TCIRG1	10312	0.000144995	0.00229118	1.32412
ILMN_1694111	PNKP	11284	0.00014554	0.0022963	1.14151
ILMN_1812926	ANTXR2	118429	0.000145982	0.00229978	1.2934
ILMN_1685796	CSDE1	7812	0.000146874	0.00231032	0.873255
ILMN_1765076	APPL2	55198	0.000147545	0.00231735	1.18277
ILMN_1740864	TREML2	79865	0.000148359	0.00232661	1.33734
ILMN_3244755	LOC342994	342994	0.00014898	0.00233205	0.799497
ILMN_1706304	EIF2C4	192670	0.000149745	0.00233205	1.25959
ILMN_2234412	TLE3	7090	0.000149775	0.00233205	1.34803
ILMN_1765043	RPL38	6169	0.000149794	0.00233205	0.820682
ILMN_2406439	SPTBN4	57731	0.00014995	0.00233205	1.22677
ILMN_2211950	SRP14P1	390284	0.000150056	0.00233205	0.83724
ILMN_1778951	C6orf203	51250	0.000151564	0.00235196	0.840501
ILMN_1660533	RPN1	6184	0.000152035	0.00235575	1.1288
ILMN_1681340	C1orf41	51668	0.000152911	0.00236579	0.786404
ILMN_1746836	PTAFR	5724	0.00015347	0.0023709	1.27898
ILMN_1763091	C14orf43	91748	0.000154061	0.00237319	1.11666
ILMN_1724422	SELL	6402	0.000154077	0.00237319	1.39847
ILMN_2379835	SUMO1	7341	0.00015507	0.00238495	0.740497
ILMN_1768754	PILRB	29990	0.000156159	0.00239549	1.36502
ILMN_1717337	MARCH7	64844	0.000156217	0.00239549	1.1652
ILMN_1765493	SHKBP1	92799	0.000156561	0.00239721	1.30026
ILMN_2196550	C13orf18	80183	0.000158334	0.00242078	1.31652
ILMN_1808148	SMCHD1	23347	0.000160725	0.00245373	1.24069
ILMN_1693233	KIAA0513	9764	0.000161148	0.00245655	1.27995
ILMN_1744059	DCTN6	10671	0.000162579	0.00247207	0.862106
ILMN_2263718	SPAG9	9043	0.000162643	0.00247207	1.21973
ILMN_1765860	DOCK11	139818	0.000163523	0.00248181	1.14807
ILMN_1659936	PPP1R15A	23645	0.000165672	0.00251075	1.30471
ILMN_1703477	ARHGEF2	9181	0.000166728	0.00252255	1.23062
ILMN_1677376	CHD7	55636	0.00016699	0.00252255	1.16608
ILMN_1727761	GMEB1	10691	0.000167181	0.00252255	1.13444
ILMN_1704730	CD93	22918	0.000167558	0.00252457	1.26625
ILMN_1664644	ATG16L2	89849	0.000170412	0.00256385	1.32176
ILMN_2117623	PLXNC1	10154	0.00017171	0.00257847	1.363
ILMN_1701173	KCNK6	9424	0.000171881	0.00257847	1.14945
ILMN_3245824	C17orf89	284184	0.000172998	0.00259147	0.894222
ILMN_1663489	UBR2	23304	0.000173378	0.00259341	1.22239
ILMN_1693802	TBC1D3C	414060	0.000173868	0.002597	1.14009
ILMN_1697420	TINF2	26277	0.000174874	0.00260827	1.17448
ILMN_1773125	ENTPD1	953	0.000175419	0.00261264	1.26177
ILMN_2111739	MAN2C1	4123	0.000177001	0.00263241	1.18693
ILMN_2408102	TFIP11	24144	0.00017781	0.00264042	1.21872
ILMN_1657547	CCDC34	91057	0.000178235	0.00264042	0.844377
ILMN_2083818	EXOC8	149371	0.000178359	0.00264042	0.861221
ILMN_1713482	CWC15	51503	0.000178559	0.00264042	0.839913
ILMN_1718990	NFRKB	4798	0.000180826	0.00267015	1.11903
ILMN_2322935	MAPKAPK5	8550	0.00018143	0.00267321	0.874224
ILMN_2225595	ACAD8	27034	0.000181549	0.00267321	1.12711
ILMN_1760922	GIT2	9815	0.000182128	0.00267663	1.22777
ILMN_1773886	MED21	9412	0.000182298	0.00267663	0.883745
ILMN_3237623	RNY1	6084	0.000183655	0.00269098	0.677326
ILMN_1776021	EIF4H	7458	0.000183821	0.00269098	1.16289
ILMN_2374164	HERPUD1	9709	0.000184178	0.00269098	1.16428
ILMN_1810116	INPP5B	3633	0.000184313	0.00269098	1.17348
ILMN_1727043	GLT25D1	79709	0.000185555	0.00270176	1.20056
ILMN_1717173	ECT2	1894	0.000185798	0.00270176	0.890788
ILMN_1678170	MME	4311	0.000185834	0.00270176	1.62273
ILMN_1716342	CCDC132	55610	0.000186684	0.0027066	0.842859
ILMN_1766185	AXIN1	8312	0.000186689	0.0027066	1.2266
ILMN_1665049	SPG11	80208	0.000188599	0.00273047	1.18256
ILMN_1804611	C12orf23	90488	0.000189643	0.00274176	0.81417
ILMN_1669523	FOS	2353	0.000190296	0.00274737	1.3409
ILMN_1685012	EAF1	85403	0.000190733	0.00274984	0.86268
ILMN_1664449	ALG5	29880	0.000191123	0.00275164	0.830295
ILMN_1759801	DPP8	54878	0.000191566	0.0027542	1.19356
ILMN_2371964	MRPS12	6183	0.000192021	0.00275542	0.803998
ILMN_1723689	RANBP3	8498	0.000192227	0.00275542	1.19019
ILMN_3244457	EHBP1L1	254102	0.000192449	0.00275542	1.28
ILMN_1656285	METTL7A	25840	0.0001929	0.00275808	0.767276
ILMN_2190084	VAMP8	8673	0.000193663	0.00276517	0.802964
ILMN_1767020	DENND1C	79958	0.000194618	0.00277498	1.18278
ILMN_2064655	CXorf40A	91966	0.000195711	0.00278563	0.881244
ILMN_2104784	FKBP3	2287	0.000195903	0.00278563	0.853701
ILMN_2410783	GAA	2548	0.000196457	0.00278968	1.26571
ILMN_1675239	NDUFA7	4701	0.00019683	0.00279116	0.825236
ILMN_1678037	HIRIP3	8479	0.000197567	0.00279779	0.831428
ILMN_2124386	RGL2	5863	0.00019933	0.0028189	1.27438
ILMN_1782748	FMNL1	752	0.000201298	0.00284227	1.18532
ILMN_1813604	NDUFB7	4713	0.00020189	0.00284227	0.799988
ILMN_3236556	UBXN2B	137886	0.000202078	0.00284227	1.3063
ILMN_1679405	DDX56	54606	0.000202079	0.00284227	1.13899
ILMN_1743275	SH3RF3	344558	0.000203015	0.00285046	1.15226
ILMN_1742001	CD160	11126	0.000203464	0.00285046	0.679592
ILMN_1754529	SPG7	6687	0.000203512	0.00285046	1.24659
ILMN_1782257	METT11D1	64745	0.000203761	0.00285046	1.14439
ILMN_1652006	SMC1A	8243	0.000205344	0.00286564	1.13208
ILMN_1740752	AGPAT6	137964	0.0002054	0.00286564	1.09807
ILMN_1746704	TRIM8	81603	0.000205966	0.00286969	1.24015
ILMN_2286334	SR140	23350	0.000207403	0.00288582	1.14702
ILMN_1750722	RPS7	6201	0.000208239	0.00289046	0.878095
ILMN_1651826	BASP1	10409	0.000209019	0.00289046	1.41473
ILMN_1691485	GTF2H2	2966	0.000209083	0.00289046	0.883512
ILMN_1811327	MRPL27	51264	0.000209117	0.00289046	0.841846
ILMN_3234831	LOC645296	645296	0.00020913	0.00289046	0.85227
ILMN_1788283	COTL1	23406	0.000209924	0.00289757	1.24109
ILMN_2095840	MYST3	7994	0.000210274	0.00289854	1.32461
ILMN_1724250	GRN	2896	0.000210848	0.00290047	1.3098
ILMN_1723978	LGALS1	3956	0.000210974	0.00290047	0.764371
ILMN_1660810	TTC17	55761	0.000211736	0.0029071	1.18145
ILMN_1672504	PDXK	8566	0.000212905	0.00291716	1.24628
ILMN_1736054	SUB1	10923	0.000213032	0.00291716	0.867007
ILMN_1766222	LARP4B	23185	0.000213868	0.00292475	1.13151
ILMN_1793384	JAK1	3716	0.000215073	0.00293735	1.34514
ILMN_1717229	C9orf21	195827	0.000216278	0.00294992	0.888147
ILMN_2252705	VPS13B	157680	0.000220564	0.00300442	1.30833
ILMN_1772359	LAPTM5	7805	0.000222027	0.00301741	1.19022
ILMN_2100689	MAP2K4	6416	0.000222099	0.00301741	1.23911
ILMN_1661432	NUP43	348995	0.000223153	0.0030277	0.831691
ILMN_2349138	CDC42SE1	56882	0.000223441	0.0030277	1.30815
ILMN_2131880	DPY30	84661	0.000223964	0.00303083	0.857247
ILMN_2108709	ANKRD11	29123	0.000224362	0.00303225	1.19549
ILMN_2362245	HNRNPH2	3188	0.000226516	0.00305738	1.23629
ILMN_1789419	EXOC3	11336	0.000227691	0.00306924	1.17396
ILMN_1707339	BTG3	10950	0.000228095	0.00307064	0.853754
ILMN_2186369	NCOR1	9611	0.000228387	0.00307064	1.18363
ILMN_1657129	SKAP2	8935	0.00023061	0.00309651	1.30851
ILMN_2232368	PCIF1	63935	0.000231867	0.00310741	1.1623
ILMN_2143487	TAF1B	9014	0.000232022	0.00310741	0.842463
ILMN_2131381	PDE3B	5140	0.000232581	0.0031091	1.23634
ILMN_1735548	HIVEP1	3096	0.000232747	0.0031091	1.16099
ILMN_1686920	CCDC58	131076	0.00023328	0.00311221	0.794502
ILMN_1772692	DICER1	23405	0.000237799	0.00316251	1.2468
ILMN_3236945	PTPMT1	114971	0.000237934	0.00316251	0.836663
ILMN_2136089	MTE	644314	0.000237966	0.00316251	0.795509
ILMN_1686194	SDCCAG10	10283	0.000238796	0.00316948	0.866972
ILMN_1707484	GEMIN6	79833	0.000239323	0.00317241	0.84892
ILMN_2056975	HPRT1	3251	0.000240208	0.00317737	0.871599
ILMN_1887174	KIAA0146	23514	0.000240379	0.00317737	1.14558
ILMN_1760667	POLR3GL	84265	0.000240617	0.00317737	0.836292
ILMN_1773369	MRPL48	51642	0.000241669	0.00318721	0.836185
ILMN_1708485	BIN3	55909	0.000242799	0.00319803	1.16772
ILMN_2110532	RPL26L1	51121	0.0002433	0.00320057	0.871844
ILMN_1739454	USP34	9736	0.000245319	0.00322304	1.18872
ILMN_1720438	LOC653147	653147	0.000246397	0.0032331	0.844179
ILMN_1780141	TMEM66	51669	0.000246803	0.00323434	1.14147
ILMN_1792489	ARPC2	10109	0.000247592	0.00324058	1.14656
ILMN_1723625	MAP4K2	5871	0.000249009	0.00325502	1.16303
ILMN_1779034	NADSYN1	55191	0.000251929	0.00328568	1.15804
ILMN_1768101	HOXB6	3216	0.000251989	0.00328568	0.795332
ILMN_1706342	ZNF746	155061	0.000252931	0.00329221	1.29128
ILMN_1676600	SEC24C	9632	0.000253125	0.00329221	1.27037
ILMN_1699071	C21orf7	56911	0.000253601	0.00329427	1.44015
ILMN_2195821	C5orf41	153222	0.000254547	0.00330241	1.22946
ILMN_1807662	IGF2R	3482	0.000255252	0.00330743	1.28823
ILMN_1736002	COPS5	10987	0.00025653	0.00331984	0.910962
ILMN_2329834	RBM12	10137	0.000256949	0.00332112	1.1452
ILMN_1711766	SKP1A	6500	0.000259183	0.00334581	0.903046
ILMN_1795007	C2orf47	79568	0.000260284	0.00335559	0.867089
ILMN_2082314	TOM1	10043	0.000260588	0.00335559	1.23261
ILMN_1690682	B3GALT4	8705	0.000261121	0.00335828	1.14455
ILMN_1782488	RNASEH2B	79621	0.000263732	0.00338682	0.735787
ILMN_1659285	PSMG1	8624	0.000263993	0.00338682	0.855107
ILMN_2109156	RANBP1	5902	0.000264702	0.00339172	0.824942
ILMN_1652185	IL4R	3566	0.000268065	0.00343057	1.42386
ILMN_1765061	OXER1	165140	0.000270015	0.00345127	1.22542
ILMN_1722492	DUSP19	142679	0.000271479	0.00346571	1.30289
ILMN_1665738	FLI1	2313	0.000272234	0.00347106	0.845684
ILMN_1716816	TMEM87A	25963	0.000272881	0.00347437	1.12987
ILMN_1790807	XPC	7508	0.000273163	0.00347437	1.16846
ILMN_1775743	BTG1	694	0.000276056	0.00350686	1.14076
ILMN_1767651	TECPR1	25851	0.000277263	0.00351557	1.30749
ILMN_1802380	RERE	473	0.000277427	0.00351557	1.24747
ILMN_1747506	DHX34	9704	0.00027776	0.00351557	1.28738
ILMN_1704753	EPAS1	2034	0.000278867	0.00352529	1.17354
ILMN_1801633	C20orf52	140823	0.000279451	0.00352792	0.736231
ILMN_1681467	RAB11FIP4	84440	0.000279756	0.00352792	1.24327
ILMN_1795400	TBCD	6904	0.000280723	0.00353546	1.19403
ILMN_1711069	YPEL5	51646	0.000281172	0.00353546	1.15819
ILMN_1779010	MAP3K3	4215	0.000281377	0.00353546	1.22163
ILMN_1704477	COX5A	9377	0.000282126	0.00354058	0.829479
ILMN_1703743	AATF	26574	0.000282826	0.00354508	1.11686
ILMN_1655137	ZCCHC11	23318	0.000283789	0.0035507	1.20108
ILMN_1657624	NSFL1C	55968	0.00028396	0.0035507	1.15436
ILMN_1746578	SLC23A2	9962	0.000284602	0.00355444	1.13896
ILMN_1804656	C12orf62	84987	0.000286068	0.00356845	0.806286
ILMN_1675709	ARFGAP1	55738	0.00028724	0.00357486	1.22386
ILMN_1698677	C4orf27	54969	0.000287272	0.00357486	0.863616
ILMN_1813657	PHF20	51230	0.00028795	0.00357845	1.15398
ILMN_1703412	LATS2	26524	0.00028825	0.00357845	1.15608
ILMN_1746148	LRRC33	375387	0.00028982	0.00359363	1.19518
ILMN_1749838	MZF1	7593	0.000290441	0.00359481	1.22214
ILMN_1741260	MDN1	23195	0.000290609	0.00359481	1.11963
ILMN_1763539	IER3IP1	51124	0.000292678	0.0036161	0.82239
ILMN_3248882	KIAA0114	57291	0.000293449	0.00361838	0.828738
ILMN_3197097	TSTD1	100131187	0.000293778	0.00361838	0.810198
ILMN_1659544	STX3	6809	0.00029391	0.00361838	1.32007
ILMN_1766054	ABCA1	19	0.000296368	0.003642	1.4311
ILMN_1737705	UHRF1BP1L	23074	0.000296531	0.003642	1.2249
ILMN_2328224	MADD	8567	0.000298562	0.0036626	1.1744
ILMN_2129927	EXT1	2131	0.000300182	0.00367812	1.15822
ILMN_2262203	PMS2CL	441194	0.000301437	0.00368913	1.10869
ILMN_1758963	NADK	65220	0.000302007	0.00369175	1.36966
ILMN_2102951	FAHD2A	51011	0.000302401	0.00369222	0.863442
ILMN_1773567	LAMA5	3911	0.000303252	0.00369825	1.24993
ILMN_1789642	DNAJC5	80331	0.000304863	0.00371123	1.21433
ILMN_1713934	LITAF	9516	0.000305033	0.00371123	1.25559
ILMN_1738955	C10orf104	119504	0.000306568	0.00372329	0.854009
ILMN_2151048	STAG1	10274	0.00030704	0.00372329	1.13881
ILMN_1658469	TP53AP1	11257	0.000307102	0.00372329	0.878929
ILMN_1752046	SH2B3	10019	0.000311785	0.00377566	1.21773
ILMN_1728639	FCGR3B	2215	0.000312735	0.00378275	1.37203
ILMN_3235340	ACER2	340485	0.000313248	0.00378453	0.892864
ILMN_1779486	FAM126B	285172	0.000314445	0.00379457	1.36234
ILMN_1811991	C17orf101	79701	0.00031521	0.00379938	1.11862
ILMN_1772991	CHPF2	54480	0.000315756	0.00380154	1.23789
ILMN_1676955	TYK2	7297	0.000319004	0.00383618	1.29304
ILMN_1761069	UVRAG	7405	0.00032006	0.00384443	1.17185
ILMN_2186597	RPP21	79897	0.000322025	0.00386356	0.815952
ILMN_1810559	RHOQ	23433	0.000322789	0.00386825	1.21148
ILMN_1694530	DDA1	79016	0.000325971	0.00390187	0.871164
ILMN_1728540	FUNDC1	139341	0.000326897	0.00390728	0.886249
ILMN_1801387	YEATS4	8089	0.000327807	0.00390728	0.83607
ILMN_2053415	LDLR	3949	0.000328363	0.00390728	0.768847
ILMN_1664994	MINPP1	9562	0.000328508	0.00390728	0.880034
ILMN_1806908	PRKCB1	5579	0.000328549	0.00390728	1.1491
ILMN_2053178	ACTG1	71	0.000328747	0.00390728	1.09938
ILMN_2282641	TBXAS1	6916	0.000329062	0.00390728	1.21707
ILMN_1735735	KATNB1	10300	0.000331759	0.00393409	1.15467
ILMN_1736460	MDM1	56890	0.000332079	0.00393409	1.11939
ILMN_1741300	ZNF407	55628	0.000332666	0.00393654	1.12729
ILMN_2367671	LIMK2	3985	0.000339326	0.00401078	1.30206
ILMN_1741133	NME1	4830	0.00034068	0.0040222	0.800821
ILMN_1672660	MBP	4155	0.000341373	0.00402579	1.2191
ILMN_1743767	ZNF446	55663	0.000341867	0.00402703	1.14279
ILMN_2387553	PSMA3	5684	0.0003423	0.00402757	0.858062
ILMN_1680781	C14orf135	64430	0.000344554	0.00404949	1.13113
ILMN_1708345	DNTTIP2	30836	0.000344983	0.00404994	0.847261
ILMN_2229205	CENPC1	1060	0.000345641	0.00405307	0.8609
ILMN_1685009	ITGAM	3684	0.000346964	0.00406399	1.38874
ILMN_1669905	DCP2	167227	0.000351448	0.00411186	1.18728
ILMN_1756360	RPL35A	6165	0.000352536	0.00411994	0.850505
ILMN_1658160	FAM156A	29057	0.00035369	0.00412877	1.18631
ILMN_1675674	UBE4B	10277	0.000354488	0.00413344	1.1507
ILMN_1703327	PSTPIP1	9051	0.000355516	0.00414076	1.18001
ILMN_1882590		138151	0.00035621	0.00414419	1.17798
ILMN_2412549	GAR1	54433	0.00035875	0.00416906	0.847414
ILMN_2110281	UFC1	51506	0.000360326	0.00418073	0.853938
ILMN_3238364	PLGLB2	5342	0.000360561	0.00418073	1.14296
ILMN_1768870	CAPZA2	830	0.000362875	0.00420286	1.19117
ILMN_2070300	LSM2	57819	0.000365935	0.00423358	0.811406
ILMN_1775939	SF3B2	10992	0.000366702	0.00423772	1.20992
ILMN_1755727	KDM5B	10765	0.000367177	0.00423848	1.18603
ILMN_2214144	TWSG1	57045	0.000370098	0.00426396	0.862011
ILMN_1671404	SVIL	6840	0.000370207	0.00426396	1.2492
ILMN_2195236	PGRMC2	10424	0.000371519	0.00427433	0.843068
ILMN_1780598	PIAS1	8554	0.000373642	0.00429398	1.17792
ILMN_3239236	NCRNA00095	283932	0.000378908	0.00434968	0.887617
ILMN_1718619	TRIM11	81559	0.000381014	0.00436901	1.18005
ILMN_1731736	RIN3	79890	0.000382997	0.00438691	1.22065
ILMN_2126344	SEC16A	9919	0.000383816	0.00439143	1.21111
ILMN_1730568	ZDHHC7	55625	0.000385719	0.00440834	1.18041
ILMN_1757732	OSGIN2	734	0.000389902	0.00445124	1.23905
ILMN_1719392	FH	2271	0.000391824	0.00446808	0.847176
ILMN_1740772	APBB3	10307	0.000392642	0.00446808	1.3219
ILMN_1697820	HINT2	84681	0.000392671	0.00446808	0.850106
ILMN_1761068	MGC52000	375260	0.000395562	0.00449605	1.1974
ILMN_1676611	PHPT1	29085	0.000399003	0.00452593	0.824306
ILMN_2367469	CARS	833	0.000399064	0.00452593	1.13226
ILMN_1708369	EPS15L1	58513	0.000399557	0.00452656	1.13637
ILMN_1716382	LOC387882	387882	0.000400761	0.00453525	0.787239
ILMN_1656327	GLT1D1	144423	0.000401834	0.00454244	1.24328
ILMN_1679268	PELI1	57162	0.000403693	0.00455848	1.33567
ILMN_1674402	TMEM71	137835	0.000406064	0.00458026	1.25665
ILMN_1717207	MMP25	64386	0.000406758	0.00458311	1.56487
ILMN_1751708	ITM2B	9445	0.000407961	0.00459167	1.2108
ILMN_1670609	ATOX1	475	0.000409641	0.00460558	0.784993
ILMN_1702633	RETSAT	54884	0.000415448	0.00466217	1.18167
ILMN_1716922	DHX16	8449	0.000415856	0.00466217	1.16414
ILMN_1768913	TSN	7247	0.000416025	0.00466217	0.876791
ILMN_3247311	LOC401588	401588	0.000416804	0.00466273	1.11569
ILMN_2082762	SNORD68	606500	0.000416973	0.00466273	0.889984
ILMN_1813635	KIAA1429	25962	0.00042111	0.00470391	1.12956
ILMN_1775823	POFUT2	23275	0.000421902	0.00470769	1.17028
ILMN_1803277	MVP	9961	0.000425782	0.00474587	1.24157
ILMN_1787680	SELS	55829	0.000426315	0.0047467	0.851312
ILMN_1811624	THADA	63892	0.000427524	0.00475505	1.21423
ILMN_2076658	MRPL1	65008	0.000428333	0.00475895	0.845955
ILMN_1811889	RAB39B	116442	0.000430977	0.00478006	0.90105
ILMN_1749006	RCSD1	92241	0.000431156	0.00478006	1.14148
ILMN_2331205	CHKB	1120	0.000432912	0.0047944	1.15715
ILMN_1708151	LAGE3	8270	0.000437919	0.00484043	0.808989
[truncated: 1,723 more rows]

## Sheet: CD+UC-Ctrl
PROBE_ID	SYMBOL	Entrez id	p-value	p.adj	FC
[truncated: 5,001 more rows]

[truncated: 5 more sheets: CD+UC.vs.PBC+PSC, CD_P-Ctrl, UC_P-Ctrl, CD_A-Ctrl, UC_A-Ctrl]
