# Supplementary material for: Common functional alterations identified in blood transcriptome of autoimmune cholestatic liver and inflammatory bowel diseases
Source: Sci Rep. 2019 May 10;9:7190. doi: 10.1038/s41598-019-43699-1 (PMC6510750; doi:10.1038/s41598-019-43699-1)
Supplement: Supplementary file 4 — Table S3 [file 41598_2019_43699_MOESM4_ESM.xlsx]

## Sheet: Table S1
Supplementary Table 3. Reactome pathways overrepresented among genes simultaneously discriminating all three diseases from controls
ID	Description	GeneRatio	BgRatio	pvalue	qvalue	geneID
R-HSA-163200	Respiratory electron transport, ATP synthesis by chemiosmotic coupling, and heat production by uncoupling proteins.	56/1149	95/5803	3.01881e-17	2.83768e-14	ATP5C1/UQCRH/UQCRB/ATP5J/COX7A2L/NDUFAF4/NDUFS4/ATP5H/ATP5O/NDUFS5/COX6C/UQCRC2/COX7C/ATP5G1/NDUFB5/NDUFA12/NDUFAF2/NDUFA4/NDUFA7/ATP5L/ETFA/COX6B1/NDUFB9/NDUFAB1/NDUFA6/ATP5J2/NDUFA1/COX7B/UQCRQ/SCO1/NDUFB10/NDUFA2/NDUFB2/NDUFC1/NDUFA8/COX16/NDUFB8/NDUFB11/ATP5G2/TMEM126B/NDUFV2/COX6A1/NDUFA13/ETFB/COX5A/NDUFB7/NDUFS8/COX5B/SDHD/ATP5D/NDUFA3/NDUFB3/NDUFA11/COX8A/ATP5I/COX14
R-HSA-1428517	The citric acid (TCA) cycle and respiratory electron transport	64/1149	129/5803	1.59195e-14	7.48214e-12	ATP5C1/UQCRH/UQCRB/ATP5J/COX7A2L/NDUFAF4/NDUFS4/ATP5H/ATP5O/NDUFS5/COX6C/UQCRC2/COX7C/ATP5G1/NDUFB5/NDUFA12/FH/NDUFAF2/NDUFA4/NDUFA7/ATP5L/ETFA/COX6B1/NDUFB9/NDUFAB1/NDUFA6/D2HGDH/ATP5J2/NDUFA1/COX7B/SLC16A3/UQCRQ/SCO1/NDUFB10/MPC1/NDUFA2/NDUFB2/NDUFC1/RXRA/NDUFA8/COX16/DLST/NDUFB8/NDUFB11/ATP5G2/TMEM126B/NDUFV2/COX6A1/NDUFA13/ETFB/COX5A/NDUFB7/PDK3/NDUFS8/COX5B/SDHD/ATP5D/NDUFA3/NDUFB3/NDUFA11/C…
R-HSA-611105	Respiratory electron transport	46/1149	79/5803	4.18173e-14	1.31028e-11	UQCRH/UQCRB/COX7A2L/NDUFAF4/NDUFS4/NDUFS5/COX6C/UQCRC2/COX7C/NDUFB5/NDUFA12/NDUFAF2/NDUFA4/NDUFA7/ETFA/COX6B1/NDUFB9/NDUFAB1/NDUFA6/NDUFA1/COX7B/UQCRQ/SCO1/NDUFB10/NDUFA2/NDUFB2/NDUFC1/NDUFA8/COX16/NDUFB8/NDUFB11/TMEM126B/NDUFV2/COX6A1/NDUFA13/ETFB/COX5A/NDUFB7/NDUFS8/COX5B/SDHD/NDUFA3/NDUFB3/NDUFA11/COX8A/COX14
R-HSA-6799198	Complex I biogenesis	26/1149	41/5803	1.16927e-09	2.74778e-07	NDUFAF4/NDUFS4/NDUFS5/NDUFB5/NDUFA12/NDUFAF2/NDUFA7/NDUFB9/NDUFAB1/NDUFA6/NDUFA1/NDUFB10/NDUFA2/NDUFB2/NDUFC1/NDUFA8/NDUFB8/NDUFB11/TMEM126B/NDUFV2/NDUFA13/NDUFB7/NDUFS8/NDUFA3/NDUFB3/NDUFA11
R-HSA-5368286	Mitochondrial translation initiation	40/1149	83/5803	4.43186e-09	8.3319e-07	MRPL19/MRPL33/MRPL39/MRPS28/MRPL20/MRPL16/MRPL50/MRPS33/MRPL35/MRPL36/MRPL13/MRPL18/MTIF3/MRPL32/MRPL51/MRPL24/MRPL22/MRPS18C/MRPL42/MRPL47/MRPS7/MRPL15/MRPS22/MRPL17/MRPL48/CHCHD1/MRPS18B/MRPS17/MRPS23/MRPL21/MRPL53/MRPS24/MRPL34/AURKAIP1/MRPS6/MRPL1/MRPS12/MRPL54/MRPL27/MRPS11
R-HSA-5389840	Mitochondrial translation elongation	39/1149	82/5803	1.11007e-08	1.73912e-06	MRPL19/MRPL33/MRPL39/MRPS28/MRPL20/MRPL16/MRPL50/MRPS33/MRPL35/MRPL36/MRPL13/MRPL18/MRPL32/MRPL51/MRPL24/MRPL22/MRPS18C/MRPL42/MRPL47/MRPS7/MRPL15/MRPS22/MRPL17/MRPL48/CHCHD1/MRPS18B/MRPS17/MRPS23/MRPL21/MRPL53/MRPS24/MRPL34/AURKAIP1/MRPS6/MRPL1/MRPS12/MRPL54/MRPL27/MRPS11
R-HSA-5419276	Mitochondrial translation termination	39/1149	83/5803	1.70118e-08	2.28444e-06	MRPL19/MRPL33/MRPL39/MRPS28/MRPL20/MRPL16/MRPL50/MRPS33/MRPL35/MRPL36/MRPL13/MRPL18/MRPL32/MRPL51/MRPL24/MRPL22/MRPS18C/MRPL42/MRPL47/MRPS7/MRPL15/MRPS22/MRPL17/MRPL48/CHCHD1/MRPS18B/MRPS17/MRPS23/MRPL21/MRPL53/MRPS24/MRPL34/AURKAIP1/MRPS6/MRPL1/MRPS12/MRPL54/MRPL27/MRPS11
R-HSA-5368287	Mitochondrial translation	40/1149	88/5803	3.58741e-08	4.2152e-06	MRPL19/MRPL33/MRPL39/MRPS28/MRPL20/MRPL16/MRPL50/MRPS33/MRPL35/MRPL36/MRPL13/MRPL18/MTIF3/MRPL32/MRPL51/MRPL24/MRPL22/MRPS18C/MRPL42/MRPL47/MRPS7/MRPL15/MRPS22/MRPL17/MRPL48/CHCHD1/MRPS18B/MRPS17/MRPS23/MRPL21/MRPL53/MRPS24/MRPL34/AURKAIP1/MRPS6/MRPL1/MRPS12/MRPL54/MRPL27/MRPS11
R-HSA-163210	Formation of ATP by chemiosmotic coupling	10/1149	14/5803	4.09545e-05	0.00427747	ATP5C1/ATP5J/ATP5H/ATP5O/ATP5G1/ATP5L/ATP5J2/ATP5G2/ATP5D/ATP5I
R-HSA-2408522	Selenoamino acid metabolism	38/1149	104/5803	4.59268e-05	0.00431712	EEF1E1/RPL30/RPLP1/RPL35A/RPL23A/MARS/RPL7/RPS27L/RPL17/RPS25/RPS13/RPL36AL/RPL41/RPL9/RPL23/RPS21/RPL36A/RPL12/PAPSS1/RPS15A/SECISBP2/RPL31/RPL21/RPL26/RPS28/RPS7/RPL24/HNMT/RPL38/RPL39L/RPL27/RPL37A/RPL14/RPL26L1/RPL32/RPS20/RPS4X/TXNRD1
R-HSA-5663205	Infectious disease	92/1149	321/5803	5.55523e-05	0.0045457	HGS/GTF2A2/DOCK2/CTDP1/VPS37B/RPL30/VPS37C/GTF2H5/TAF9/SKP1/RPLP1/ANTXR2/POLR2G/CTNNB1/BANF1/NMT1/RPL35A/PSMD14/AP1G1/RPL23A/PSMB6/SEM1/RPL7/TPR/PSMA3/RPS27L/POLR2H/RPL17/PSMA1/RPS25/ELOC/GTF2F2/RPS13/RPL36AL/RPL41/ELL/NELFB/RPL9/RPL23/RPS21/CDK9/EPS15/NUP153/PSMA6/PAK2/RPL36A/CCNT2/RPL12/MAP2K4/POLR2B/RANBP1/MNAT1/AP2A2/RPS15A/ERCC2/RPL31/RPL21/RPL26/CCNH/RPS28/RPS7/RPL24/PSMC5/RBX1/CHMP4A/RPL38…
R-HSA-2408557	Selenocysteine synthesis	33/1149	87/5803	6.12585e-05	0.0045457	RPL30/RPLP1/RPL35A/RPL23A/RPL7/RPS27L/RPL17/RPS25/RPS13/RPL36AL/RPL41/RPL9/RPL23/RPS21/RPL36A/RPL12/RPS15A/SECISBP2/RPL31/RPL21/RPL26/RPS28/RPS7/RPL24/RPL38/RPL39L/RPL27/RPL37A/RPL14/RPL26L1/RPL32/RPS20/RPS4X
R-HSA-1799339	SRP-dependent cotranslational protein targeting to membrane	39/1149	109/5803	6.2866e-05	0.0045457	RPL30/RPLP1/SEC61G/RPL35A/SPCS1/RPL23A/SPCS2/RPL7/RPS27L/RPL17/RPS25/SEC61B/RPS13/RPN1/RPL36AL/RPL41/RPL9/RPL23/RPS21/RPL36A/RPL12/SRP19/RPS15A/RPL31/SSR4/RPL21/RPL26/RPS28/RPS7/RPL24/RPL38/RPL39L/RPL27/RPL37A/RPL14/RPL26L1/RPL32/RPS20/RPS4X
R-HSA-6791226	Major pathway of rRNA processing in the nucleolus and cytosol	51/1149	156/5803	8.08332e-05	0.00542737	RPL30/EXOSC3/RPLP1/RPL35A/XRN2/RPL23A/RPL7/UTP3/RPS27L/RPL17/RPS25/EXOSC2/EXOSC9/UTP11/RPS13/RPL36AL/RPL41/RPL9/RPL23/RPS21/EXOSC1/RPL36A/RPL12/EXOSC8/NOP58/RPS15A/RPL31/RPL21/RPL26/RPS28/UTP18/RPS7/RPL24/RPP40/ISG20L2/RPL38/EMG1/DDX52/FBL/MPHOSPH6/RPL39L/RPL27/RPL37A/RPL14/RPP21/DCAF13/RPL26L1/RPL32/CSNK1D/RPS20/RPS4X
R-HSA-72312	rRNA processing	55/1149	174/5803	0.000119901	0.00751379	RPL30/EXOSC3/RPLP1/RPL35A/XRN2/RPL23A/TRMT112/RPL7/UTP3/RPS27L/RPL17/RPS25/EXOSC2/EXOSC9/UTP11/RPS13/RPL36AL/RPL41/RPL9/RPL23/RPS21/EXOSC1/GAR1/RPL36A/RPL12/EXOSC8/NOP58/RPS15A/RPL31/RPL21/RPL26/RPS28/UTP18/RPS7/RPL24/RPP40/ISG20L2/HSD17B10/RPL38/EMG1/DDX52/FBL/MPHOSPH6/RPL39L/RPL27/RPL37A/RPL14/RPP21/DCAF13/RPL26L1/TRMT10C/RPL32/CSNK1D/RPS20/RPS4X
R-HSA-72764	Eukaryotic Translation Termination	33/1149	90/5803	0.000132501	0.00757276	RPL30/RPLP1/RPL35A/RPL23A/TRMT112/RPL7/RPS27L/RPL17/RPS25/RPS13/RPL36AL/RPL41/RPL9/RPL23/RPS21/RPL36A/RPL12/RPS15A/RPL31/RPL21/RPL26/RPS28/RPS7/RPL24/RPL38/RPL39L/RPL27/RPL37A/RPL14/RPL26L1/RPL32/RPS20/RPS4X
R-HSA-8868773	rRNA processing in the nucleus and cytosol	53/1149	167/5803	0.000141402	0.00757276	RPL30/EXOSC3/RPLP1/RPL35A/XRN2/RPL23A/TRMT112/RPL7/UTP3/RPS27L/RPL17/RPS25/EXOSC2/EXOSC9/UTP11/RPS13/RPL36AL/RPL41/RPL9/RPL23/RPS21/EXOSC1/GAR1/RPL36A/RPL12/EXOSC8/NOP58/RPS15A/RPL31/RPL21/RPL26/RPS28/UTP18/RPS7/RPL24/RPP40/ISG20L2/RPL38/EMG1/DDX52/FBL/MPHOSPH6/RPL39L/RPL27/RPL37A/RPL14/RPP21/DCAF13/RPL26L1/RPL32/CSNK1D/RPS20/RPS4X
R-HSA-156902	Peptide chain elongation	32/1149	87/5803	0.000155867	0.00757276	RPL30/RPLP1/RPL35A/RPL23A/RPL7/RPS27L/RPL17/RPS25/RPS13/RPL36AL/RPL41/RPL9/RPL23/RPS21/RPL36A/RPL12/RPS15A/RPL31/RPL21/RPL26/RPS28/RPS7/RPL24/RPL38/RPL39L/RPL27/RPL37A/RPL14/RPL26L1/RPL32/RPS20/RPS4X
R-HSA-192823	Viral mRNA Translation	32/1149	87/5803	0.000155867	0.00757276	RPL30/RPLP1/RPL35A/RPL23A/RPL7/RPS27L/RPL17/RPS25/RPS13/RPL36AL/RPL41/RPL9/RPL23/RPS21/RPL36A/RPL12/RPS15A/RPL31/RPL21/RPL26/RPS28/RPS7/RPL24/RPL38/RPL39L/RPL27/RPL37A/RPL14/RPL26L1/RPL32/RPS20/RPS4X
R-HSA-72163	mRNA Splicing - Major Pathway	51/1149	160/5803	0.000166506	0.00757276	DDX23/SF3B6/RBM5/TFIP11/CWC15/DHX16/DHX38/PTBP1/LSM3/AQR/EFTUD2/SF3B2/POLR2G/U2SURP/MAGOH/DDX5/TRA2B/LSM5/SF3B5/POLR2H/SF3B1/SNRPF/SF3A1/PRPF8/CHERP/GTF2F2/SNRPB2/SNRPA1/CWC27/LSM2/DDX42/PRPF40A/POLR2B/CDC40/SNRPC/LSM6/SNRPG/PPIH/CWC25/DHX9/SNRPD2/SNRNP70/HNRNPK/SNRNP27/BUD31/SRSF11/SRSF4/HNRNPH2/LSM7/HNRNPC/POLR2I
R-HSA-975956	Nonsense Mediated Decay (NMD) independent of the Exon Junction Complex (EJC)	33/1149	91/5803	0.000169179	0.00757276	UPF1/RPL30/RPLP1/RPL35A/RPL23A/RPL7/RPS27L/RPL17/RPS25/RPS13/RPL36AL/RPL41/RPL9/RPL23/RPS21/RPL36A/RPL12/RPS15A/RPL31/RPL21/RPL26/RPS28/RPS7/RPL24/RPL38/RPL39L/RPL27/RPL37A/RPL14/RPL26L1/RPL32/RPS20/RPS4X
R-HSA-156827	L13a-mediated translational silencing of Ceruloplasmin expression	38/1149	110/5803	0.000182086	0.00778004	RPL30/RPLP1/RPL35A/RPL23A/RPL7/RPS27L/RPL17/RPS25/RPS13/RPL36AL/RPL41/RPL9/RPL23/RPS21/RPL36A/RPL12/EIF3K/RPS15A/RPL31/RPL21/RPL26/EIF4E/RPS28/EIF4H/RPS7/RPL24/EIF3A/RPL38/RPL39L/RPL27/RPL37A/RPL14/EIF1AX/RPL26L1/RPL32/EIF2S1/RPS20/RPS4X
R-HSA-72706	GTP hydrolysis and joining of the 60S ribosomal subunit	38/1149	111/5803	0.000225194	0.0092036	RPL30/RPLP1/RPL35A/RPL23A/RPL7/RPS27L/RPL17/RPS25/RPS13/RPL36AL/RPL41/RPL9/RPL23/RPS21/RPL36A/RPL12/EIF3K/RPS15A/RPL31/RPL21/RPL26/EIF4E/RPS28/EIF4H/RPS7/RPL24/EIF3A/RPL38/RPL39L/RPL27/RPL37A/RPL14/EIF1AX/RPL26L1/RPL32/EIF2S1/RPS20/RPS4X
R-HSA-72689	Formation of a pool of free 40S subunits	35/1149	100/5803	0.000242707	0.00950603	RPL30/RPLP1/RPL35A/RPL23A/RPL7/RPS27L/RPL17/RPS25/RPS13/RPL36AL/RPL41/RPL9/RPL23/RPS21/RPL36A/RPL12/EIF3K/RPS15A/RPL31/RPL21/RPL26/RPS28/RPS7/RPL24/EIF3A/RPL38/RPL39L/RPL27/RPL37A/RPL14/EIF1AX/RPL26L1/RPL32/RPS20/RPS4X
R-HSA-194840	Rho GTPase cycle	31/1149	86/5803	0.000299014	0.0112429	AKAP13/MYO9B/ARHGAP45/ABR/ARHGAP25/ARHGAP30/ARHGEF2/FGD3/ARAP1/ARHGAP4/GMIP/ARHGAP1/ARHGAP19/VAV1/TAGAP/ARHGEF18/ARAP3/ARHGAP27/INPP5B/PREX1/RHOT2/ARHGAP9/ARHGAP26/ARHGEF7/ARHGEF6/RHOQ/RAC2/SOS2/RAC1/RHOG/ARHGEF1
R-HSA-156842	Eukaryotic Translation Elongation	32/1149	90/5803	0.000320092	0.0115726	RPL30/RPLP1/RPL35A/RPL23A/RPL7/RPS27L/RPL17/RPS25/RPS13/RPL36AL/RPL41/RPL9/RPL23/RPS21/RPL36A/RPL12/RPS15A/RPL31/RPL21/RPL26/RPS28/RPS7/RPL24/RPL38/RPL39L/RPL27/RPL37A/RPL14/RPL26L1/RPL32/RPS20/RPS4X
R-HSA-72613	Eukaryotic Translation Initiation	39/1149	117/5803	0.000349734	0.0117411	RPL30/RPLP1/RPL35A/RPL23A/RPL7/RPS27L/RPL17/RPS25/RPS13/RPL36AL/RPL41/RPL9/RPL23/RPS21/RPL36A/RPL12/EIF3K/RPS15A/RPL31/RPL21/RPL26/EIF4E/RPS28/EIF4H/RPS7/EIF2B3/RPL24/EIF3A/RPL38/RPL39L/RPL27/RPL37A/RPL14/EIF1AX/RPL26L1/RPL32/EIF2S1/RPS20/RPS4X
R-HSA-72737	Cap-dependent Translation Initiation	39/1149	117/5803	0.000349734	0.0117411	RPL30/RPLP1/RPL35A/RPL23A/RPL7/RPS27L/RPL17/RPS25/RPS13/RPL36AL/RPL41/RPL9/RPL23/RPS21/RPL36A/RPL12/EIF3K/RPS15A/RPL31/RPL21/RPL26/EIF4E/RPS28/EIF4H/RPS7/EIF2B3/RPL24/EIF3A/RPL38/RPL39L/RPL27/RPL37A/RPL14/EIF1AX/RPL26L1/RPL32/EIF2S1/RPS20/RPS4X
R-HSA-927802	Nonsense-Mediated Decay (NMD)	36/1149	106/5803	0.000389392	0.012201	UPF1/SMG5/RPL30/RPLP1/RPL35A/MAGOH/RPL23A/RPL7/RPS27L/RPL17/RPS25/RPS13/RPL36AL/RPL41/RPL9/RPL23/RPS21/RPL36A/RPL12/RPS15A/RPL31/RPL21/RPL26/RPS28/RPS7/RPL24/RPL38/RPL39L/RPL27/RPL37A/RPL14/RPL26L1/RPL32/PPP2R2A/RPS20/RPS4X
R-HSA-975957	Nonsense Mediated Decay (NMD) enhanced by the Exon Junction Complex (EJC)	36/1149	106/5803	0.000389392	0.012201	UPF1/SMG5/RPL30/RPLP1/RPL35A/MAGOH/RPL23A/RPL7/RPS27L/RPL17/RPS25/RPS13/RPL36AL/RPL41/RPL9/RPL23/RPS21/RPL36A/RPL12/RPS15A/RPL31/RPL21/RPL26/RPS28/RPS7/RPL24/RPL38/RPL39L/RPL27/RPL37A/RPL14/RPL26L1/RPL32/PPP2R2A/RPS20/RPS4X
R-HSA-354192	Integrin alphaIIb beta3 signaling	11/1149	20/5803	0.00050205	0.0145636	AKT1/SHC1/RASGRP2/SYK/CSK/PTPN1/TLN1/CRK/APBB1IP/RAP1B/RASGRP1
R-HSA-72172	mRNA Splicing	51/1149	167/5803	0.0005288	0.0145636	DDX23/SF3B6/RBM5/TFIP11/CWC15/DHX16/DHX38/PTBP1/LSM3/AQR/EFTUD2/SF3B2/POLR2G/U2SURP/MAGOH/DDX5/TRA2B/LSM5/SF3B5/POLR2H/SF3B1/SNRPF/SF3A1/PRPF8/CHERP/GTF2F2/SNRPB2/SNRPA1/CWC27/LSM2/DDX42/PRPF40A/POLR2B/CDC40/SNRPC/LSM6/SNRPG/PPIH/CWC25/DHX9/SNRPD2/SNRNP70/HNRNPK/SNRNP27/BUD31/SRSF11/SRSF4/HNRNPH2/LSM7/HNRNPC/POLR2I
R-HSA-2029480	Fcgamma receptor (FCGR) dependent phagocytosis	26/1149	70/5803	0.000530231	0.0145636	MYH9/MYO9B/ELMO2/PAK1/CYFIP2/VAV1/PLCG2/SYK/LYN/BRK1/PRKCD/AHCYL1/ACTG1/ITPR2/FGR/ACTB/PIK3CB/ELMO1/CRK/ARPC2/HCK/ACTR2/RAC1/FCGR2A/BTK/YES1
R-HSA-430039	mRNA decay by 5' to 3' exoribonuclease	8/1149	12/5803	0.00053288	0.0145636	LSM3/PATL1/LSM5/LSM2/DCP2/LSM6/LSM1/LSM7
R-HSA-72766	Translation	47/1149	151/5803	0.00054226	0.0145636	RPL30/RPLP1/SEC61G/RPL35A/SPCS1/RPL23A/TRMT112/SPCS2/RPL7/RPS27L/RPL17/RPS25/SEC61B/RPS13/RPN1/RPL36AL/RPL41/RPL9/RPL23/RPS21/RPL36A/RPL12/EIF3K/SRP19/RPS15A/RPL31/SSR4/RPL21/RPL26/EIF4E/RPS28/EIF4H/RPS7/EIF2B3/RPL24/EIF3A/RPL38/RPL39L/RPL27/RPL37A/RPL14/EIF1AX/RPL26L1/RPL32/EIF2S1/RPS20/RPS4X
R-HSA-168273	Influenza Viral RNA Transcription and Replication	41/1149	128/5803	0.000634031	0.0165553	RPL30/RPLP1/POLR2G/RPL35A/RPL23A/RPL7/TPR/RPS27L/POLR2H/RPL17/RPS25/GTF2F2/RPS13/RPL36AL/RPL41/RPL9/RPL23/RPS21/NUP153/RPL36A/RPL12/POLR2B/RPS15A/RPL31/RPL21/RPL26/RPS28/RPS7/RPL24/RPL38/RPL39L/RPL27/RPL37A/RPL14/RPL26L1/RPL32/NUP43/RPS20/NUP50/RPS4X/POLR2I
R-HSA-168255	Influenza Life Cycle	43/1149	137/5803	0.000760101	0.0193107	RPL30/RPLP1/POLR2G/RPL35A/RPL23A/RPL7/TPR/RPS27L/POLR2H/RPL17/RPS25/GTF2F2/RPS13/RPL36AL/RPL41/RPL9/RPL23/RPS21/NUP153/RPL36A/RPL12/POLR2B/RPS15A/RPL31/RPL21/RPL26/RPS28/RPS7/RPL24/RPL38/RPL39L/RPL27/RPL37A/RPL14/RPL26L1/CALR/RPL32/NUP43/RPS20/NUP50/RPS4X/POLR2I/CLTC
R-HSA-72203	Processing of Capped Intron-Containing Pre-mRNA	61/1149	212/5803	0.000893105	0.0220926	DDX23/SF3B6/POLDIP3/RBM5/TFIP11/CWC15/DHX16/DHX38/NXF1/PTBP1/LSM3/AQR/EFTUD2/SF3B2/POLR2G/U2SURP/MAGOH/THOC5/DDX5/TRA2B/TPR/LSM5/SF3B5/POLR2H/SF3B1/SNRPF/SF3A1/PRPF8/CHERP/GTF2F2/NUP153/SNRPB2/SNRPA1/CWC27/LSM2/DDX42/SLBP/PRPF40A/POLR2B/CDC40/SARNP/EIF4E/SNRPC/LSM6/SNRPG/PPIH/CWC25/DHX9/SNRPD2/SNRNP70/HNRNPK/SNRNP27/BUD31/SRSF11/SRSF4/HNRNPH2/LSM7/NUP43/NUP50/HNRNPC/POLR2I
R-HSA-674695	RNA Polymerase II Pre-transcription Events	23/1149	62/5803	0.00111483	0.0268704	GTF2A2/CTDP1/GTF2H5/TAF9/POLR2G/IWS1/PAF1/POLR2H/EAF1/ELOC/GTF2F2/ELL/NELFB/CDK9/CCNT2/POLR2B/MNAT1/ERCC2/CCNH/ERCC3/TAF1/TAF10/POLR2I
R-HSA-112382	Formation of RNA Pol II elongation complex	19/1149	48/5803	0.00120932	0.0277259	CTDP1/GTF2H5/POLR2G/IWS1/PAF1/POLR2H/EAF1/ELOC/GTF2F2/ELL/NELFB/CDK9/CCNT2/POLR2B/MNAT1/ERCC2/CCNH/ERCC3/POLR2I
R-HSA-75955	RNA Polymerase II Transcription Elongation	19/1149	48/5803	0.00120932	0.0277259	CTDP1/GTF2H5/POLR2G/IWS1/PAF1/POLR2H/EAF1/ELOC/GTF2F2/ELL/NELFB/CDK9/CCNT2/POLR2B/MNAT1/ERCC2/CCNH/ERCC3/POLR2I
R-HSA-167152	Formation of HIV elongation complex in the absence of HIV Tat	16/1149	38/5803	0.00134443	0.0300897	CTDP1/GTF2H5/POLR2G/POLR2H/ELOC/GTF2F2/ELL/NELFB/CDK9/CCNT2/POLR2B/MNAT1/ERCC2/CCNH/ERCC3/POLR2I
