# Supplementary material for: Common functional alterations identified in blood transcriptome of autoimmune cholestatic liver and inflammatory bowel diseases
Source: Sci Rep. 2019 May 10;9:7190. doi: 10.1038/s41598-019-43699-1 (PMC6510750; doi:10.1038/s41598-019-43699-1)
Supplement: Supplementary file 5 — Table S4 [file 41598_2019_43699_MOESM5_ESM.xlsx]

## Sheet: Table S2
Supplementary Table 4. GO terms significantly associated with differences in gene expression between heathy subjects and patients with a given disease. "1" denotes significant association, "0" - lack of association
	Biological proces	PBC	PSC	CD	UC			Molecular function	PBC	PSC	CD	UC			Cellular compartment	PBC	PSC	CD	UC
GO:0006906	vesicle fusion	1	1	1	0		GO:0003682	chromatin binding	1	1	1	1		GO:0061695	transferase complex, transferring phosphorus-containing groups	1	1	1	1
GO:0016050	vesicle organization	1	1	0	1		GO:0004674	protein serine/threonine kinase activity	1	1	1	1		GO:0005924	cell-substrate adherens junction	1	1	0	1
GO:0031346	positive regulation of cell projection organization	1	1	1	0		GO:0005096	GTPase activator activity	1	1	1	1		GO:0005765	lysosomal membrane	1	1	0	1
GO:0060627	regulation of vesicle-mediated transport	1	1	1	1		GO:0005543	phospholipid binding	1	1	0	1		GO:0030667	secretory granule membrane	1	1	1	0
GO:0032479	regulation of type I interferon production	1	1	1	0		GO:0017016	Ras GTPase binding	1	1	1	1		GO:0015629	actin cytoskeleton	1	1	1	0
GO:0007015	actin filament organization	1	1	0	0		GO:0003779	actin binding	1	1	1	0		GO:0005769	early endosome	1	1	0	0
GO:0051962	positive regulation of nervous system development	1	1	0	0		GO:0004386	helicase activity	1	1	1	1		GO:0005911	cell-cell junction	1	1	0	0
GO:0060759	regulation of response to cytokine stimulus	1	1	0	0		GO:0005085	guanyl-nucleotide exchange factor activity	1	1	1	1		GO:0031252	cell leading edge	1	1	0	0
GO:0061061	muscle structure development	1	1	0	0		GO:0022804	active transmembrane transporter activity	1	1	0	1		GO:0005938	cell cortex	1	1	0	0
GO:0010720	positive regulation of cell development	1	1	0	0		GO:0051427	hormone receptor binding	1	0	1	0		GO:0019898	extrinsic component of membrane	1	1	0	0
GO:0016570	histone modification	1	0	0	1		GO:0060090	binding, bridging	1	0	1	0		GO:0009898	cytoplasmic side of plasma membrane	1	1	0	0
GO:0022604	regulation of cell morphogenesis	1	0	1	1		GO:0045296	cadherin binding	1	0	1	0		GO:0031965	nuclear membrane	1	1	0	0
GO:0048193	Golgi vesicle transport	1	0	1	1		GO:0004721	phosphoprotein phosphatase activity	1	0	0	1		GO:0045121	membrane raft	1	1	0	0
GO:0044089	positive regulation of cellular component biogenesis	1	0	1	0		GO:0061659	ubiquitin-like protein ligase activity	1	0	1	1		GO:0031300	intrinsic component of organelle membrane	1	0
GO:1903532	positive regulation of secretion by cell	1	0	1	0		GO:0001228	transcriptional activator activity, RNA polymerase II transcription regulatory region sequence-specific binding	1	0	0	1		GO:0044441	ciliary part	0	1
GO:0051056	regulation of small GTPase mediated signal transduction	0	0	1	1		GO:0042578	phosphoric ester hydrolase activity	0	1	1	0		GO:0099568	cytoplasmic region	0	0	1	1
GO:1902115	regulation of organelle assembly	0	0	1	1		GO:0001012	RNA polymerase II regulatory region DNA binding	1	0	0	0		GO:0098791	Golgi subcompartment	0	0	1	1
GO:0032886	regulation of microtubule-based process	0	0	1	1		GO:0003713	transcription coactivator activity	1	0	0	0		GO:0098562	cytoplasmic side of membrane	0	0	0	1
GO:0022406	membrane docking	0	0	1	1		GO:0022890	inorganic cation transmembrane transporter activity	1	0	0	0		GO:0016607	nuclear speck	0	0	0	1
GO:0046777	protein autophosphorylation	0	0	1	0		GO:0000977	RNA polymerase II regulatory region sequence-specific DNA binding	0	1	0	0		GO:0042581	specific granule	0	0	0	1
GO:0098813	nuclear chromosome segregation	0	0	1	0		GO:0000982	transcription factor activity, RNA polymerase II core promoter proximal region sequence-specific binding	0	1	0	0		GO:0000775	chromosome, centromeric region	0	0	0	1
GO:0042326	negative regulation of phosphorylation	0	0	1	0		GO:0019887	protein kinase regulator activity	0	0	1	0		GO:0031983	vesicle lumen	0	0	0	1
GO:0051656	establishment of organelle localization	0	0	1	0		GO:0050839	cell adhesion molecule binding	0	0	0	1		GO:0016607	nuclear speck	0	0	0	1
GO:0061025	membrane fusion	0	0	1	0		GO:0048037	cofactor binding	0	0	0	1
GO:0000226	microtubule cytoskeleton organization	0	0	1	0		GO:0008017	microtubule binding	0	0	0	1
GO:0050769	positive regulation of neurogenesis	0	0	1	0		GO:0000987	core promoter proximal region sequence-specific DNA binding	0	0	1	1
GO:0001701	in utero embryonic development	0	0	1	0
GO:0048638	regulation of developmental growth	0	0	1	0
GO:0032868	response to insulin	0	0	1	0
GO:0090066	regulation of anatomical structure size	0	0	1	0
GO:0090174	organelle membrane fusion	0	0	0	1
GO:0016052	carbohydrate catabolic process	0	0	0	1
GO:0030968	endoplasmic reticulum unfolded protein response	0	0	0	1
GO:0034976	response to endoplasmic reticulum stress	0	0	0	1
GO:0018105	peptidyl-serine phosphorylation	0	0	0	1
GO:0035966	response to topologically incorrect protein	0	0	0	1
GO:0006066	alcohol metabolic process	0	0	0	1
GO:0050878	regulation of body fluid levels	0	0	0	1
GO:0007051	spindle organization	0	0	0	1
GO:0071375	cellular response to peptide hormone stimulus	0	0	0	1
GO:0002790	peptide secretion	1	0	0	0
GO:0001933	negative regulation of protein phosphorylation	1	0	0	0
GO:0007264	small GTPase mediated signal transduction	1	0	0	0
GO:0043254	regulation of protein complex assembly	1	0	0	0
GO:0048589	developmental growth	1	0	0	0
GO:0051648	vesicle localization	1	0	0	0
GO:0032535	regulation of cellular component size	1	0	0	0
GO:0016049	cell growth	1	0	0	0
GO:0030099	myeloid cell differentiation	1	0	0	0
GO:0051090	regulation of sequence-specific DNA binding transcription factor activity	1	0	0	0
GO:0061564	axon development	1	0	0	0
GO:1901653	cellular response to peptide	1	0	0	0
GO:1902275	regulation of chromatin organization	1	0	0	0
GO:0018108	peptidyl-tyrosine phosphorylation	1	0	0	0
GO:0045088	regulation of innate immune response	1	0	0	0
GO:0010506	regulation of autophagy	1	0	0	0
GO:0051348	negative regulation of transferase activity	1	0	0	0
GO:0016311	dephosphorylation	1	0	0	0
GO:0030168	platelet activation	1	0	0	0
GO:0050817	coagulation	1	0	0	0
GO:0060537	muscle tissue development	1	0	0	0
GO:0006606	protein import into nucleus	1	0	0	0
GO:0007599	hemostasis	1	0	0	0
GO:0001944	vasculature development	1	0	0	0
GO:0031047	gene silencing by RNA	1	0	0	0
GO:0031589	cell-substrate adhesion	1	0	0	0
GO:0045927	positive regulation of growth	1	0	0	0
GO:0034504	protein localization to nucleus	1	0	0	0
GO:0090257	regulation of muscle system process	1	0	0	0
GO:0016236	macroautophagy	1	0	0	0
GO:0051170	nuclear import	1	0	0	0
GO:0002262	myeloid cell homeostasis	1	0	0	0
GO:0061136	regulation of proteasomal protein catabolic process	1	0	0	0
GO:0009100	glycoprotein metabolic process	1	0	0	0
GO:0016197	endosomal transport	0	1	0	0
GO:0046578	regulation of Ras protein signal transduction	0	1	0	0
GO:0032970	regulation of actin filament-based process	0	1	0	0
GO:0051493	regulation of cytoskeleton organization	0	1	0	0
