# Supplementary material for: Common functional alterations identified in blood transcriptome of autoimmune cholestatic liver and inflammatory bowel diseases
Source: Sci Rep. 2019 May 10;9:7190. doi: 10.1038/s41598-019-43699-1 (PMC6510750; doi:10.1038/s41598-019-43699-1)
Supplement: Supplementary file 6 — Supplementary file 1 [file 41598_2019_43699_MOESM6_ESM.zip]

Archive with 3 entries (3 files):
- code.R
- R_utils.R
- sample_annotation.txt
