# Supplementary material for: Common functional alterations identified in blood transcriptome of autoimmune cholestatic liver and inflammatory bowel diseases
Source: Sci Rep. 2019 May 10;9:7190. doi: 10.1038/s41598-019-43699-1 (PMC6510750; doi:10.1038/s41598-019-43699-1)
Supplement: Supplementary file 6 — Supplementary file 1 [file 41598_2019_43699_MOESM6_ESM.zip › code.R]

library(lumi)
library(lumiHumanAll.db)
library(WriteXLS)
library(GOstats)
library(annotate)
library(KEGG.db)
library(reactome.db)
library(GO.db)
library(DBI)
library(ReactomePA)
library(clusterProfiler)
library(gplots)
library(ggrepel)
library(limma)

source("R_utils.R")

postFix="19_03_07" #time stamp for output and diagnostic
writeLines(capture.output(sessionInfo()), paste("sessionInfo",postFix,"txt",sep="."))

# data import
fileIN="Project_data.Sample_Probe_Profile_quantile_norm.txt"
data <- read.ilmn(fileIN)

# correcting minor flaws in input file
data=data[-c(23611,23617),]
colnames(data)[c(233:240)]<-c("11/40_K","11//14_K","8//21_K","11//28_K","10/38_K","11/34_K","12/282_PBC","12/243_PBC")

# outliers removal
data<-data[,-match(c("8//20_PBC","18/113_WA","12/146_PSC","2/107_CY","8//26_K","18/123_WA","18/134_WA","12/344_PSC","12//8_PSC"),
                   colnames(data))]

# initial filtration
expressed <- rowSums(data$other$Detection < 0.05) >= 5
sum(expressed,na.rm=T)
# 32576
data <- data[expressed,]
iqrR<-apply(data,1,iqr.rel10) # removing probe sets with little signal variation
data<-data[which(iqrR>median(iqrR,na.rm=T)),]

# importing clinical info
sampleAnnotation=read.table("sample_annotation.txt",header=TRUE)
age=sampleAnnotation$age
condition=sampleAnnotation$condition

# selecting data for comparison of young and adult patients
daneYA=data[,which(condition=="CD" | condition=="UC")]
ageYA=age[which(condition=="CD" | condition=="UC")]
conditionYA=condition[which(condition=="CD" | condition=="UC")]
conditionYA=paste(conditionYA, ageYA)

# creating supplementary figure 1
nameOut=paste("PCA.1-4.YA","arrays",postFix,"svg",sep=".")
panelNames=c("A. All samples, PC1&2","B. All samples, PC3&4",
             "C. CD&UC samples, PC1&2","D. CD&UC samples, PC3&4")
plotPCApanels(data,daneYA,condition,conditionYA,nameOut,panelNames)

# associating Entrez ids with probe sets
annot=data.frame(PROBE_ID=rownames(data$genes),SYMBOL=data$genes$SYMBOL)
probeIDs<-probeID2nuID(annot[,"PROBE_ID"], lib.mapping = "lumiHumanIDMapping")
probeIDs<-probeIDs[,"nuID"]
illumina.entrez<-mget(probeIDs,lumiHumanAllENTREZID)
illumina.entrezes=unlist(lapply(illumina.entrez,function(x)x[1]))

# selection of unique probes for each gene (criterion: higher signal)
sum(duplicated(illumina.entrezes))
# 5921
data=reduceProbes(data,illumina.entrezes)
dim(data)
# 10366   370
annot=annot[match(rownames(data),annot$PROBE_ID),]
probeIDs<-probeID2nuID(annot[,"PROBE_ID"], lib.mapping = "lumiHumanIDMapping")
probeIDs<-probeIDs[,"nuID"]
illumina.entrez<-mget(probeIDs,lumiHumanAllENTREZID)
illumina.entrezes=unlist(lapply(illumina.entrez,function(x)x[1]))

# pairwise comparisons
classes=c("CD","UC","PBC","PSC")
listOutA=lapply(classes,function(class1){
  print(class1)
  class2<-"Control"
  nameList<-paste(class1,class2,sep="-")
  class1<-grep(class1,condition)
  class2<-grep(class2,condition)
  print(paste(length(class1),length(class2)))
  complexTest(data,class1,class2,nameList,probs=0.05)
})
names(listOutA)=paste(classes,"vs.control",sep=".")

class2<-"Control"
nameList<-paste("CD+UC",class2,sep="-")
class1<-union(grep("CD",condition),grep("UC",condition))
class2<-grep(class2,condition)
print(paste(length(class1),length(class2)))
listOutA[["CD+UC.vs.control"]]=complexTest(data,class1,class2,nameList,probs=0.05)

class2<-union(grep("PBC",condition),grep("PSC",condition))
nameList<-paste("CD+UC","PBC+PSC",sep="-")
class1<-union(grep("CD",condition),grep("UC",condition))
print(paste(length(class1),length(class2)))
listOutA[["CD+UC.vs.PBC+PSC"]]=complexTest(data,class1,class2,nameList,probs=0.05)

class2<-"Control"
nameList<-paste("CD_P","Control",sep="-")
class1<-which(condition=="CD" & age=="child")
class2<-grep(class2,condition)
print(paste(length(class1),length(class2)))
listOutA[["CD_P.vs.control"]]=complexTest(data,class1,class2,nameList,probs=0.05)

class2<-"Control"
nameList<-paste("UC_P","Control",sep="-")
class1<-which(condition=="UC" & age=="child")
class2<-grep(class2,condition)
print(paste(length(class1),length(class2)))
listOutA[["UC_P.vs.control"]]=complexTest(data,class1,class2,nameList,probs=0.05)

class2<-"Control"
nameList<-paste("CD_A","Control",sep="-")
class1<-which(condition=="CD" & age=="adult")
class2<-grep(class2,condition)
print(paste(length(class1),length(class2)))
listOutA[["CD_A.vs.control"]]=complexTest(data,class1,class2,nameList,probs=0.05)

class2<-"Control"
nameList<-paste("UC_A","Control",sep="-")
class1<-which(condition=="UC" & age=="adult")
class2<-grep(class2,condition)
print(paste(length(class1),length(class2)))
listOutA[["UC_A.vs.control"]]=complexTest(data,class1,class2,nameList,probs=0.05)

nameList<-paste("IBD.early","late",sep="-")
class1<-which((condition=="UC" | condition=="CD") & age=="child")
class2<-which((condition=="UC" | condition=="CD") & age=="adult")
print(paste(length(class1),length(class2)))
listOutA[["IBD.early-late"]]=complexTest(data,class1,class2,nameList,probs=0.05)

listOut=listOutA
listOut=lapply(listOut,function(x){x[order(x[,"p.vals"]),]})
names(listOut)=sub(".vs.control","-Ctrl",names(listOut))

# exporting all results
attach(listOut)
WriteXLS(names(listOut),ExcelFileName=paste("ttest.all_results",postFix,"xlsx",sep="."))
detach(listOut)

# exporting significant results
listSelected=lapply(listOut,function(x)x[which(x[,"p.adj"]<0.05),])
attach(listSelected)
WriteXLS(names(listSelected),ExcelFileName=paste("ttest.significant_results.padj_0_05",postFix,"xlsx",sep="."))
detach(listSelected)

# probe sets differentiating in the top 100 pediatric or adult patients
# CD vs UC
probesSelected<-union(listOut[["CD-Ctrl"]][1:100,"PROBE_ID"],
                      listOut[["UC-Ctrl"]][1:100,"PROBE_ID"])
dataPlot=merge(listOut[["CD-Ctrl"]][is.element(listOut[["CD-Ctrl"]][,"PROBE_ID"],probesSelected),],
               listOut[["UC-Ctrl"]][is.element(listOut[["UC-Ctrl"]][,"PROBE_ID"],probesSelected),],
               by="PROBE_ID")
cor.test(dataPlot[,"FC_12.x"],dataPlot[,"FC_12.y"],method="spearman")
r=cor(dataPlot[,"FC_12.x"],dataPlot[,"FC_12.y"],method="spearman")
p1=ggplot(dataPlot, aes(x=FC_12.x, y=FC_12.y)) + 
  geom_point() + theme_bw() +
  scale_x_continuous(limits = c(0.4, 2)) +
  scale_y_continuous(limits = c(0.4, 2)) +
  xlab("FC, CD vs control") + 
  ylab("FC, UC vs control") +
  theme(plot.margin = unit(c(0.7,0.7,0.7,0.7), "cm")) +
  annotate("text", x=1.80,y=0.5, label = paste("  r =",round(r,d=3),"\n","p<10^-15")) +
  ggtitle("A. Top 100 genes, IBD")

# PBC vs PSC
probesSelected<-union(listOut[["PBC-Ctrl"]][1:100,"PROBE_ID"],
                      listOut[["PSC-Ctrl"]][1:100,"PROBE_ID"])
dataPlot=merge(listOut[["PBC-Ctrl"]][is.element(listOut[["PBC-Ctrl"]][,"PROBE_ID"],probesSelected),],
               listOut[["PSC-Ctrl"]][is.element(listOut[["PSC-Ctrl"]][,"PROBE_ID"],probesSelected),],
               by="PROBE_ID")
cor.test(dataPlot[,"FC_12.x"],dataPlot[,"FC_12.y"],method="spearman")
r=cor(dataPlot[,"FC_12.x"],dataPlot[,"FC_12.y"],method="spearman")
p2=ggplot(dataPlot, aes(x=FC_12.x, y=FC_12.y)) + 
  geom_point() + theme_bw() +
  scale_x_continuous(limits = c(0.4, 2)) +
  scale_y_continuous(limits = c(0.4, 2)) +
  xlab("FC, PBC vs control") + 
  ylab("FC, PSC vs control") +
  theme(plot.margin = unit(c(0.7,0.7,0.7,0.7), "cm")) +
  annotate("text", x=1.80,y=0.5, label = paste("  r =",round(r,d=3),"\n","p<10^-15")) +
  ggtitle("B. Top 100 genes, PBC&PSC")

# CD, P vs A
probesSelected<-union(listOut[["CD_P-Ctrl"]][1:100,"PROBE_ID"],
                      listOut[["CD_A-Ctrl"]][1:100,"PROBE_ID"])
dataPlot=merge(listOut[["CD_P-Ctrl"]][is.element(listOut[["CD_P-Ctrl"]][,"PROBE_ID"],probesSelected),],
               listOut[["CD_A-Ctrl"]][is.element(listOut[["CD_A-Ctrl"]][,"PROBE_ID"],probesSelected),],
               by="PROBE_ID")
cor.test(dataPlot[,"FC_12.x"],dataPlot[,"FC_12.y"],method="spearman")
r=cor(dataPlot[,"FC_12.x"],dataPlot[,"FC_12.y"],method="spearman")
p3=ggplot(dataPlot, aes(x=FC_12.x, y=FC_12.y)) + 
  geom_point() + theme_bw() +
  scale_x_continuous(limits = c(0.4, 2)) +
  scale_y_continuous(limits = c(0.4, 2)) +
  xlab("FC, pediatric CD vs control") + 
  ylab("FC, adult CD vs control") +
  theme(plot.margin = unit(c(0.7,0.7,0.7,0.7), "cm")) +
  annotate("text", x=1.80,y=0.5, label = paste("  r =",round(r,d=3),"\n","p<10^-15")) +
  ggtitle("C. Top 100 genes, Crohn�s disease")

# CU, P vs A
probesSelected<-union(listOut[["UC_P-Ctrl"]][1:100,"PROBE_ID"],
                      listOut[["UC_A-Ctrl"]][1:100,"PROBE_ID"])
dataPlot=merge(listOut[["UC_P-Ctrl"]][is.element(listOut[["CU_P-Ctrl"]][,"PROBE_ID"],probesSelected),],
               listOut[["UC_A-Ctrl"]][is.element(listOut[["CU_A-Ctrl"]][,"PROBE_ID"],probesSelected),],
               by="PROBE_ID")
cor.test(dataPlot[,"FC_12.x"],dataPlot[,"FC_12.y"],method="spearman")
r=cor(dataPlot[,"FC_12.x"],dataPlot[,"FC_12.y"],method="spearman")
p4=ggplot(dataPlot, aes(x=FC_12.x, y=FC_12.y)) + 
  geom_point() + theme_bw() +
  scale_x_continuous(limits = c(0.4, 2)) +
  scale_y_continuous(limits = c(0.4, 2)) +
  xlab("FC, pediatric UC vs control") + 
  ylab("FC, adult UC vs control") +
  theme(plot.margin = unit(c(0.7,0.7,0.7,0.7), "cm")) +
  annotate("text", x=1.80,y=0.5, label = paste("  r =",round(r,d=3),"\n","p<10^-15")) +
  ggtitle("D. Top 100 genes, ulcerative colitis")

svg(paste("correlations.IBD_PBC_P_A","top100",postFix,"svg",sep="."),
    width = 10, height = 10)
  multiplot(p1, p2, p3, p4, cols=2)
dev.off()

# differentially expressed genes count
lapply(listSelected,function(x){length(setdiff(unique(x[,"SYMBOL"]),""))})

# intersection of lists differentiating probe sets.
entrezes=list(listSelected[["PBC-Ctrl"]][,"illumina.entrezes"],
              listSelected[["PSC-Ctrl"]][,"illumina.entrezes"],
              listSelected[["CD+UC-Ctrl"]][,"illumina.entrezes"])
entrezSelected=Reduce(intersect, entrezes)
length(entrezSelected)
# 1953

symbols=list(listSelected[["PBC-Ctrl"]][,"SYMBOL"],
              listSelected[["PSC-Ctrl"]][,"SYMBOL"],
              listSelected[["CD+UC-Ctrl"]][,"SYMBOL"])
symbolsSelected=Reduce(intersect, symbols)
length(setdiff(unique(symbolsSelected),""))
# 1946

nameOut<-paste("intersect.PBC_PSC_IBD",sep=".")
#testGOselected(listOut[[1]],entrezSelected,nameOut)
testReactomeSelected(listOut[[1]],entrezSelected,nameOut)
