# Supplementary material for: Common functional alterations identified in blood transcriptome of autoimmune cholestatic liver and inflammatory bowel diseases
Source: Sci Rep. 2019 May 10;9:7190. doi: 10.1038/s41598-019-43699-1 (PMC6510750; doi:10.1038/s41598-019-43699-1)
Supplement: Supplementary file 6 — Supplementary file 1 [file 41598_2019_43699_MOESM6_ESM.zip › R_utils.R]

reduceProbes=function(data,illumina.entrezes){
  data=data[!is.na(illumina.entrezes),]
  illumina.entrezes=illumina.entrezes[!is.na(illumina.entrezes)]
  data=data$E
  maxMean=aggregate(rowMeans(data),
                    by=list(entrez=illumina.entrezes), 
                    FUN=max)
  
  # Combine with original data frame
  df=data.frame(entrez=illumina.entrezes,illumina=rownames(data),data,Mean=rowMeans(data))
  df=merge(df,maxMean, by="entrez")
  df=subset(df, Mean == x)
  illumina=df$illumina
  df=df[,3:(ncol(df)-2)]
  df=do.call(cbind,lapply(df,function(x)if(is.factor(x)) as.numeric(as.character(x)) else x))
  colnames(df)=colnames(data)
  rownames(df)=illumina
  return(df)
}

testingT<-function(class_1,class_2,daneNum){
  p.vals<-apply(daneNum,1,function(x) my.t.test.p.value(x[class_1],x[class_2]))
  p.adj<-p.adjust(p.vals,method="BH")
  mean_class_1<-rowMeans(daneNum[,class_1])
  mean_class_2<-rowMeans(daneNum[,class_2])
  max_class_1<-apply(daneNum[,class_1],1,max)
  max_class_2<-apply(daneNum[,class_2],1,max)
  FC_12=mean_class_1/mean_class_2
  table_out<-cbind(p.vals,p.adj,FC_12,max_class_1,max_class_2)
  return(table_out)
}

testGOselected=function(tableOut,entrezSelected,nameOut){
  goBranches=c("BP","MF","CC")
  pVal=tableOut[,"p.vals"]
  FC=tableOut[,"FC_12"]
  entrez=tableOut[,"illumina.entrezes"]
  entrezAll=as.character(entrez[!is.na(entrez)])
  go3=lapply(goBranches,function(z){
    ego2 <- enrichGO(gene          = entrezSelected,
                     universe      = entrezAll,
                     OrgDb         = "org.Hs.eg.db",
                     keytype       = 'ENTREZID', #'ENSEMBL',
                     ont           = z,
                     pAdjustMethod = "fdr",
                     pvalueCutoff  = 0.2,
                     qvalueCutoff  = 1,
                     minGSSize = 100,
                     maxGSSize = 300,
                     readable      = TRUE)
    ego2=simplify(ego2,cutoff=0.6)
    return(as.data.frame(ego2@result))
  })
  goResult=lapply(go3,function(x){x[,-match("p.adjust",colnames(x))]})
  names(goResult)=goBranches
  nameOut=paste("GO",nameOut,postFix,"xlsx",sep=".")
  attach(goResult)
  WriteXLS(names(goResult),ExcelFileName=nameOut,row.names=F)
  detach(goResult)
}

testReactomeSelected=function(tableOut,entrezSelected,nameOut){
  print(length(entrezSelected))
  entrez=tableOut[,"illumina.entrezes"]
  entrezAll=as.character(entrez[!is.na(entrez)])
  entrezDiff=entrezSelected[!is.na(entrezSelected)]
  go3=enrichPathway(gene= entrezDiff,
                    universe      = entrezAll,
                    pAdjustMethod = "fdr",
                    pvalueCutoff  = 0.2,
                    qvalueCutoff  = 1,
                    readable      = TRUE)
  go3=go3@result
  goResult=list()
  goResult[[nameOut]]=go3
  nameOut=paste("Reactome",nameOut,postFix,"xlsx",sep=".")
  attach(goResult)
  WriteXLS(names(goResult),ExcelFileName=nameOut,row.names=F)
  detach(goResult)
}

testGOgsea=function(tableOut,nameOut){
  goBranches=c("BP","MF","CC")
  tableOut=tableOut[order((1-tableOut[,"p.vals"])*sign(tableOut[,"FC_12"]-1)),]
  pVal=tableOut[,"p.vals"]
  entrez=as.character(tableOut[,"illumina.entrezes"])
  entrezSorted=rank((1-tableOut[,"p.vals"])*sign(tableOut[,"FC_12"]-1),ties.method="random")
  names(entrezSorted)=entrez
  entrezSorted=sort(entrezSorted,decreasing=T)
  entrezSorted=entrezSorted[!is.na(names(entrezSorted))]
  goResult=lapply(goBranches,function(z){
    ego2 <- gseGO(geneList      = entrezSorted,
                  OrgDb         = "org.Hs.eg.db",
                  keyType       = 'ENTREZID', #'ENSEMBL',
                  ont           = z,
                  pAdjustMethod = "fdr",
                  pvalueCutoff  = 0.2,
                  minGSSize    = 100,
                  maxGSSize = 300,
                  nPerm = 2*10^4)
    return(as.data.frame(ego2@result))
  })
  names(goResult)=goBranches
  nameOut=paste("GO.GSEA.2_10E4",nameOut,postFix,"xlsx",sep=".")
  attach(goResult)
  WriteXLS(names(goResult),ExcelFileName=nameOut,row.names=F)
  detach(goResult)
}

complexTest=function(dane,class1,class2,nameList,probs=0.05){
  tableOut<-testingT(class1,class2,dane)
  tableOut<-cbind(annot,illumina.entrezes,tableOut)
  entrez.selected<-tableOut[tableOut[,"p.vals"]<quantile(tableOut[,"p.vals"],probs=probs),"illumina.entrezes"]
  entrez.selected<-as.character(entrez.selected)
  print(length(entrez.selected))
  testGOgsea(tableOut,nameList)
  return(tableOut)
}

iqr.rel10<-function(x){
  return((quantile(x,probs=0.9,na.rm=T)-quantile(x,probs=0.1,na.rm=T))/median(x))
}

my.t.test.p.value <- function(...){
  obj<-try(t.test(...), silent=TRUE)
  if (is(obj, "try-error")) return(NA) else return(obj$p.value)
}

# Multiple plot function
#
# ggplot objects can be passed in ..., or to plotlist (as a list of ggplot objects)
# - cols:   Number of columns in layout
# - layout: A matrix specifying the layout. If present, 'cols' is ignored.
#
# If the layout is something like matrix(c(1,2,3,3), nrow=2, byrow=TRUE),
# then plot 1 will go in the upper left, 2 will go in the upper right, and
# 3 will go all the way across the bottom.
#
# http://www.cookbook-r.com/Graphs/Multiple_graphs_on_one_page_(ggplot2)/
multiplot <- function(..., plotlist=NULL, file, cols=1, layout=NULL) {
  library(grid)
  
  # Make a list from the ... arguments and plotlist
  plots <- c(list(...), plotlist)
  
  numPlots = length(plots)
  
  # If layout is NULL, then use 'cols' to determine layout
  if (is.null(layout)) {
    # Make the panel
    # ncol: Number of columns of plots
    # nrow: Number of rows needed, calculated from # of cols
    layout <- matrix(seq(1, cols * ceiling(numPlots/cols)),
                     ncol = cols, nrow = ceiling(numPlots/cols),
                     byrow = TRUE)
  }
  
  if (numPlots==1) {
    print(plots[[1]])
    
  } else {
    # Set up the page
    grid.newpage()
    #    pushViewport(viewport(layout = grid.layout(nrow(layout), ncol(layout))))
    pushViewport(viewport(layout = grid.layout(nrow(layout), ncol(layout),
                                               widths = unit(c(6.06,5), "null"))))
    # Make each plot, in the correct location
    for (i in 1:numPlots) {
      # Get the i,j matrix positions of the regions that contain this subplot
      matchidx <- as.data.frame(which(layout == i, arr.ind = TRUE))
      
      print(plots[[i]], vp = viewport(layout.pos.row = matchidx$row,
                                      layout.pos.col = matchidx$col))
    }
  }
}

plotPCApanels<-function(daneAB,daneCD,conditionAB,conditionCD,nameOut,panelNames){
  pca=prcomp(t(daneAB$E),scale=T)
  pcaPlot=data.frame(x=pca$x[,1],y=pca$x[,2])
  p1<-ggplot(pcaPlot, aes(x, y,color=conditionAB)) + theme_bw() +
    geom_point()+
    xlab(paste("PC 1, ",round(100*summary(pca)$importance[2,1],d=1),"% of variantion",sep="")) + 
    ylab(paste("PC 2, ",round(100*summary(pca)$importance[2,2],d=1),"% of variantion",sep="")) +
    scale_color_manual(values=c("green","blue","cyan","red","orange","deeppink","dimgrey","gold"), 
                       name="condition",
                       breaks=unique(conditionAB)) +
    ggtitle(panelNames[1]) +
    theme(plot.margin = unit(c(0.7,0.7,0.7,0.7), "cm"))
  pcaPlot=data.frame(x=pca$x[,3],y=pca$x[,4])
  p2<-ggplot(pcaPlot, aes(x, y,color=conditionAB)) + theme_bw() +
    geom_point()+
    xlab(paste("PC 3, ",round(100*summary(pca)$importance[2,3],d=1),"% of variantion",sep="")) + 
    ylab(paste("PC 4, ",round(100*summary(pca)$importance[2,4],d=1),"% of variantion",sep="")) +
    scale_color_manual(values=c("green","blue","cyan","red","orange","deeppink","dimgrey","gold"), 
                       name="condition",
                       breaks=unique(conditionAB))+
    theme(legend.position="none") +
    ggtitle(panelNames[2]) +
    theme(plot.margin = unit(c(0.7,0.7,0.7,0.7), "cm"))
  
  pca=prcomp(t(daneCD$E),scale=T)
  pcaPlot=data.frame(x=pca$x[,1],y=pca$x[,2])
  p3<-ggplot(pcaPlot, aes(x, y,color=conditionCD)) + theme_bw() +
    geom_point()+
    xlab(paste("PC 1, ",round(100*summary(pca)$importance[2,1],d=1),"% of variantion",sep="")) + 
    ylab(paste("PC 2, ",round(100*summary(pca)$importance[2,2],d=1),"% of variantion",sep="")) +
    scale_color_manual(values=c("green","blue","cyan","red","orange","deeppink","dimgrey","gold"), 
                       name="condition&\nage",
                       breaks=unique(conditionCD)) +
    ggtitle(panelNames[3]) +
    theme(plot.margin = unit(c(0.7,0.7,0.7,0.7), "cm"))
  pcaPlot=data.frame(x=pca$x[,3],y=pca$x[,4])
  p4<-ggplot(pcaPlot, aes(x, y,color=conditionCD)) + theme_bw() +
    geom_point()+
    xlab(paste("PC 3, ",round(100*summary(pca)$importance[2,3],d=1),"% of variantion",sep="")) + 
    ylab(paste("PC 4, ",round(100*summary(pca)$importance[2,4],d=1),"% of variantion",sep="")) +
    scale_color_manual(values=c("green","blue","cyan","red","orange","deeppink","dimgrey","gold"), 
                       name="condition",
                       breaks=unique(conditionCD))+
    theme(legend.position="none") +
    ggtitle(panelNames[4]) +
    theme(plot.margin = unit(c(0.7,0.7,0.7,0.7), "cm"))
  
  svg(file=nameOut,width = 11, height = 10)
  multiplot(p1, p2, p3, p4, cols=2)
  dev.off()
}
