# Supplementary material for: Common functional alterations identified in blood transcriptome of autoimmune cholestatic liver and inflammatory bowel diseases
Source: Sci Rep. 2019 May 10;9:7190. doi: 10.1038/s41598-019-43699-1 (PMC6510750; doi:10.1038/s41598-019-43699-1)
Supplement: Supplementary file 6 — Supplementary file 1 [file 41598_2019_43699_MOESM6_ESM.zip › sample_annotation.txt]

sampleName	condition	age
12/238_PBC	PBC	adult
12/295_PBC	PBC	adult
12/216_PBC	PBC	adult
12/147_PBC	PBC	adult
12/322_PBC	PBC	adult
12/75_PBC	PBC	adult
12/33_PBC	PBC	adult
12/297_PBC	PBC	adult
12/369_PBC	PBC	adult
12/55_PBC	PBC	adult
12//28_PBC	PBC	adult
12/299_PBC	PBC	adult
12/373_PBC	PBC	adult
12/374_PBC	PBC	adult
12/52_PBC	PBC	adult
12/303_PBC	PBC	adult
12/150_PSC	PSC	adult
12/251 _PSC	PSC	adult
12/355_PSC	PSC	adult
12/356_PSC	PSC	adult
12/154_PSC	PSC	adult
12/347_PSC	PSC	adult
12//22_PSC	PSC	adult
12/293_PSC	PSC	adult
12/354_PSC	PSC	adult
12/339_PSC	PSC	adult
12/205_PSC	PSC	adult
12/281_PSC	PSC	adult
12/92_PSC	PSC	adult
12/234_PSC	PSC	adult
12/167_PSC	PSC	adult
10/12_K	Control	adult
8/32_K	Control	adult
11/11_K	Control	adult
11/22_K	Control	adult
8/14_K	Control	adult
11/29_K	Control	adult
12/228_PBC	PBC	adult
12/298_PBC	PBC	adult
8/42_K	Control	adult
11/36_K	Control	adult
8//11_K	Control	adult
8//8_K	Control	adult
11//15_K	Control	adult
8//19_K	Control	adult
12/178_PBC	PBC	adult
12/120_PBC	PBC	adult
2/5_CY	CD	child
2/40_CY	CD	child
2/48_CY	CD	child
2/69_CY	CD	child
2/94_CY	CD	child
2/96_CY	CD	child
2/112_CY	CD	child
13//1_CA	CD	adult
13//5_CA	CD	adult
13//8_CA	CD	adult
13/25_CA	CD	adult
13/26_CA	CD	adult
13/31_CA	CD	adult
13/34_CA	CD	adult
13/40_CA	CD	adult
13/41_CA	CD	adult
13/52_CA	CD	adult
13/57_CA	CD	adult
13/64_CA	CD	adult
13/67_CA	CD	adult
13/69_CA	CD	adult
13/72_CA	CD	adult
13/74_CA	CD	adult
2/9_WY	UC	child
2/33_WY	UC	child
2/97_WY	UC	child
2/106_WY	UC	child
2/108_WY	UC	child
2/133_WY	UC	child
2/137_WY	UC	child
2/2_WY	UC	child
13//4_WA	UC	adult
13//6_WA	UC	adult
13//9_WA	UC	adult
13/13_WA	UC	adult
13/14_WA	UC	adult
13/27_WA	UC	adult
13/28_WA	UC	adult
13/35_WA	UC	adult
13/36_WA	UC	adult
13/38_WA	UC	adult
13/39_WA	UC	adult
13/50_WA	UC	adult
13/65_WA	UC	adult
13/66_WA	UC	adult
13/103_WA	UC	adult
13/118_WA	UC	adult
5/36_PBC	PBC	adult
5//9_PBC	PBC	adult
5/32_PBC	PBC	adult
5//24_PBC	PBC	adult
5/38_PBC	PBC	adult
5/41_PBC	PBC	adult
5/37_PBC	PBC	adult
5//23_PBC	PBC	adult
2//26_PBC	PBC	adult
2//9_PBC	PBC	adult
2/47_PBC	PBC	adult
2/60_PBC	PBC	adult
2/45_PBC	PBC	adult
2//24_PBC	PBC	adult
2//4_PBC	PBC	adult
2//18_PBC	PBC	adult
12/377_PSC	PSC	adult
12/296_PSC	PSC	adult
12/379_PSC	PSC	adult
12/376_PSC	PSC	adult
12/315_PSC	PSC	adult
12/361_PSC	PSC	adult
12/213_PSC	PSC	adult
12/332_PSC	PSC	adult
12//18_PSC	PSC	adult
12/137_PSC	PSC	adult
12/218_PSC	PSC	adult
12//4_PSC	PSC	adult
12/336_PSC	PSC	adult
12/375_PSC	PSC	adult
11/33_K	Control	adult
10//21_K	Control	adult
8//15_K	Control	adult
8//13_K	Control	adult
11/38_K	Control	adult
2//19_PBC	PBC	adult
2//10_PBC	PBC	adult
10/36_K	Control	adult
11/37_K	Control	adult
11//26_K	Control	adult
11//27_K	Control	adult
11//16_K	Control	adult
11//30_K	Control	adult
8/68_PBC	PBC	adult
8/55_PBC	PBC	adult
2/116_CY	CD	child
2/29_CY	CD	child
2/31_CY	CD	child
2/32_CY	CD	child
2/45_CY	CD	child
2/44_CY	CD	child
2/46_CY	CD	child
2/47_CY	CD	child
13/76_CA	CD	adult
13/78_CA	CD	adult
13/79_CA	CD	adult
13/80_CA	CD	adult
13/82_CA	CD	adult
13/84_CA	CD	adult
13/86_CA	CD	adult
13/87_CA	CD	adult
13/88_CA	CD	adult
13/89_CA	CD	adult
13/90_CA	CD	adult
13/91_CA	CD	adult
13/96_CA	CD	adult
13/99_CA	CD	adult
13/101_CA	CD	adult
13/110_CA	CD	adult
2/121_WY	UC	child
2/119_WY	UC	child
2/136_WY	UC	child
2/65_WY	UC	child
5//18_WY	UC	child
5//22_WY	UC	child
5//23_WY	UC	child
5//2_WY	UC	child
18/103_WA	UC	adult
18/106_WA	UC	adult
18/114_WA	UC	adult
18/120_WA	UC	adult
18/124_WA	UC	adult
18/125_WA	UC	adult
18/127_WA	UC	adult
18/128_WA	UC	adult
18/129_WA	UC	adult
18/135_WA	UC	adult
18/137_WA	UC	adult
18/138_WA	UC	adult
18/139_WA	UC	adult
8//16_PBC	PBC	adult
8//28_PBC	PBC	adult
8/35_PBC	PBC	adult
8/58_PBC	PBC	adult
8//31_PBC	PBC	adult
8/53_PBC	PBC	adult
8/50_PBC	PBC	adult
8/64_PBC	PBC	adult
8/62_PBC	PBC	adult
8//8_PBC	PBC	adult
8//30_PBC	PBC	adult
8//12_PBC	PBC	adult
8//25_PBC	PBC	adult
8/40_PBC	PBC	adult
8//29_PBC	PBC	adult
12/34_PSC	PSC	adult
12/382_PSC	PSC	adult
12/45_PSC	PSC	adult
12/383_PSC	PSC	adult
12/316_PSC	PSC	adult
12/192_PSC	PSC	adult
12//360_PSC	PSC	adult
12/223_PSC	PSC	adult
12/168_PSC	PSC	adult
12/224_PSC	PSC	adult
12/317_PSC	PSC	adult
12/349_PSC	PSC	adult
12/91_PSC	PSC	adult
12/381_PSC	PSC	adult
12/396_PSC	PSC	adult
12/170_PSC	PSC	adult
8/36_K	Control	adult
8//28_K	Control	adult
8//9_K	Control	adult
10/48_K	Control	adult
11//2_K	Control	adult
11/32_K	Control	adult
8/54_PBC	PBC	adult
8/48_PBC	PBC	adult
11/40_K	Control	adult
11//14_K	Control	adult
8//21_K	Control	adult
11//28_K	Control	adult
10/38_K	Control	adult
11/34_K	Control	adult
12/282_PBC	PBC	adult
12/243_PBC	PBC	adult
2/59_CY	CD	child
2/55_CY	CD	child
2/87_CY	CD	child
2/91_CY	CD	child
2/110_CY	CD	child
2/53_CY	CD	child
2/109_CY	CD	child
2/54_CY	CD	child
1/113_CY	CD	child
1/195_CY	CD	child
1/147_CY	CD	child
13/131_CY	CD	child
1/152_CY	CD	child
1/173_CY	CD	child
1/199_CY	CD	child
1/100_CY	CD	child
13/113_CA	CD	adult
13/119_CA	CD	adult
13/124_CA	CD	adult
1/197_CA	CD	adult
13/133_CA	CD	adult
13/134_CA	CD	adult
13/135_CA	CD	adult
13/141_CA	CD	adult
15/69_WY	UC	child
15/67_WY	UC	child
5/35_WY	UC	child
15/71_WY	UC	child
15/74_WY	UC	child
15/64_WY	UC	child
15/51_WY	UC	child
15//12_WY	UC	child
1/131_WY	UC	child
1/86_WY	UC	child
1/136_WY	UC	child
1/145_WY	UC	child
1/200_WY	UC	child
1/88_WY	UC	child
1/166_WY	UC	child
1/167_WY	UC	child
18/140_WA	UC	adult
18/141_WA	UC	adult
18/146_WA	UC	adult
18/148_WA	UC	adult
18/168_WA	UC	adult
18/183_WA	UC	adult
18/185_WA	UC	adult
18/197_WA	UC	adult
12/240_PBC	PBC	adult
12/121_PBC	PBC	adult
12/195_PBC	PBC	adult
12//27_PBC	PBC	adult
12//30_PBC	PBC	adult
12/73_PBC	PBC	adult
12/177_PBC	PBC	adult
12/129_PBC	PBC	adult
12/309_PBC	PBC	adult
12/294_PBC	PBC	adult
12/221_PBC	PBC	adult
12/359_PBC	PBC	adult
12/97_PBC	PBC	adult
12/125_PBC	PBC	adult
12/126_PBC	PBC	adult
12/66_PBC	PBC	adult
12/243_PBC	PBC	adult
12/94_PBC	PBC	adult
12/104_PBC	PBC	adult
8/80_PBC	PBC	adult
8//5_PBC	PBC	adult
8//9_PBC	PBC	adult
8//27_PBC	PBC	adult
8//6_PBC	PBC	adult
8//24_PBC	PBC	adult
8/72_PBC	PBC	adult
8/66_PBC	PBC	adult
10/51_K	Control	adult
8//17_K	Control	adult
11//4_K	Control	adult
11//24_K	Control	adult
10//17_K	Control	adult
8/44_K	Control	adult
8/42 PBC	PBC	adult
8/44 PBC	PBC	adult
8//22_K	Control	adult
11//31_K	Control	adult
10/57_K	Control	adult
8/33_K	Control	adult
8/43_K	Control	adult
8//6_K	Control	adult
8/52 PBC	PBC	adult
8/57 PBC	PBC	adult
1/151_CY	CD	child
1/172_CY	CD	child
1/180_CY	CD	child
1/206_CY	CD	child
1/153_CY	CD	child
1/139_CY	CD	child
1/129_CY	CD	child
1/202_CY	CD	child
1/171_CY	CD	child
1/191_CY	CD	child
1/159_CY	CD	child
1/205_CY	CD	child
1/156_CY	CD	child
1/175_CY	CD	child
1/201_CY	CD	child
1/189_CY	CD	child
13/149_CA	CD	adult
13/145_CA	CD	adult
13/144_CA	CD	adult
18/94_CA	CD	adult
18/99_CA	CD	adult
18/105_CA	CD	adult
18/119_CA	CD	adult
18/36_CA	CD	adult
1/75_WY	UC	child
1/154_WY	UC	child
1/165_WY	UC	child
1/164_WY	UC	child
1/211_WY	UC	child
1/212_WY	UC	child
1/93_WY	UC	child
1/213_WY	UC	child
1/162_WY	UC	child
1/170_WY	UC	child
1/132_WY	UC	child
1/143_WY	UC	child
1/158_WY	UC	child
1/174_WY	UC	child
1/94_WY	UC	child
1/210_WY	UC	child
18/206_WA	UC	adult
18/89_WA	UC	adult
18/93_WA	UC	adult
18/85_WA	UC	adult
14/37_WA	UC	adult
14/25_WA	UC	adult
14/29_WA	UC	adult
1/133_WA	UC	adult
